# Supplementary material for: EZH2 crosstalk with RNA methylation promotes prostate cancer progression through modulation of m6A autoregulation pathway
Source: J Clin Invest. 2025 Nov 18;136(2):e195840. doi: 10.1172/JCI195840 (PMC12807473; doi:10.1172/JCI195840)
Supplement: Supplemental table 1 [file jci-136-195840-s157.xlsx]

## Sheet: Overview
	Supplementary Table 1			Summary of Nanopore-seq results
	Sheet-1: siEZH2_m6A_CHEUI			List of EZH2-affected m6A sites in C4-2 cells
	Sheet-2: siMETTL3_m6A_CHEUI			List of METTL3-affected m6A sites in C4-2 cells
	Sheet-3: high_methylation_m6a_CHEUI			List of m6A sites with high rates of methylation in siCTRL which were used for the RiboLace analysis.

## Sheet: siEZH2_m6A_CHEUI
ID	coverage_1	coverage_2	stoichiometry_1	stoichiometry_2	stoichiometry_diff	statistic	pval_U	transcript_id	gene_name	transcript_pos	m6a_seq	strand	genomic_pos	chrm	region	relative_transcript_pos	relative_stop_codon_pos	relative_start_codon_pos	rel_pos	gene_type	is_drach	Type
ENST00000000233.10|ENSG00000004059.11|OTTHUMG00000023246.7|OTTHUMT00000059567.3|ARF5-201|ARF5|1032|protein_coding|_191_ACAAACTGA	743	633	0.0496124	0.0661626	-0.0165502	-2.11867	0.0341187	ENST00000000233.10	ARF5	195	ACAAACTGA	+	127589123	chr7	CDS	0.188953	0.608527	0.0852713	1.19815	protein_coding	TRUE	Background
ENST00000000233.10|ENSG00000004059.11|OTTHUMG00000023246.7|OTTHUMT00000059567.3|ARF5-201|ARF5|1032|protein_coding|_843_TGGGACCTA	800	721	0.0913771	0.0672389	0.0241382	2.78392	0.00537056	ENST00000000233.10	ARF5	847	TGGGACCTA	+	127591516	chr7	3'UTR	0.820736	0.608527	0.0852713	2.54208	protein_coding	TRUE	Background
ENST00000000412.8|ENSG00000003056.8|OTTHUMG00000168276.4|OTTHUMT00000399130.2|M6PR-201|M6PR|2450|protein_coding|_1476_TGGAACTAC	132	212	0.122807	0.0628272	0.0599798	2.52296	0.0116371	ENST00000000412.8	M6PR	1480	TGGAACTAC	-	8941330	chr12	3'UTR	0.604082	0.404898	0.0657143	2.33471	protein_coding	TRUE	Background
ENST00000000412.8|ENSG00000003056.8|OTTHUMG00000168276.4|OTTHUMT00000399130.2|M6PR-201|M6PR|2450|protein_coding|_2250_TGAAACTAT	144	228	0.481481	0.297619	0.183862	2.88553	0.00390751	ENST00000000412.8	M6PR	2254	TGAAACTAT	-	8940556	chr12	3'UTR	0.92	0.404898	0.0657143	2.86557	protein_coding	TRUE	siEZH2 Hypomethylated
ENST00000000412.8|ENSG00000003056.8|OTTHUMG00000168276.4|OTTHUMT00000399130.2|M6PR-201|M6PR|2450|protein_coding|_618_TTTAACCCT	143	205	0.0483871	0.0282486	0.0201385	2.00303	0.0451741	ENST00000000412.8	M6PR	622	TTTAACCCT	-	8943525	chr12	CDS	0.253878	0.404898	0.0657143	1.55475	protein_coding	TRUE	Background
ENST00000000442.11|ENSG00000173153.17|OTTHUMG00000150641.9|OTTHUMT00000319303.3|ESRRA-201|ESRRA|2274|protein_coding|_2095_AATAACACT	169	201	0.271845	0.2	0.0718447	2.03894	0.0414559	ENST00000000442.11	ESRRA	2099	AATAACACT	+	64316569	chr11	3'UTR	0.923043	0.656992	0.0989446	2.77564	protein_coding	TRUE	Background
ENST00000000442.11|ENSG00000173153.17|OTTHUMG00000150641.9|OTTHUMT00000319303.3|ESRRA-201|ESRRA|2274|protein_coding|_212_GGTGACCAG	157	145	0.309524	0.424528	-0.115004	-2.1308	0.0331057	ENST00000000442.11	ESRRA	216	GGTGACCAG	+	64307171	chr11	5'UTR	0.0949868	0.656992	0.0989446	0.96	protein_coding	TRUE	siEZH2 Hypermethylated
ENST00000000442.11|ENSG00000173153.17|OTTHUMG00000150641.9|OTTHUMT00000319303.3|ESRRA-201|ESRRA|2274|protein_coding|_536_GAGGACCAT	139	128	0.518868	0.343137	0.175731	2.7635	0.00571856	ENST00000000442.11	ESRRA	540	GAGGACCAT	+	64307495	chr11	CDS	0.237467	0.656992	0.0989446	1.24823	protein_coding	TRUE	siEZH2 Hypomethylated
ENST00000001008.6|ENSG00000004478.8|OTTHUMG00000090429.4|OTTHUMT00000206861.3|FKBP4-201|FKBP4|3715|protein_coding|_1211_CTGGACAGC	1226	1270	0.148259	0.113153	0.0351059	2.15345	0.0312833	ENST00000001008.6	FKBP4	1215	CTGGACAGC	+	2801130	chr12	CDS	0.327052	0.41642	0.0457604	1.7589	protein_coding	TRUE	Background
ENST00000001008.6|ENSG00000004478.8|OTTHUMG00000090429.4|OTTHUMT00000206861.3|FKBP4-201|FKBP4|3715|protein_coding|_1268_AATGACTTT	1228	1282	0.187198	0.126776	0.0604221	3.73136	0.000190452	ENST00000001008.6	FKBP4	1272	AATGACTTT	+	2801187	chr12	CDS	0.342396	0.41642	0.0457604	1.80029	protein_coding	TRUE	Background
ENST00000001008.6|ENSG00000004478.8|OTTHUMG00000090429.4|OTTHUMT00000206861.3|FKBP4-201|FKBP4|3715|protein_coding|_1275_TTGAACTGG	1302	1372	0.246285	0.184314	0.0619708	3.39422	0.000688242	ENST00000001008.6	FKBP4	1279	TTGAACTGG	+	2801194	chr12	CDS	0.34428	0.41642	0.0457604	1.80537	protein_coding	TRUE	Background
ENST00000001008.6|ENSG00000004478.8|OTTHUMG00000090429.4|OTTHUMT00000206861.3|FKBP4-201|FKBP4|3715|protein_coding|_1463_GGAGACCAT	1357	1468	0.260274	0.308333	-0.0480594	-3.4969	0.000470707	ENST00000001008.6	FKBP4	1467	GGAGACCAT	+	2803176	chr12	CDS	0.394886	0.41642	0.0457604	1.9419	protein_coding	TRUE	Background
ENST00000001008.6|ENSG00000004478.8|OTTHUMG00000090429.4|OTTHUMT00000206861.3|FKBP4-201|FKBP4|3715|protein_coding|_1534_GGAGACAGA	1271	1378	0.618132	0.682519	-0.0643874	-2.46255	0.0137954	ENST00000001008.6	FKBP4	1538	GGAGACAGA	+	2803247	chr12	CDS	0.413997	0.41642	0.0457604	1.99346	protein_coding	TRUE	Background
ENST00000001008.6|ENSG00000004478.8|OTTHUMG00000090429.4|OTTHUMT00000206861.3|FKBP4-201|FKBP4|3715|protein_coding|_1645_TTAGACCTT	1200	1391	0.0199307	0.0248494	-0.00491872	-2.25499	0.0241337	ENST00000001008.6	FKBP4	1649	TTAGACCTT	+	2803358	chr12	3'UTR	0.443876	0.41642	0.0457604	2.04705	protein_coding	TRUE	Background
ENST00000001008.6|ENSG00000004478.8|OTTHUMG00000090429.4|OTTHUMT00000206861.3|FKBP4-201|FKBP4|3715|protein_coding|_169_GATGACAGC	935	904	0.713978	0.792735	-0.0787565	-2.77943	0.00544545	ENST00000001008.6	FKBP4	173	GATGACAGC	+	2795143	chr12	CDS	0.046568	0.41642	0.0457604	1.00218	protein_coding	TRUE	Background
ENST00000001008.6|ENSG00000004478.8|OTTHUMG00000090429.4|OTTHUMT00000206861.3|FKBP4-201|FKBP4|3715|protein_coding|_1981_AGGGACATG	1389	1674	0.00870196	0.0162651	-0.0075631	3.8568	0.00011488	ENST00000001008.6	FKBP4	1985	AGGGACATG	+	2803694	chr12	3'UTR	0.53432	0.41642	0.0457604	2.20203	protein_coding	TRUE	Background
ENST00000001008.6|ENSG00000004478.8|OTTHUMG00000090429.4|OTTHUMT00000206861.3|FKBP4-201|FKBP4|3715|protein_coding|_1992_AAAAACCAC	1402	1692	0.688543	0.561607	0.126936	5.80278	6.5223e-09	ENST00000001008.6	FKBP4	1996	AAAAACCAC	+	2803705	chr12	3'UTR	0.537281	0.41642	0.0457604	2.2071	protein_coding	TRUE	siEZH2 Hypomethylated
ENST00000001008.6|ENSG00000004478.8|OTTHUMG00000090429.4|OTTHUMT00000206861.3|FKBP4-201|FKBP4|3715|protein_coding|_2074_GGTGACCAC	1227	1545	0.885519	0.850482	0.0350363	4.44296	8.87296e-06	ENST00000001008.6	FKBP4	2078	GGTGACCAC	+	2803787	chr12	3'UTR	0.559354	0.41642	0.0457604	2.24493	protein_coding	TRUE	Background
ENST00000001008.6|ENSG00000004478.8|OTTHUMG00000090429.4|OTTHUMT00000206861.3|FKBP4-201|FKBP4|3715|protein_coding|_317_GGGGACCGA	1020	1006	0.0544148	0.0503145	0.00410032	3.31189	0.000926676	ENST00000001008.6	FKBP4	321	GGGGACCGA	+	2797184	chr12	CDS	0.0864065	0.41642	0.0457604	1.10966	protein_coding	TRUE	Background
ENST00000001008.6|ENSG00000004478.8|OTTHUMG00000090429.4|OTTHUMT00000206861.3|FKBP4-201|FKBP4|3715|protein_coding|_631_ACAGACTCG	926	939	0.0535932	0.0517241	0.00186904	-2.67932	0.00737723	ENST00000001008.6	FKBP4	635	ACAGACTCG	+	2798778	chr12	CDS	0.170929	0.41642	0.0457604	1.33769	protein_coding	TRUE	Background
ENST00000001008.6|ENSG00000004478.8|OTTHUMG00000090429.4|OTTHUMT00000206861.3|FKBP4-201|FKBP4|3715|protein_coding|_969_TGGAACAGA	1136	1124	0.0673181	0.0591341	0.00818402	2.37384	0.0176041	ENST00000001008.6	FKBP4	973	TGGAACAGA	+	2800080	chr12	CDS	0.261911	0.41642	0.0457604	1.58315	protein_coding	TRUE	Background
ENST00000002165.11|ENSG00000001036.14|OTTHUMG00000015728.3|OTTHUMT00000042521.3|FUCA2-201|FUCA2|2385|protein_coding|_1350_TGAAACTAC	326	310	0.450644	0.343478	0.107166	2.34958	0.0187947	ENST00000002165.11	FUCA2	1354	TGAAACTAC	-	143495842	chr6	CDS	0.567715	0.624319	0.0368973	1.90364	protein_coding	TRUE	siEZH2 Hypomethylated
ENST00000002165.11|ENSG00000001036.14|OTTHUMG00000015728.3|OTTHUMT00000042521.3|FUCA2-201|FUCA2|2385|protein_coding|_1665_TTTAACTCT	279	288	0.878613	0.8	0.0786127	4.28261	1.84713e-05	ENST00000002165.11	FUCA2	1669	TTTAACTCT	-	143495527	chr6	3'UTR	0.69979	0.624319	0.0368973	2.20089	protein_coding	TRUE	Background
ENST00000002165.11|ENSG00000001036.14|OTTHUMG00000015728.3|OTTHUMT00000042521.3|FUCA2-201|FUCA2|2385|protein_coding|_393_TTGGACCAC	230	204	0.278049	0.124352	0.153696	3.67054	0.000242035	ENST00000002165.11	FUCA2	397	TTGGACCAC	-	143507337	chr6	CDS	0.166457	0.624319	0.0368973	1.22056	protein_coding	TRUE	siEZH2 Hypomethylated
ENST00000002165.11|ENSG00000001036.14|OTTHUMG00000015728.3|OTTHUMT00000042521.3|FUCA2-201|FUCA2|2385|protein_coding|_475_CTTAACTTC	260	234	0.723529	0.651316	0.0722136	2.43406	0.0149307	ENST00000002165.11	FUCA2	479	CTTAACTTC	-	143507255	chr6	CDS	0.200839	0.624319	0.0368973	1.27909	protein_coding	TRUE	Background
ENST00000002165.11|ENSG00000001036.14|OTTHUMG00000015728.3|OTTHUMT00000042521.3|FUCA2-201|FUCA2|2385|protein_coding|_615_TTGGACTGT	226	217	0.762557	0.671498	0.0910595	2.43049	0.0150784	ENST00000002165.11	FUCA2	619	TTGGACTGT	-	143504131	chr6	CDS	0.259539	0.624319	0.0368973	1.37901	protein_coding	TRUE	Background
ENST00000002165.11|ENSG00000001036.14|OTTHUMG00000015728.3|OTTHUMT00000042521.3|FUCA2-201|FUCA2|2385|protein_coding|_797_TGGAACAGC	234	224	0.00456621	0.00917431	-0.0046081	2.39204	0.0167552	ENST00000002165.11	FUCA2	801	TGGAACAGC	-	143503949	chr6	CDS	0.335849	0.624319	0.0368973	1.50892	protein_coding	TRUE	Background
ENST00000002165.11|ENSG00000001036.14|OTTHUMG00000015728.3|OTTHUMT00000042521.3|FUCA2-201|FUCA2|2385|protein_coding|_967_CATGACAAT	262	243	0.337349	0.162338	0.175012	2.72938	0.00634543	ENST00000002165.11	FUCA2	971	CATGACAAT	-	143502432	chr6	CDS	0.407128	0.624319	0.0368973	1.63026	protein_coding	TRUE	siEZH2 Hypomethylated
ENST00000002501.11|ENSG00000003249.15|OTTHUMG00000138984.4|OTTHUMT00000272872.2|DBNDD1-201|DBNDD1|2056|protein_coding|_1004_AGGAACTCC	127	181	0.0380952	0.0365854	0.00150987	2.38705	0.0169843	ENST00000002501.11	DBNDD1	1008	AGGAACTCC	-	90005918	chr16	3'UTR	0.490272	0.287451	0.0569066	2.28464	protein_coding	TRUE	Background
ENST00000002501.11|ENSG00000003249.15|OTTHUMG00000138984.4|OTTHUMT00000272872.2|DBNDD1-201|DBNDD1|2056|protein_coding|_205_GGGGACAAT	143	194	0.0150376	0.021164	-0.00612643	2.60077	0.00930141	ENST00000002501.11	DBNDD1	209	GGGGACAAT	-	90009367	chr16	CDS	0.101654	0.287451	0.0569066	1.19409	protein_coding	TRUE	Background
ENST00000002501.11|ENSG00000003249.15|OTTHUMG00000138984.4|OTTHUMT00000272872.2|DBNDD1-201|DBNDD1|2056|protein_coding|_337_CTGGACCTC	125	173	0.079646	0.0448718	0.0347742	2.78661	0.00532623	ENST00000002501.11	DBNDD1	341	CTGGACCTC	-	90008876	chr16	CDS	0.165856	0.287451	0.0569066	1.47257	protein_coding	TRUE	Background
ENST00000002501.11|ENSG00000003249.15|OTTHUMG00000138984.4|OTTHUMT00000272872.2|DBNDD1-201|DBNDD1|2056|protein_coding|_391_GCTGACTCG	140	192	0.208791	0.15493	0.0538616	2.05519	0.0398605	ENST00000002501.11	DBNDD1	395	GCTGACTCG	-	90008822	chr16	CDS	0.192121	0.287451	0.0569066	1.5865	protein_coding	TRUE	Background
ENST00000002501.11|ENSG00000003249.15|OTTHUMG00000138984.4|OTTHUMT00000272872.2|DBNDD1-201|DBNDD1|2056|protein_coding|_588_CTAGACCAT	121	172	0.0877193	0.131579	-0.0438596	-2.39613	0.0165693	ENST00000002501.11	DBNDD1	592	CTAGACCAT	-	90006334	chr16	3'UTR	0.287938	0.287451	0.0569066	2.00068	protein_coding	TRUE	Background
ENST00000002501.11|ENSG00000003249.15|OTTHUMG00000138984.4|OTTHUMT00000272872.2|DBNDD1-201|DBNDD1|2056|protein_coding|_903_GAAGACAGC	144	196	0.0472441	0.0382166	0.00902753	-2.38509	0.0170748	ENST00000002501.11	DBNDD1	907	GAAGACAGC	-	90006019	chr16	3'UTR	0.441148	0.287451	0.0569066	2.2157	protein_coding	TRUE	Background
ENST00000002501.11|ENSG00000003249.15|OTTHUMG00000138984.4|OTTHUMT00000272872.2|DBNDD1-201|DBNDD1|2056|protein_coding|_976_GGGGACCCA	143	201	0.205674	0.136364	0.0693101	2.63739	0.00835478	ENST00000002501.11	DBNDD1	980	GGGGACCCA	-	90005946	chr16	3'UTR	0.476654	0.287451	0.0569066	2.26553	protein_coding	TRUE	Background
ENST00000003100.13|ENSG00000001630.18|OTTHUMG00000193420.2|OTTHUMT00000253812.5|CYP51A1-201|CYP51A1|3155|protein_coding|_1146_TAGAACAGA	112	90	0.0306122	0.0493827	-0.0187705	1.96638	0.0492543	ENST00000003100.13	CYP51A1	1150	TAGAACAGA	-	92123168	chr7	CDS	0.364501	0.520444	0.0364501	1.6778	protein_coding	TRUE	Background
ENST00000003100.13|ENSG00000001630.18|OTTHUMG00000193420.2|OTTHUMT00000253812.5|CYP51A1-201|CYP51A1|3155|protein_coding|_2680_TTGAACTCC	158	159	0.113636	0.0503597	0.0632767	2.21895	0.0264898	ENST00000003100.13	CYP51A1	2684	TTGAACTCC	-	92112623	chr7	3'UTR	0.850713	0.520444	0.0364501	2.6887	protein_coding	TRUE	Background
ENST00000003100.13|ENSG00000001630.18|OTTHUMG00000193420.2|OTTHUMT00000253812.5|CYP51A1-201|CYP51A1|3155|protein_coding|_2816_TAAAACAGT	153	145	0.807339	0.808989	-0.00164931	2.00205	0.0452797	ENST00000003100.13	CYP51A1	2820	TAAAACAGT	-	92112487	chr7	3'UTR	0.893819	0.520444	0.0364501	2.77859	protein_coding	TRUE	Background
ENST00000003100.13|ENSG00000001630.18|OTTHUMG00000193420.2|OTTHUMT00000253812.5|CYP51A1-201|CYP51A1|3155|protein_coding|_3090_TTAAACTCT	158	149	0.201835	0.159664	0.042171	2.2217	0.0263034	ENST00000003100.13	CYP51A1	3094	TTAAACTCT	-	92112213	chr7	3'UTR	0.980666	0.520444	0.0364501	2.95968	protein_coding	TRUE	Background
ENST00000003100.13|ENSG00000001630.18|OTTHUMG00000193420.2|OTTHUMT00000253812.5|CYP51A1-201|CYP51A1|3155|protein_coding|_405_ATGGACCTG	133	95	0.0155039	0.0106383	0.00486558	2.74419	0.00606606	ENST00000003100.13	CYP51A1	409	ATGGACCTG	-	92129051	chr7	CDS	0.129635	0.520444	0.0364501	1.19253	protein_coding	TRUE	Background
ENST00000003100.13|ENSG00000001630.18|OTTHUMG00000193420.2|OTTHUMT00000253812.5|CYP51A1-201|CYP51A1|3155|protein_coding|_436_CAAGACATT	116	92	0.00961538	0	0.00961538	3.77847	0.000157797	ENST00000003100.13	CYP51A1	440	CAAGACATT	-	92129020	chr7	CDS	0.139461	0.520444	0.0364501	1.21284	protein_coding	TRUE	Background
ENST00000003100.13|ENSG00000001630.18|OTTHUMG00000193420.2|OTTHUMT00000253812.5|CYP51A1-201|CYP51A1|3155|protein_coding|_497_GAAGACCTG	129	102	0.0413223	0.0208333	0.020489	2.73808	0.00617999	ENST00000003100.13	CYP51A1	501	GAAGACCTG	-	92128959	chr7	CDS	0.158796	0.520444	0.0364501	1.25278	protein_coding	TRUE	Background
ENST00000005257.7|ENSG00000006451.8|OTTHUMG00000128775.5|OTTHUMT00000250696.3|RALA-201|RALA|2787|protein_coding|_1044_TGGAACTGC	27	42	0.1	0.0789474	0.0210526	2.77871	0.00545749	ENST00000005257.7	RALA	1048	TGGAACTGC	+	39706382	chr7	3'UTR	0.376032	0.326157	0.104413	2.07401	protein_coding	TRUE	Background
ENST00000005257.7|ENSG00000006451.8|OTTHUMG00000128775.5|OTTHUMT00000250696.3|RALA-201|RALA|2787|protein_coding|_2380_GGTAACAGG	42	56	0.461538	0.742857	-0.281319	-2.22544	0.0260517	ENST00000005257.7	RALA	2384	GGTAACAGG	+	39707718	chr7	3'UTR	0.8554	0.326157	0.104413	2.78541	protein_coding	TRUE	siEZH2 Hypermethylated
ENST00000005257.7|ENSG00000006451.8|OTTHUMG00000128775.5|OTTHUMT00000250696.3|RALA-201|RALA|2787|protein_coding|_280_TGAGACACA	119	120	0.282609	0.114583	0.168025	3.60581	0.000311183	ENST00000005257.7	RALA	284	TGAGACACA	+	39686661	chr7	5'UTR	0.101902	0.326157	0.104413	0.975945	protein_coding	TRUE	siEZH2 Hypomethylated
ENST00000005257.7|ENSG00000006451.8|OTTHUMG00000128775.5|OTTHUMT00000250696.3|RALA-201|RALA|2787|protein_coding|_432_GCAGACAGC	127	114	0.321429	0.566667	-0.245238	-2.58353	0.0097794	ENST00000005257.7	RALA	436	GCAGACAGC	+	39690413	chr7	CDS	0.156441	0.326157	0.104413	1.23463	protein_coding	TRUE	siEZH2 Hypermethylated
ENST00000005257.7|ENSG00000006451.8|OTTHUMG00000128775.5|OTTHUMT00000250696.3|RALA-201|RALA|2787|protein_coding|_666_GGTAACAAA	127	122	0.435897	0.205128	0.230769	3.20691	0.00134167	ENST00000005257.7	RALA	670	GGTAACAAA	+	39696741	chr7	CDS	0.240402	0.326157	0.104413	1.61327	protein_coding	TRUE	siEZH2 Hypomethylated
ENST00000005257.7|ENSG00000006451.8|OTTHUMG00000128775.5|OTTHUMT00000250696.3|RALA-201|RALA|2787|protein_coding|_919_CCAAACTCC	113	110	0.247059	0.11236	0.134699	2.10716	0.0351039	ENST00000005257.7	RALA	923	CCAAACTCC	+	39706257	chr7	3'UTR	0.33118	0.326157	0.104413	2.00745	protein_coding	TRUE	siEZH2 Hypomethylated
ENST00000005259.9|ENSG00000075790.12|OTTHUMG00000154770.15|OTTHUMT00000337011.2|BCAP29-201|BCAP29|2911|protein_coding|_1172_AATAACCTA	92	41	0.525424	0.208333	0.31709	2.19263	0.0283342	ENST00000005259.9	BCAP29	1176	AATAACCTA	+	107618744	chr7	3'UTR	0.403985	0.272415	0.0240467	2.18083	protein_coding	TRUE	siEZH2 Hypomethylated
ENST00000005259.9|ENSG00000075790.12|OTTHUMG00000154770.15|OTTHUMT00000337011.2|BCAP29-201|BCAP29|2911|protein_coding|_2082_TTAGACCAT	46	29	0.0232558	0.136364	-0.113108	-2.17588	0.0295639	ENST00000005259.9	BCAP29	2086	TTAGACCAT	+	107619654	chr7	3'UTR	0.716592	0.272415	0.0240467	2.61048	protein_coding	TRUE	siEZH2 Hypermethylated
ENST00000005259.9|ENSG00000075790.12|OTTHUMG00000154770.15|OTTHUMT00000337011.2|BCAP29-201|BCAP29|2911|protein_coding|_645_GAAGACTTC	207	156	0.0207254	0.0359712	-0.0152458	-2.138	0.0325166	ENST00000005259.9	BCAP29	649	GAAGACTTC	+	107600496	chr7	CDS	0.222947	0.272415	0.0240467	1.80083	protein_coding	TRUE	Background
ENST00000005260.9|ENSG00000006453.14|OTTHUMG00000165117.2|OTTHUMT00000334681.2|BAIAP2L1-201|BAIAP2L1|3645|protein_coding|_1243_CTGAACATG	117	202	0.114583	0.0505618	0.0640215	3.12895	0.00175432	ENST00000005260.9	BAIAP2L1	1247	CTGAACATG	-	98307842	chr7	CDS	0.342112	0.48642	0.0658436	1.65688	protein_coding	TRUE	Background
ENST00000005260.9|ENSG00000006453.14|OTTHUMG00000165117.2|OTTHUMT00000334681.2|BAIAP2L1-201|BAIAP2L1|3645|protein_coding|_1507_GTGAACTTG	145	233	0.0333333	0.0943396	-0.0610063	2.03489	0.0418616	ENST00000005260.9	BAIAP2L1	1511	GTGAACTTG	-	98304344	chr7	CDS	0.41454	0.48642	0.0658436	1.82909	protein_coding	TRUE	Background
ENST00000005260.9|ENSG00000006453.14|OTTHUMG00000165117.2|OTTHUMT00000334681.2|BAIAP2L1-201|BAIAP2L1|3645|protein_coding|_1977_AATGACCAG	111	208	0.7125	0.533784	0.178716	2.52213	0.0116645	ENST00000005260.9	BAIAP2L1	1981	AATGACCAG	-	98293313	chr7	3'UTR	0.543484	0.48642	0.0658436	2.11111	protein_coding	TRUE	siEZH2 Hypomethylated
ENST00000005260.9|ENSG00000006453.14|OTTHUMG00000165117.2|OTTHUMT00000334681.2|BAIAP2L1-201|BAIAP2L1|3645|protein_coding|_2699_CGGAACCTG	35	47	0	0	0	2.18905	0.0285933	ENST00000005260.9	BAIAP2L1	2703	CGGAACCTG	-	98292591	chr7	3'UTR	0.741564	0.48642	0.0658436	2.49679	protein_coding	TRUE	Background
ENST00000005260.9|ENSG00000006453.14|OTTHUMG00000165117.2|OTTHUMT00000334681.2|BAIAP2L1-201|BAIAP2L1|3645|protein_coding|_847_GCAAACCAC	132	206	0.164948	0.141975	0.0229731	2.00352	0.045121	ENST00000005260.9	BAIAP2L1	851	GCAAACCAC	-	98315485	chr7	CDS	0.233471	0.48642	0.0658436	1.39856	protein_coding	TRUE	Background
ENST00000005286.8|ENSG00000006118.15|OTTHUMG00000167803.2|OTTHUMT00000396353.1|TMEM132A-201|TMEM132A|3480|protein_coding|_1076_CTGGACTGC	90	134	0.444444	0.304762	0.139683	2.2249	0.0260876	ENST00000005286.8	TMEM132A	1080	CTGGACTGC	+	60930571	chr11	CDS	0.310345	0.926724	0.0439655	1.30176	protein_coding	TRUE	siEZH2 Hypomethylated
ENST00000005286.8|ENSG00000006118.15|OTTHUMG00000167803.2|OTTHUMT00000396353.1|TMEM132A-201|TMEM132A|3480|protein_coding|_1616_GCTGACCGT	94	142	0.0238095	0.0983607	-0.0745511	-2.23589	0.025359	ENST00000005286.8	TMEM132A	1620	GCTGACCGT	+	60933650	chr11	CDS	0.465517	0.926724	0.0439655	1.47754	protein_coding	TRUE	Background
ENST00000005286.8|ENSG00000006118.15|OTTHUMG00000167803.2|OTTHUMT00000396353.1|TMEM132A-201|TMEM132A|3480|protein_coding|_2863_AGGAACTGA	126	244	0.23301	0.150235	0.082775	2.48837	0.0128332	ENST00000005286.8	TMEM132A	2867	AGGAACTGA	+	60936547	chr11	CDS	0.823851	0.926724	0.0439655	1.88346	protein_coding	TRUE	Background
ENST00000005286.8|ENSG00000006118.15|OTTHUMG00000167803.2|OTTHUMT00000396353.1|TMEM132A-201|TMEM132A|3480|protein_coding|_3435_GGGAACCAT	81	175	0.102941	0.0306748	0.0722663	2.97197	0.00295899	ENST00000005286.8	TMEM132A	3439	GGGAACCAT	+	60937119	chr11	3'UTR	0.988218	0.926724	0.0439655	2.83922	protein_coding	TRUE	Background
ENST00000005340.10|ENSG00000004975.12|OTTHUMG00000102155.5|OTTHUMT00000219999.3|DVL2-201|DVL2|2989|protein_coding|_2367_AGAGACCTG	37	53	0.0294118	0	0.0294118	2.80041	0.00510375	ENST00000005340.10	DVL2	2371	AGAGACCTG	-	7225959	chr17	CDS	0.793242	0.824691	0.0859819	1.95743	protein_coding	TRUE	Background
ENST00000005340.10|ENSG00000004975.12|OTTHUMG00000102155.5|OTTHUMT00000219999.3|DVL2-201|DVL2|2989|protein_coding|_577_CAGAACTGG	31	42	0	0	0	-2.25435	0.0241744	ENST00000005340.10	DVL2	581	CAGAACTGG	-	7230368	chr17	CDS	0.194379	0.824691	0.0859819	1.14674	protein_coding	TRUE	Background
ENST00000005340.10|ENSG00000004975.12|OTTHUMG00000102155.5|OTTHUMT00000219999.3|DVL2-201|DVL2|2989|protein_coding|_785_CAGGACTGG	29	42	0	0.0285714	-0.0285714	-2.19917	0.0278659	ENST00000005340.10	DVL2	789	CAGGACTGG	-	7229929	chr17	CDS	0.263968	0.824691	0.0859819	1.24094	protein_coding	TRUE	Background
ENST00000005386.8|ENSG00000005175.10|OTTHUMG00000169668.3|OTTHUMT00000405340.3|RPAP3-201|RPAP3|4339|protein_coding|_1802_TTGAACCAT	44	59	0.264706	0.0444444	0.220261	2.14006	0.0323496	ENST00000005386.8	RPAP3	1806	TTGAACCAT	-	47667843	chr12	CDS	0.416225	0.479834	0.0200507	1.86165	protein_coding	TRUE	siEZH2 Hypomethylated
ENST00000005386.8|ENSG00000005175.10|OTTHUMG00000169668.3|OTTHUMT00000405340.3|RPAP3-201|RPAP3|4339|protein_coding|_203_TGGAACTAA	43	58	0	0	0	1.97804	0.0479243	ENST00000005386.8	RPAP3	207	TGGAACTAA	-	47702718	chr12	CDS	0.0477068	0.479834	0.0200507	1.06015	protein_coding	TRUE	Background
ENST00000005386.8|ENSG00000005175.10|OTTHUMG00000169668.3|OTTHUMT00000405340.3|RPAP3-201|RPAP3|4339|protein_coding|_595_ACGAACAGA	37	53	1	0.85	0.15	2.03778	0.0415718	ENST00000005386.8	RPAP3	599	ACGAACAGA	-	47696306	chr12	CDS	0.13805	0.479834	0.0200507	1.25664	protein_coding	TRUE	siEZH2 Hypomethylated
ENST00000005386.8|ENSG00000005175.10|OTTHUMG00000169668.3|OTTHUMT00000405340.3|RPAP3-201|RPAP3|4339|protein_coding|_773_TAGAACCAA	33	53	0.037037	0.0196078	0.0174292	1.96702	0.0491804	ENST00000005386.8	RPAP3	777	TAGAACCAA	-	47689170	chr12	CDS	0.179074	0.479834	0.0200507	1.34586	protein_coding	TRUE	Background
ENST00000005386.8|ENSG00000005175.10|OTTHUMG00000169668.3|OTTHUMT00000405340.3|RPAP3-201|RPAP3|4339|protein_coding|_838_GAAAACTCA	37	54	0.0689655	0.02	0.0489655	2.29465	0.0217529	ENST00000005386.8	RPAP3	842	GAAAACTCA	-	47687982	chr12	CDS	0.194054	0.479834	0.0200507	1.37845	protein_coding	TRUE	Background
ENST00000006658.11|ENSG00000006282.21|OTTHUMG00000162162.5|OTTHUMT00000367648.3|SPATA20-201|SPATA20|2634|protein_coding|_1474_GCTGACTGC	50	128	0.0243902	0.127451	-0.103061	-2.16036	0.0307451	ENST00000006658.11	SPATA20	1478	GCTGACTGC	+	50551058	chr17	CDS	0.561124	0.926727	0.0132878	1.59975	protein_coding	TRUE	siEZH2 Hypermethylated
ENST00000006658.11|ENSG00000006282.21|OTTHUMG00000162162.5|OTTHUMT00000367648.3|SPATA20-201|SPATA20|2634|protein_coding|_2439_CATGACTGC	49	128	0.666667	0.45	0.216667	2.27857	0.0226926	ENST00000006658.11	SPATA20	2443	CATGACTGC	+	50555662	chr17	3'UTR	0.927487	0.926727	0.0132878	2.01036	protein_coding	TRUE	siEZH2 Hypomethylated
ENST00000006777.11|ENSG00000005486.17|OTTHUMG00000156435.5|OTTHUMT00000344176.2|RHBDD2-201|RHBDD2|1721|protein_coding|_1054_GTGAACAGC	199	176	0.819355	0.705426	0.113928	2.70338	0.00686383	ENST00000006777.11	RHBDD2	1058	GTGAACAGC	+	75888264	chr7	CDS	0.614759	0.662987	0.0284718	1.92399	protein_coding	TRUE	siEZH2 Hypomethylated
ENST00000006777.11|ENSG00000005486.17|OTTHUMG00000156435.5|OTTHUMT00000344176.2|RHBDD2-201|RHBDD2|1721|protein_coding|_787_CTGAACCCG	195	172	0.136986	0.0699301	0.0670562	3.14737	0.00164745	ENST00000006777.11	RHBDD2	791	CTGAACCCG	+	75887997	chr7	CDS	0.459617	0.662987	0.0284718	1.67949	protein_coding	TRUE	Background
ENST00000007264.7|ENSG00000007376.8|OTTHUMG00000047840.5|OTTHUMT00000109063.3|RPUSD1-201|RPUSD1|2048|protein_coding|_1634_CGAGACCTA	77	80	0.0136986	0.0810811	-0.0673825	-3.14966	0.00163459	ENST00000007264.7	RPUSD1	1638	CGAGACCTA	-	785383	chr16	3'UTR	0.799805	0.522949	0.065918	2.58035	protein_coding	TRUE	Background
ENST00000007390.3|ENSG00000007520.4|OTTHUMG00000047834.4|OTTHUMT00000109057.3|TSR3-201|TSR3|1210|protein_coding|_1059_AGAGACATG	260	274	0.502024	0.42126	0.0807644	2.19957	0.0278374	ENST00000007390.3	TSR3	1063	AGAGACATG	-	1349386	chr16	3'UTR	0.878512	0.836364	0.0628099	2.25758	protein_coding	TRUE	Background
ENST00000007390.3|ENSG00000007520.4|OTTHUMG00000047834.4|OTTHUMT00000109057.3|TSR3-201|TSR3|1210|protein_coding|_552_ACAGACTTT	258	257	0.0204082	0.0127119	0.0076963	-2.63068	0.00852144	ENST00000007390.3	TSR3	556	ACAGACTTT	-	1350850	chr16	CDS	0.459504	0.836364	0.0628099	1.51282	protein_coding	TRUE	Background
ENST00000007390.3|ENSG00000007520.4|OTTHUMG00000047834.4|OTTHUMT00000109057.3|TSR3-201|TSR3|1210|protein_coding|_605_CCAGACCTT	260	269	0.0203252	0.0156863	0.00463893	2.99193	0.00277218	ENST00000007390.3	TSR3	609	CCAGACCTT	-	1350225	chr16	CDS	0.503306	0.836364	0.0628099	1.56944	protein_coding	TRUE	Background
ENST00000007390.3|ENSG00000007520.4|OTTHUMG00000047834.4|OTTHUMT00000109057.3|TSR3-201|TSR3|1210|protein_coding|_677_CTGGACAAG	190	188	0.00531915	0	0.00531915	2.53025	0.0113981	ENST00000007390.3	TSR3	681	CTGGACAAG	-	1350153	chr16	CDS	0.56281	0.836364	0.0628099	1.64637	protein_coding	TRUE	Background
ENST00000007516.8|ENSG00000004779.10|OTTHUMG00000096985.6|OTTHUMT00000214058.2|NDUFAB1-201|NDUFAB1|665|protein_coding|_263_CAGGACCGT	1077	1011	0.00188501	0.00410256	-0.00221755	-4.16398	3.12749e-05	ENST00000007516.8	NDUFAB1	267	CAGGACCGT	-	23587246	chr16	CDS	0.401504	0.745865	0.0421053	1.51068	protein_coding	TRUE	Background
ENST00000007516.8|ENSG00000004779.10|OTTHUMG00000096985.6|OTTHUMT00000214058.2|NDUFAB1-201|NDUFAB1|665|protein_coding|_341_AAAGACCTG	1016	987	0	0.0061792	-0.0061792	2.09174	0.0364614	ENST00000007516.8	NDUFAB1	345	AAAGACCTG	-	23585395	chr16	CDS	0.518797	0.745865	0.0421053	1.67735	protein_coding	TRUE	Background
ENST00000007516.8|ENSG00000004779.10|OTTHUMG00000096985.6|OTTHUMT00000214058.2|NDUFAB1-201|NDUFAB1|665|protein_coding|_353_TTAGACAGT	1111	1067	0.219547	0.248397	-0.0288507	-2.55971	0.010476	ENST00000007516.8	NDUFAB1	357	TTAGACAGT	-	23585383	chr16	CDS	0.536842	0.745865	0.0421053	1.70299	protein_coding	TRUE	Background
ENST00000007516.8|ENSG00000004779.10|OTTHUMG00000096985.6|OTTHUMT00000214058.2|NDUFAB1-201|NDUFAB1|665|protein_coding|_560_GAGGACACA	1179	1127	0.0471785	0.0334928	0.0136857	2.38178	0.017229	ENST00000007516.8	NDUFAB1	564	GAGGACACA	-	23581114	chr16	3'UTR	0.84812	0.745865	0.0421053	2.40237	protein_coding	TRUE	Background
ENST00000008876.7|ENSG00000008735.14|OTTHUMG00000150181.8|OTTHUMT00000316731.4|MAPK8IP2-201|MAPK8IP2|5596|retained_intron|_2492_GGGGACATG	23	56	0	0	0	3.59362	0.000326118	ENST00000008876.7	MAPK8IP2	2496	GGGGACATG	+	50610882	chr22	no_cds_region	0.446033	NA	NA	NA	retained_intron	TRUE	Background
ENST00000009041.12|ENSG00000010270.14|OTTHUMG00000023659.11|OTTHUMT00000226929.2|STARD3NL-201|STARD3NL|1703|protein_coding|_906_CAGGACAGT	90	94	0.0793651	0.169811	-0.0904462	-2.33425	0.0195827	ENST00000009041.12	STARD3NL	910	CAGGACAGT	+	38228826	chr7	CDS	0.534351	0.549618	0.137405	1.96296	protein_coding	TRUE	Background
ENST00000009041.12|ENSG00000010270.14|OTTHUMG00000023659.11|OTTHUMT00000226929.2|STARD3NL-201|STARD3NL|1703|protein_coding|_916_AGAAACCAC	112	117	0.046729	0.0176991	0.0290299	2.72568	0.00641685	ENST00000009041.12	STARD3NL	920	AGAAACCAC	+	38228836	chr7	CDS	0.540223	0.549618	0.137405	1.97721	protein_coding	TRUE	Background
ENST00000009041.12|ENSG00000010270.14|OTTHUMG00000023659.11|OTTHUMT00000226929.2|STARD3NL-201|STARD3NL|1703|protein_coding|_928_TAGAACTAT	107	111	0.0194175	0.00925926	0.0101582	2.02655	0.0427086	ENST00000009041.12	STARD3NL	932	TAGAACTAT	+	38228848	chr7	CDS	0.54727	0.549618	0.137405	1.9943	protein_coding	TRUE	Background
ENST00000009180.10|ENSG00000010278.15|OTTHUMG00000044400.14|OTTHUMT00000103345.4|CD9-201|CD9|1225|protein_coding|_148_TTTAACTTC	393	286	0.20073	0.145631	0.0550989	2.55257	0.0106932	ENST00000009180.10	CD9	152	TTTAACTTC	+	6200552	chr12	CDS	0.124082	0.64	0.0816327	1.07602	protein_coding	TRUE	Background
ENST00000009180.10|ENSG00000010278.15|OTTHUMG00000044400.14|OTTHUMT00000103345.4|CD9-201|CD9|1225|protein_coding|_240_AGAAACTAA	376	271	0.0708447	0.0456274	0.0252173	2.84988	0.00437363	ENST00000009180.10	CD9	244	AGAAACTAA	+	6225504	chr12	CDS	0.199184	0.64	0.0816327	1.21053	protein_coding	TRUE	Background
ENST00000009180.10|ENSG00000010278.15|OTTHUMG00000044400.14|OTTHUMT00000103345.4|CD9-201|CD9|1225|protein_coding|_575_TGGAACAGT	360	287	0.27027	0.207792	0.0624781	2.42798	0.0151834	ENST00000009180.10	CD9	579	TGGAACAGT	+	6235508	chr12	CDS	0.472653	0.64	0.0816327	1.70029	protein_coding	TRUE	Background
ENST00000009180.10|ENSG00000010278.15|OTTHUMG00000044400.14|OTTHUMT00000103345.4|CD9-201|CD9|1225|protein_coding|_589_TCAGACATC	347	264	0	0	0	-2.3241	0.0201202	ENST00000009180.10	CD9	593	TCAGACATC	+	6235522	chr12	CDS	0.484082	0.64	0.0816327	1.72076	protein_coding	TRUE	Background
ENST00000009180.10|ENSG00000010278.15|OTTHUMG00000044400.14|OTTHUMT00000103345.4|CD9-201|CD9|1225|protein_coding|_766_AGGAACCGC	411	309	0.0105541	0.0102389	0.000315182	2.34855	0.0188466	ENST00000009180.10	CD9	770	AGGAACCGC	+	6237812	chr12	CDS	0.628571	0.64	0.0816327	1.97953	protein_coding	TRUE	Background
ENST00000009589.8|ENSG00000008988.11|OTTHUMG00000164297.1|OTTHUMT00000378163.1|RPS20-201|RPS20|519|protein_coding|_191_CCTAACAAG	1293	1680	0.0954995	0.0785297	0.0169698	2.10045	0.0356896	ENST00000009589.8	RPS20	195	CCTAACAAG	-	56074090	chr8	CDS	0.375723	0.928709	0.240848	1.19608	protein_coding	TRUE	Background
ENST00000009589.8|ENSG00000008988.11|OTTHUMG00000164297.1|OTTHUMT00000378163.1|RPS20-201|RPS20|519|protein_coding|_231_GCTGACTTG	1420	1908	0.0548282	0.0636132	-0.00878508	-3.07034	0.00213817	ENST00000009589.8	RPS20	235	GCTGACTTG	-	56073759	chr8	CDS	0.452794	0.928709	0.240848	1.30812	protein_coding	TRUE	Background
ENST00000009589.8|ENSG00000008988.11|OTTHUMG00000164297.1|OTTHUMT00000378163.1|RPS20-201|RPS20|519|protein_coding|_274_AAGGACCAG	1323	1758	0.0246914	0.0138387	0.0108526	3.7059	0.000210644	ENST00000009589.8	RPS20	278	AAGGACCAG	-	56073716	chr8	CDS	0.535645	0.928709	0.240848	1.42857	protein_coding	TRUE	Background
ENST00000009589.8|ENSG00000008988.11|OTTHUMG00000164297.1|OTTHUMT00000378163.1|RPS20-201|RPS20|519|protein_coding|_296_CAAGACTTT	1232	1680	0.0141718	0.00992063	0.0042512	-3.85045	0.000117901	ENST00000009589.8	RPS20	300	CAAGACTTT	-	56073272	chr8	CDS	0.578035	0.928709	0.240848	1.4902	protein_coding	TRUE	Background
ENST00000009589.8|ENSG00000008988.11|OTTHUMG00000164297.1|OTTHUMT00000378163.1|RPS20-201|RPS20|519|protein_coding|_320_AAAAACTCC	1320	1786	0.174668	0.144461	0.030207	2.42432	0.015337	ENST00000009589.8	RPS20	324	AAAAACTCC	-	56073248	chr8	CDS	0.624277	0.928709	0.240848	1.55742	protein_coding	TRUE	Background
ENST00000009589.8|ENSG00000008988.11|OTTHUMG00000164297.1|OTTHUMT00000378163.1|RPS20-201|RPS20|519|protein_coding|_86_AGGAACAAG	1190	1643	0.0283105	0.0214286	0.00688193	2.94849	0.00319329	ENST00000009589.8	RPS20	90	AGGAACAAG	-	56074416	chr8	5'UTR	0.17341	0.928709	0.240848	0.72	protein_coding	TRUE	Background
ENST00000010404.6|ENSG00000008394.13|OTTHUMG00000168816.5|-|MGST1-201|MGST1|901|protein_coding|_427_TTTGACACC	118	205	0.3125	0.140244	0.172256	2.48588	0.0129232	ENST00000010404.6	MGST1	431	TTTGACACC	+	16363940	chr12	CDS	0.478357	0.588235	0.0721421	1.7871	protein_coding	TRUE	siEZH2 Hypomethylated
ENST00000010404.6|ENSG00000008394.13|OTTHUMG00000168816.5|-|MGST1-201|MGST1|901|protein_coding|_649_GTAAACCCA	119	191	0.532468	0.372093	0.160375	2.45993	0.0138965	ENST00000010404.6	MGST1	653	GTAAACCCA	+	16364162	chr12	3'UTR	0.72475	0.588235	0.0721421	2.33154	protein_coding	TRUE	siEZH2 Hypomethylated
ENST00000010404.6|ENSG00000008394.13|OTTHUMG00000168816.5|-|MGST1-201|MGST1|901|protein_coding|_790_TGTAACATT	128	220	0.159091	0.350649	-0.191558	-1.989	0.0467016	ENST00000010404.6	MGST1	794	TGTAACATT	+	16364303	chr12	3'UTR	0.881243	0.588235	0.0721421	2.71159	protein_coding	TRUE	siEZH2 Hypermethylated
ENST00000011473.6|ENSG00000008282.10|OTTHUMG00000157587.2|OTTHUMT00000349221.1|SYPL1-201|SYPL1|2127|protein_coding|_1126_CTTAACATG	123	162	0.0824742	0.0431655	0.0393088	2.13312	0.032915	ENST00000011473.6	SYPL1	1130	CTTAACATG	-	106091501	chr7	3'UTR	0.531265	0.38834	0.0230371	2.23367	protein_coding	TRUE	Background
ENST00000011473.6|ENSG00000008282.10|OTTHUMG00000157587.2|OTTHUMT00000349221.1|SYPL1-201|SYPL1|2127|protein_coding|_1625_TGAGACCCA	118	174	0.154639	0.0993789	0.0552603	2.66651	0.00766434	ENST00000011473.6	SYPL1	1629	TGAGACCCA	-	106091002	chr7	3'UTR	0.765867	0.38834	0.0230371	2.61722	protein_coding	TRUE	Background
ENST00000011473.6|ENSG00000008282.10|OTTHUMG00000157587.2|OTTHUMT00000349221.1|SYPL1-201|SYPL1|2127|protein_coding|_867_TATGACATG	134	173	0.287356	0.162602	0.124755	2.23111	0.0256739	ENST00000011473.6	SYPL1	871	TATGACATG	-	106091760	chr7	3'UTR	0.409497	0.38834	0.0230371	2.03459	protein_coding	TRUE	siEZH2 Hypomethylated
ENST00000011619.6|ENSG00000010017.13|OTTHUMG00000015642.2|OTTHUMT00000042373.2|RANBP9-201|RANBP9|3384|protein_coding|_1506_ACAGACCAG	36	53	0.307692	0.139535	0.168157	2.39918	0.016432	ENST00000011619.6	RANBP9	1510	ACAGACCAG	-	13642523	chr6	CDS	0.446217	0.744385	0.0981087	1.53864	protein_coding	TRUE	siEZH2 Hypomethylated
ENST00000011619.6|ENSG00000010017.13|OTTHUMG00000015642.2|OTTHUMT00000042373.2|RANBP9-201|RANBP9|3384|protein_coding|_1918_ATAAACACC	61	93	0.363636	0.2	0.163636	2.19434	0.0282106	ENST00000011619.6	RANBP9	1922	ATAAACACC	-	13637888	chr6	CDS	0.567967	0.744385	0.0981087	1.72702	protein_coding	TRUE	siEZH2 Hypomethylated
ENST00000011619.6|ENSG00000010017.13|OTTHUMG00000015642.2|OTTHUMT00000042373.2|RANBP9-201|RANBP9|3384|protein_coding|_2048_AGAAACTTC	73	106	0.0694444	0	0.0694444	3.09078	0.0019963	ENST00000011619.6	RANBP9	2052	AGAAACTTC	-	13634503	chr6	CDS	0.606383	0.744385	0.0981087	1.78647	protein_coding	TRUE	Background
ENST00000011619.6|ENSG00000010017.13|OTTHUMG00000015642.2|OTTHUMT00000042373.2|RANBP9-201|RANBP9|3384|protein_coding|_2788_TAAAACAAT	74	113	0.690909	0.518072	0.172837	2.78219	0.00539942	ENST00000011619.6	RANBP9	2792	TAAAACAAT	-	13622089	chr6	3'UTR	0.825059	0.744385	0.0981087	2.31561	protein_coding	TRUE	siEZH2 Hypomethylated
ENST00000011619.6|ENSG00000010017.13|OTTHUMG00000015642.2|OTTHUMT00000042373.2|RANBP9-201|RANBP9|3384|protein_coding|_2896_GTAAACTTC	80	120	0.0724638	0.0642202	0.00824358	2.34913	0.0188171	ENST00000011619.6	RANBP9	2900	GTAAACTTC	-	13621981	chr6	3'UTR	0.856974	0.744385	0.0981087	2.44046	protein_coding	TRUE	Background
ENST00000011619.6|ENSG00000010017.13|OTTHUMG00000015642.2|OTTHUMT00000042373.2|RANBP9-201|RANBP9|3384|protein_coding|_2970_ATAAACATC	78	129	0.62963	0.512195	0.117435	2.36099	0.0182263	ENST00000011619.6	RANBP9	2974	ATAAACATC	-	13621907	chr6	3'UTR	0.878842	0.744385	0.0981087	2.52601	protein_coding	TRUE	siEZH2 Hypomethylated
ENST00000011619.6|ENSG00000010017.13|OTTHUMG00000015642.2|OTTHUMT00000042373.2|RANBP9-201|RANBP9|3384|protein_coding|_3032_TAAAACTTG	70	117	0.186441	0.0990099	0.0874308	2.41483	0.0157427	ENST00000011619.6	RANBP9	3036	TAAAACTTG	-	13621845	chr6	3'UTR	0.897163	0.744385	0.0981087	2.59769	protein_coding	TRUE	Background
ENST00000011691.6|ENSG00000008324.12|OTTHUMG00000131794.3|OTTHUMT00000492309.1|SS18L2-201|SS18L2|2697|protein_coding|_119_AATGACCAG	44	52	0.142857	0.0454545	0.0974026	3.17659	0.0014902	ENST00000011691.6	SS18L2	123	AATGACCAG	+	42591541	chr3	CDS	0.0456062	0.0997405	0.0140897	1.36797	protein_coding	TRUE	Background
ENST00000011691.6|ENSG00000008324.12|OTTHUMG00000131794.3|OTTHUMT00000492309.1|SS18L2-201|SS18L2|2697|protein_coding|_546_AAAGACATC	48	51	0.0434783	0.0408163	0.00266193	2.0234	0.0430314	ENST00000011691.6	SS18L2	550	AAAGACATC	+	42594788	chr3	3'UTR	0.20393	0.0997405	0.0140897	2.11573	protein_coding	TRUE	Background
ENST00000011691.6|ENSG00000008324.12|OTTHUMG00000131794.3|OTTHUMT00000492309.1|SS18L2-201|SS18L2|2697|protein_coding|_56_CCGGACTGG	34	47	0.0294118	0.0681818	-0.0387701	-2.00005	0.0454945	ENST00000011691.6	SS18L2	60	CCGGACTGG	+	42590920	chr3	CDS	0.0222469	0.0997405	0.0140897	1.09524	protein_coding	TRUE	Background
ENST00000011691.6|ENSG00000008324.12|OTTHUMG00000131794.3|OTTHUMT00000492309.1|SS18L2-201|SS18L2|2697|protein_coding|_91_AGAGACTAT	44	55	0.0555556	0.138889	-0.0833333	-2.2252	0.0260675	ENST00000011691.6	SS18L2	95	AGAGACTAT	+	42590955	chr3	CDS	0.0352243	0.0997405	0.0140897	1.24675	protein_coding	TRUE	Background
ENST00000012443.9|ENSG00000011485.15|OTTHUMG00000134287.6|OTTHUMT00000258969.3|PPP5C-201|PPP5C|2139|protein_coding|_1099_GATGACATC	95	85	0.373134	0.629032	-0.255898	-2.44272	0.0145769	ENST00000012443.9	PPP5C	1103	GATGACATC	+	46387412	chr19	CDS	0.515662	0.704535	0.00467508	1.73013	protein_coding	TRUE	siEZH2 Hypermethylated
ENST00000012443.9|ENSG00000011485.15|OTTHUMG00000134287.6|OTTHUMT00000258969.3|PPP5C-201|PPP5C|2139|protein_coding|_1408_TCTGACCTA	63	60	0.74	0.509804	0.230196	2.24655	0.0246685	ENST00000012443.9	PPP5C	1412	TCTGACCTA	+	46390098	chr19	CDS	0.660122	0.704535	0.00467508	1.93654	protein_coding	TRUE	siEZH2 Hypomethylated
ENST00000012443.9|ENSG00000011485.15|OTTHUMG00000134287.6|OTTHUMT00000258969.3|PPP5C-201|PPP5C|2139|protein_coding|_358_CGAGACTAC	91	73	0.0810811	0.157895	-0.0768137	-2.22846	0.0258501	ENST00000012443.9	PPP5C	362	CGAGACTAC	+	46353979	chr19	CDS	0.169238	0.704535	0.00467508	1.23514	protein_coding	TRUE	Background
ENST00000012443.9|ENSG00000011485.15|OTTHUMG00000134287.6|OTTHUMT00000258969.3|PPP5C-201|PPP5C|2139|protein_coding|_690_GGAAACCAC	81	72	0.273973	0.104478	0.169495	2.11641	0.0343098	ENST00000012443.9	PPP5C	694	GGAAACCAC	+	46383462	chr19	CDS	0.324451	0.704535	0.00467508	1.45691	protein_coding	TRUE	siEZH2 Hypomethylated
ENST00000013070.11|ENSG00000012963.15|OTTHUMG00000171268.3|OTTHUMT00000412693.2|UBR7-201|UBR7|3494|protein_coding|_1233_GAGGACATT	72	58	0.1	0.173077	-0.0730769	-2.52911	0.0114351	ENST00000013070.11	UBR7	1237	GAGGACATT	+	93226959	chr14	CDS	0.354035	0.375215	0.0103034	1.94196	protein_coding	TRUE	Background
ENST00000013070.11|ENSG00000012963.15|OTTHUMG00000171268.3|OTTHUMT00000412693.2|UBR7-201|UBR7|3494|protein_coding|_1730_TAGAACCTC	57	56	0.02	0.0377358	-0.0177358	2.24535	0.0247458	ENST00000013070.11	UBR7	1734	TAGAACCTC	+	93227456	chr14	3'UTR	0.496279	0.375215	0.0103034	2.19377	protein_coding	TRUE	Background
ENST00000013070.11|ENSG00000012963.15|OTTHUMG00000171268.3|OTTHUMT00000412693.2|UBR7-201|UBR7|3494|protein_coding|_2217_ATGGACCTA	44	47	0.324324	0.0243902	0.299934	3.32763	0.000875871	ENST00000013070.11	UBR7	2221	ATGGACCTA	+	93227943	chr14	3'UTR	0.635661	0.375215	0.0103034	2.41686	protein_coding	TRUE	siEZH2 Hypomethylated
ENST00000013070.11|ENSG00000012963.15|OTTHUMG00000171268.3|OTTHUMT00000412693.2|UBR7-201|UBR7|3494|protein_coding|_2980_GGGAACTCT	69	72	0.0909091	0.0294118	0.0614973	3.27061	0.00107316	ENST00000013070.11	UBR7	2984	GGGAACTCT	+	93228706	chr14	3'UTR	0.854035	0.375215	0.0103034	2.76638	protein_coding	TRUE	Background
ENST00000013070.11|ENSG00000012963.15|OTTHUMG00000171268.3|OTTHUMT00000412693.2|UBR7-201|UBR7|3494|protein_coding|_3007_TCGAACCCT	73	74	0.224138	0.169231	0.0549072	2.14243	0.0321585	ENST00000013070.11	UBR7	3011	TCGAACCCT	+	93228733	chr14	3'UTR	0.861763	0.375215	0.0103034	2.77874	protein_coding	TRUE	Background
ENST00000013070.11|ENSG00000012963.15|OTTHUMG00000171268.3|OTTHUMT00000412693.2|UBR7-201|UBR7|3494|protein_coding|_378_CCTGACAAA	49	31	0.125	0.0357143	0.0892857	2.34549	0.0190023	ENST00000013070.11	UBR7	382	CCTGACAAA	+	93212033	chr14	CDS	0.10933	0.375215	0.0103034	1.27137	protein_coding	TRUE	Background
ENST00000013070.11|ENSG00000012963.15|OTTHUMG00000171268.3|OTTHUMT00000412693.2|UBR7-201|UBR7|3494|protein_coding|_757_CAGAACAGG	57	48	0.0196078	0.0217391	-0.00213129	2.06483	0.0389389	ENST00000013070.11	UBR7	761	CAGAACAGG	+	93218651	chr14	CDS	0.217802	0.375215	0.0103034	1.56863	protein_coding	TRUE	Background
ENST00000013070.11|ENSG00000012963.15|OTTHUMG00000171268.3|OTTHUMT00000412693.2|UBR7-201|UBR7|3494|protein_coding|_984_CAAGACTGT	63	50	0.0681818	0.0681818	0	2.65336	0.00796956	ENST00000013070.11	UBR7	988	CAAGACTGT	+	93219354	chr14	CDS	0.28277	0.375215	0.0103034	1.74667	protein_coding	TRUE	Background
ENST00000013807.9|ENSG00000012061.16|OTTHUMG00000182121.2|OTTHUMT00000459549.1|ERCC1-201|ERCC1|1278|protein_coding|_849_GCGGACCTC	32	53	0	0	0	1.98643	0.0469859	ENST00000013807.9	ERCC1	853	GCGGACCTC	-	45414901	chr19	CDS	0.667449	0.910016	0.1518	1.68008	protein_coding	TRUE	Background
ENST00000014930.9|ENSG00000013583.10|OTTHUMG00000168771.4|OTTHUMT00000401001.2|HEBP1-201|HEBP1|1159|protein_coding|_1013_AAAAACTGA	112	135	0.770115	0.681319	0.0887963	2.09303	0.0363468	ENST00000014930.9	HEBP1	1017	AAAAACTGA	-	12975011	chr12	3'UTR	0.877481	0.621225	0.13201	2.67654	protein_coding	TRUE	Background
ENST00000016171.6|ENSG00000014919.13|OTTHUMG00000018893.3|OTTHUMT00000049818.1|COX15-201|COX15|5030|protein_coding|_1317_GAGGACCAG	44	59	0.323529	0.181818	0.141711	2.3534	0.0186025	ENST00000016171.6	COX15	1321	GAGGACCAG	-	99714576	chr10	3'UTR	0.262624	0.260437	0.0159046	2.00296	protein_coding	TRUE	siEZH2 Hypomethylated
ENST00000016171.6|ENSG00000014919.13|OTTHUMG00000018893.3|OTTHUMT00000049818.1|COX15-201|COX15|5030|protein_coding|_2343_ATGGACATC	28	39	0.24	0.0526316	0.187368	3.54674	0.000390033	ENST00000016171.6	COX15	2347	ATGGACATC	-	99713550	chr10	3'UTR	0.4666	0.260437	0.0159046	2.27876	protein_coding	TRUE	siEZH2 Hypomethylated
ENST00000019317.8|ENSG00000017797.13|OTTHUMG00000131596.6|OTTHUMT00000254479.1|RALBP1-201|RALBP1|4368|protein_coding|_3368_GAAGACAAA	21	42	0	0.025641	-0.025641	2.37659	0.0174736	ENST00000019317.8	RALBP1	3372	GAAGACAAA	+	9537119	chr18	3'UTR	0.771978	0.500916	0.0510531	2.54312	protein_coding	TRUE	Background
ENST00000022615.9|ENSG00000078668.14|OTTHUMG00000164168.4|OTTHUMT00000377574.2|VDAC3-201|VDAC3|1418|protein_coding|_1232_TCTGACCCA	493	502	0.744019	0.686747	0.0572722	2.0257	0.0427953	ENST00000022615.9	VDAC3	1236	TCTGACCCA	+	42405756	chr8	3'UTR	0.87165	0.662906	0.0641749	2.61925	protein_coding	TRUE	Background
ENST00000022615.9|ENSG00000078668.14|OTTHUMG00000164168.4|OTTHUMT00000377574.2|VDAC3-201|VDAC3|1418|protein_coding|_319_ACAGACAAT	416	346	0.0537634	0.116592	-0.0628285	-3.26456	0.00109634	ENST00000022615.9	VDAC3	323	ACAGACAAT	+	42398827	chr8	CDS	0.227786	0.662906	0.0641749	1.27326	protein_coding	TRUE	Background
ENST00000022615.9|ENSG00000078668.14|OTTHUMG00000164168.4|OTTHUMT00000377574.2|VDAC3-201|VDAC3|1418|protein_coding|_559_TTTGACACA	390	326	0.668942	0.556485	0.112457	2.6932	0.00707688	ENST00000022615.9	VDAC3	563	TTTGACACA	+	42401937	chr8	CDS	0.397038	0.662906	0.0641749	1.55595	protein_coding	TRUE	siEZH2 Hypomethylated
ENST00000022615.9|ENSG00000078668.14|OTTHUMG00000164168.4|OTTHUMT00000377574.2|VDAC3-201|VDAC3|1418|protein_coding|_730_AGTAACAAC	524	481	0.104326	0.09375	0.0105757	-2.01699	0.0436967	ENST00000022615.9	VDAC3	734	AGTAACAAC	+	42403403	chr8	CDS	0.51763	0.662906	0.0641749	1.75736	protein_coding	TRUE	Background
ENST00000022615.9|ENSG00000078668.14|OTTHUMG00000164168.4|OTTHUMT00000377574.2|VDAC3-201|VDAC3|1418|protein_coding|_94_TGTAACACA	425	332	0.660066	0.538462	0.121604	3.20355	0.00135742	ENST00000022615.9	VDAC3	98	TGTAACACA	+	42394219	chr8	CDS	0.0691114	0.662906	0.0641749	1.00824	protein_coding	TRUE	siEZH2 Hypomethylated
ENST00000029410.10|ENSG00000027847.14|OTTHUMG00000130851.4|OTTHUMT00000253421.2|B4GALT7-201|B4GALT7|1698|protein_coding|_937_CTGAACACT	47	54	0.0512821	0	0.0512821	2.10379	0.0353964	ENST00000029410.10	B4GALT7	941	CTGAACACT	+	177609574	chr5	CDS	0.554181	0.624264	0.0465253	1.8787	protein_coding	TRUE	Background
ENST00000035307.7|ENSG00000033100.17|OTTHUMG00000157380.6|OTTHUMT00000348648.3|CHPF2-201|CHPF2|3989|protein_coding|_2376_TTGAACTGG	21	44	0.375	0.0588235	0.316176	2.34261	0.0191496	ENST00000035307.7	CHPF2	2380	TTGAACTGG	+	151236431	chr7	CDS	0.596641	0.963901	0.383304	1.36744	protein_coding	TRUE	siEZH2 Hypomethylated
ENST00000035307.7|ENSG00000033100.17|OTTHUMG00000157380.6|OTTHUMT00000348648.3|CHPF2-201|CHPF2|3989|protein_coding|_3744_AAGAACTCT	34	71	0.03125	0	0.03125	2.34204	0.0191784	ENST00000035307.7	CHPF2	3748	AAGAACTCT	+	151238582	chr7	CDS	0.939584	0.963901	0.383304	1.95812	protein_coding	TRUE	Background
ENST00000037243.7|ENSG00000034713.8|OTTHUMG00000137613.3|OTTHUMT00000269029.2|GABARAPL2-201|GABARAPL2|974|protein_coding|_371_CCTAACTAT	399	485	0.151515	0.112121	0.0393939	2.06192	0.0392156	ENST00000037243.7	GABARAPL2	375	CCTAACTAT	+	75577283	chr16	CDS	0.38501	0.471253	0.110883	1.76068	protein_coding	TRUE	Background
ENST00000037243.7|ENSG00000034713.8|OTTHUMG00000137613.3|OTTHUMT00000269029.2|GABARAPL2-201|GABARAPL2|974|protein_coding|_537_CAGAACCTC	359	428	0.0745763	0.0508021	0.0237741	2.21191	0.0269732	ENST00000037243.7	GABARAPL2	541	CAGAACCTC	+	75577449	chr16	3'UTR	0.555441	0.471253	0.110883	2.15922	protein_coding	TRUE	Background
ENST00000037243.7|ENSG00000034713.8|OTTHUMG00000137613.3|OTTHUMT00000269029.2|GABARAPL2-201|GABARAPL2|974|protein_coding|_896_TTGGACTGA	314	394	0.22179	0.18018	0.0416097	2.17301	0.0297793	ENST00000037243.7	GABARAPL2	900	TTGGACTGA	+	75577808	chr16	3'UTR	0.924025	0.471253	0.110883	2.85631	protein_coding	TRUE	Background
ENST00000037869.7|ENSG00000035141.8|OTTHUMG00000129668.4|OTTHUMT00000251869.2|FAM136A-201|FAM136A|1810|protein_coding|_1064_GTAGACTAG	153	151	0.0597015	0.106557	-0.0468559	-3.74727	0.000178767	ENST00000037869.7	FAM136A	1068	GTAGACTAG	-	70296716	chr2	3'UTR	0.590055	0.273481	0.0447514	2.43574	protein_coding	TRUE	Background
ENST00000037869.7|ENSG00000035141.8|OTTHUMG00000129668.4|OTTHUMT00000251869.2|FAM136A-201|FAM136A|1810|protein_coding|_1428_TAGAACATA	150	155	0.0138889	0.012987	0.000901876	1.96173	0.049794	ENST00000037869.7	FAM136A	1432	TAGAACATA	-	70296352	chr2	3'UTR	0.79116	0.273481	0.0447514	2.71255	protein_coding	TRUE	Background
ENST00000037869.7|ENSG00000035141.8|OTTHUMG00000129668.4|OTTHUMT00000251869.2|FAM136A-201|FAM136A|1810|protein_coding|_145_GAGAACATC	225	189	0.0133929	0	0.0133929	3.13802	0.00170091	ENST00000037869.7	FAM136A	149	GAGAACATC	-	70301941	chr2	CDS	0.0823204	0.273481	0.0447514	1.16425	protein_coding	TRUE	Background
ENST00000037869.7|ENSG00000035141.8|OTTHUMG00000129668.4|OTTHUMT00000251869.2|FAM136A-201|FAM136A|1810|protein_coding|_1583_AGAGACAGC	142	134	0.947368	0.968504	-0.0211355	-2.67222	0.00753505	ENST00000037869.7	FAM136A	1587	AGAGACAGC	-	70296197	chr2	3'UTR	0.876796	0.273481	0.0447514	2.83042	protein_coding	TRUE	Background
ENST00000037869.7|ENSG00000035141.8|OTTHUMG00000129668.4|OTTHUMT00000251869.2|FAM136A-201|FAM136A|1810|protein_coding|_304_CAGGACCGC	202	182	0.0100503	0.0224719	-0.0124217	-3.7337	0.000188685	ENST00000037869.7	FAM136A	308	CAGGACCGC	-	70297476	chr2	CDS	0.170166	0.273481	0.0447514	1.54831	protein_coding	TRUE	Background
ENST00000037869.7|ENSG00000035141.8|OTTHUMG00000129668.4|OTTHUMT00000251869.2|FAM136A-201|FAM136A|1810|protein_coding|_450_TATGACCAA	203	179	0.341463	0.221154	0.12031	1.99318	0.0462412	ENST00000037869.7	FAM136A	454	TATGACCAA	-	70297330	chr2	CDS	0.250829	0.273481	0.0447514	1.90097	protein_coding	TRUE	siEZH2 Hypomethylated
ENST00000037869.7|ENSG00000035141.8|OTTHUMG00000129668.4|OTTHUMT00000251869.2|FAM136A-201|FAM136A|1810|protein_coding|_961_ACTAACTTA	156	154	0.212121	0.4	-0.187879	-3.53837	0.000402606	ENST00000037869.7	FAM136A	965	ACTAACTTA	-	70296819	chr2	3'UTR	0.533149	0.273481	0.0447514	2.35741	protein_coding	TRUE	siEZH2 Hypermethylated
ENST00000040877.2|ENSG00000059588.10|OTTHUMG00000037947.4|OTTHUMT00000092616.2|TARBP1-201|TARBP1|5206|protein_coding|_4508_GAGGACTGT	21	32	0	0.08	-0.08	-2.30947	0.0209174	ENST00000040877.2	TARBP1	4512	GAGGACTGT	-	234393485	chr1	CDS	0.866692	0.949097	0.0149827	1.91178	protein_coding	TRUE	Background
ENST00000044462.12|ENSG00000041357.16|OTTHUMG00000143859.11|OTTHUMT00000290107.7|PSMA4-201|PSMA4|4378|protein_coding|_1011_TAGGACATT	671	788	0.22549	0.131356	0.0941343	2.32412	0.0201189	ENST00000044462.12	PSMA4	1015	TAGGACATT	+	78549055	chr15	3'UTR	0.231841	0.20603	0.0271814	2.03251	protein_coding	TRUE	Background
ENST00000044462.12|ENSG00000041357.16|OTTHUMG00000143859.11|OTTHUMT00000290107.7|PSMA4-201|PSMA4|4378|protein_coding|_131_TATGACTCC	670	789	0.469108	0.34898	0.120128	3.44312	0.000575049	ENST00000044462.12	PSMA4	135	TATGACTCC	+	78542190	chr15	CDS	0.030836	0.20603	0.0271814	1.02043	protein_coding	TRUE	siEZH2 Hypomethylated
ENST00000044462.12|ENSG00000041357.16|OTTHUMG00000143859.11|OTTHUMT00000290107.7|PSMA4-201|PSMA4|4378|protein_coding|_201_TTGGACATG	645	745	0.0157978	0.00544959	0.0103482	2.02893	0.0424656	ENST00000044462.12	PSMA4	205	TTGGACATG	+	78542523	chr15	CDS	0.046825	0.20603	0.0271814	1.10983	protein_coding	TRUE	Background
ENST00000044462.12|ENSG00000041357.16|OTTHUMG00000143859.11|OTTHUMT00000290107.7|PSMA4-201|PSMA4|4378|protein_coding|_352_CATAACTTC	675	792	0.372549	0.292308	0.0802413	1.989	0.0467015	ENST00000044462.12	PSMA4	356	CATAACTTC	+	78544218	chr15	CDS	0.0813157	0.20603	0.0271814	1.30268	protein_coding	TRUE	Background
ENST00000044462.12|ENSG00000041357.16|OTTHUMG00000143859.11|OTTHUMT00000290107.7|PSMA4-201|PSMA4|4378|protein_coding|_373_TCTGACTAA	652	771	0.151515	0.103896	0.047619	1.98116	0.0475738	ENST00000044462.12	PSMA4	377	TCTGACTAA	+	78544239	chr15	CDS	0.0861124	0.20603	0.0271814	1.3295	protein_coding	TRUE	Background
ENST00000044462.12|ENSG00000041357.16|OTTHUMG00000143859.11|OTTHUMT00000290107.7|PSMA4-201|PSMA4|4378|protein_coding|_62_GTGGACATC	620	745	0.0266667	0.0122783	0.0143884	3.01744	0.0025492	ENST00000044462.12	PSMA4	66	GTGGACATC	+	78540510	chr15	5'UTR	0.0150754	0.20603	0.0271814	0.554622	protein_coding	TRUE	Background
ENST00000044462.12|ENSG00000041357.16|OTTHUMG00000143859.11|OTTHUMT00000290107.7|PSMA4-201|PSMA4|4378|protein_coding|_642_TGAAACAAG	541	588	0.317422	0.223427	0.0939951	2.91606	0.00354478	ENST00000044462.12	PSMA4	646	TGAAACAAG	+	78546595	chr15	CDS	0.147556	0.20603	0.0271814	1.67305	protein_coding	TRUE	Background
ENST00000044462.12|ENSG00000041357.16|OTTHUMG00000143859.11|OTTHUMT00000290107.7|PSMA4-201|PSMA4|4378|protein_coding|_647_CAAGACTAT	646	755	0.0637899	0.119086	-0.0552966	-4.01591	5.92157e-05	ENST00000044462.12	PSMA4	651	CAAGACTAT	+	78546600	chr15	CDS	0.148698	0.20603	0.0271814	1.67944	protein_coding	TRUE	Background
ENST00000044462.12|ENSG00000041357.16|OTTHUMG00000143859.11|OTTHUMT00000290107.7|PSMA4-201|PSMA4|4378|protein_coding|_667_AATGACCTT	698	830	0.097973	0.0424077	0.0555653	2.65849	0.00784914	ENST00000044462.12	PSMA4	671	AATGACCTT	+	78546620	chr15	CDS	0.153266	0.20603	0.0271814	1.70498	protein_coding	TRUE	Background
ENST00000044462.12|ENSG00000041357.16|OTTHUMG00000143859.11|OTTHUMT00000290107.7|PSMA4-201|PSMA4|4378|protein_coding|_729_GTAAACTCT	712	844	0.197861	0.130631	0.0672303	3.01232	0.00259263	ENST00000044462.12	PSMA4	733	GTAAACTCT	+	78546682	chr15	CDS	0.167428	0.20603	0.0271814	1.78416	protein_coding	TRUE	Background
ENST00000044462.12|ENSG00000041357.16|OTTHUMG00000143859.11|OTTHUMT00000290107.7|PSMA4-201|PSMA4|4378|protein_coding|_763_ACTAACAAG	607	672	0.0651261	0.0265957	0.0385303	3.26234	0.00110498	ENST00000044462.12	PSMA4	767	ACTAACAAG	+	78548807	chr15	CDS	0.175194	0.20603	0.0271814	1.82759	protein_coding	TRUE	Background
ENST00000044462.12|ENSG00000041357.16|OTTHUMG00000143859.11|OTTHUMT00000290107.7|PSMA4-201|PSMA4|4378|protein_coding|_781_AAAGACAGT	632	801	0.255155	0.347741	-0.092586	-2.37238	0.0176738	ENST00000044462.12	PSMA4	785	AAAGACAGT	+	78548825	chr15	CDS	0.179306	0.20603	0.0271814	1.85057	protein_coding	TRUE	Background
ENST00000044462.12|ENSG00000041357.16|OTTHUMG00000143859.11|OTTHUMT00000290107.7|PSMA4-201|PSMA4|4378|protein_coding|_801_TCAAACAAA	707	858	0.52183	0.440932	0.0808977	2.80197	0.00507914	ENST00000044462.12	PSMA4	805	TCAAACAAA	+	78548845	chr15	CDS	0.183874	0.20603	0.0271814	1.87612	protein_coding	TRUE	Background
ENST00000044462.12|ENSG00000041357.16|OTTHUMG00000143859.11|OTTHUMT00000290107.7|PSMA4-201|PSMA4|4378|protein_coding|_879_AAGAACAGA	577	697	0.130751	0.0595238	0.0712268	2.2839	0.0223776	ENST00000044462.12	PSMA4	883	AAGAACAGA	+	78548923	chr15	CDS	0.20169	0.20603	0.0271814	1.97573	protein_coding	TRUE	Background
ENST00000044462.12|ENSG00000041357.16|OTTHUMG00000143859.11|OTTHUMT00000290107.7|PSMA4-201|PSMA4|4378|protein_coding|_94_TGGAACTAT	597	678	0.010453	0.0153374	-0.00488446	3.05297	0.00226589	ENST00000044462.12	PSMA4	98	TGGAACTAT	+	78541907	chr15	5'UTR	0.0223847	0.20603	0.0271814	0.823529	protein_coding	TRUE	Background
ENST00000053468.4|ENSG00000048544.6|OTTHUMG00000014694.2|OTTHUMT00000040547.2|MRPS10-201|MRPS10|2100|protein_coding|_843_GCAAACCAC	111	90	0.181818	0.0138889	0.167929	2.61413	0.00894553	ENST00000053468.4	MRPS10	847	GCAAACCAC	-	42208059	chr6	3'UTR	0.403333	0.29381	0.00666667	2.15509	protein_coding	TRUE	siEZH2 Hypomethylated
ENST00000053867.8|ENSG00000030582.18|OTTHUMG00000181816.4|OTTHUMT00000457766.3|GRN-201|GRN|2130|protein_coding|_1357_AGAGACATC	171	451	0.0314465	0.014218	0.0172285	2.5805	0.00986564	ENST00000053867.8	GRN	1361	AGAGACATC	+	44352157	chr17	CDS	0.638967	0.853991	0.0187793	1.74255	protein_coding	TRUE	Background
ENST00000053867.8|ENSG00000030582.18|OTTHUMG00000181816.4|OTTHUMT00000457766.3|GRN-201|GRN|2130|protein_coding|_1792_AGGGACCCA	196	533	0	0.00580271	-0.00580271	2.00243	0.0452387	ENST00000053867.8	GRN	1796	AGGGACCCA	+	44352773	chr17	CDS	0.843192	0.853991	0.0187793	1.98707	protein_coding	TRUE	Background
ENST00000053867.8|ENSG00000030582.18|OTTHUMG00000181816.4|OTTHUMT00000457766.3|GRN-201|GRN|2130|protein_coding|_1821_AGGGACAGT	196	525	0.258278	0.31044	-0.0521614	-2.14874	0.031655	ENST00000053867.8	GRN	1825	AGGGACAGT	+	44352802	chr17	3'UTR	0.856808	0.853991	0.0187793	2.01929	protein_coding	TRUE	Background
ENST00000053867.8|ENSG00000030582.18|OTTHUMG00000181816.4|OTTHUMT00000457766.3|GRN-201|GRN|2130|protein_coding|_42_GTGGACCCT	149	369	0.0137931	0.010989	0.00280409	2.93797	0.00330373	ENST00000053867.8	GRN	46	GTGGACCCT	+	44349171	chr17	CDS	0.0215962	0.853991	0.0187793	1.00337	protein_coding	TRUE	Background
ENST00000054650.9|ENSG00000041988.16|OTTHUMG00000001440.3|OTTHUMT00000004203.1|THAP3-201|THAP3|1361|protein_coding|_366_AAGAACCTA	26	38	0	0.0285714	-0.0285714	2.25548	0.0241031	ENST00000054650.9	THAP3	370	AAGAACCTA	+	6628639	chr1	CDS	0.271859	0.64144	0.114622	1.29847	protein_coding	TRUE	Background
ENST00000054666.11|ENSG00000049245.13|OTTHUMG00000001225.4|OTTHUMT00000003625.2|VAMP3-201|VAMP3|2178|protein_coding|_1728_GAAAACAGG	144	271	0.14	0.142857	-0.00285714	2.14511	0.0319444	ENST00000054666.11	VAMP3	1732	GAAAACAGG	+	7780987	chr1	3'UTR	0.795225	0.178145	0.040404	2.75084	protein_coding	TRUE	Background
ENST00000054666.11|ENSG00000049245.13|OTTHUMG00000001225.4|OTTHUMT00000003625.2|VAMP3-201|VAMP3|2178|protein_coding|_202_AGAGACCAG	86	155	0.03125	0.0373134	-0.00606343	2.09458	0.036208	ENST00000054666.11	VAMP3	206	AGAGACCAG	+	7777206	chr1	CDS	0.0945822	0.178145	0.040404	1.39333	protein_coding	TRUE	Background
ENST00000054666.11|ENSG00000049245.13|OTTHUMG00000001225.4|OTTHUMT00000003625.2|VAMP3-201|VAMP3|2178|protein_coding|_390_AAGAACCAG	123	209	0.00892857	0.0049505	0.00397808	2.77702	0.00548606	ENST00000054666.11	VAMP3	394	AAGAACCAG	+	7779649	chr1	3'UTR	0.1809	0.178145	0.040404	2.00335	protein_coding	TRUE	Background
ENST00000054666.11|ENSG00000049245.13|OTTHUMG00000001225.4|OTTHUMT00000003625.2|VAMP3-201|VAMP3|2178|protein_coding|_399_CGGAACTCA	120	221	0.0347826	0.0231481	0.0116345	3.89473	9.83067e-05	ENST00000054666.11	VAMP3	403	CGGAACTCA	+	7779658	chr1	3'UTR	0.185032	0.178145	0.040404	2.00838	protein_coding	TRUE	Background
ENST00000054666.11|ENSG00000049245.13|OTTHUMG00000001225.4|OTTHUMT00000003625.2|VAMP3-201|VAMP3|2178|protein_coding|_740_TTAAACCTT	138	246	0.225806	0.140625	0.0851815	2.58904	0.00962443	ENST00000054666.11	VAMP3	744	TTAAACCTT	+	7779999	chr1	3'UTR	0.341598	0.178145	0.040404	2.19888	protein_coding	TRUE	Background
ENST00000054666.11|ENSG00000049245.13|OTTHUMG00000001225.4|OTTHUMT00000003625.2|VAMP3-201|VAMP3|2178|protein_coding|_862_GAGAACCCT	137	242	0.00757576	0.00858369	-0.00100793	2.09001	0.0366167	ENST00000054666.11	VAMP3	866	GAGAACCCT	+	7780121	chr1	3'UTR	0.397612	0.178145	0.040404	2.26704	protein_coding	TRUE	Background
ENST00000054950.4|ENSG00000049449.10|OTTHUMG00000166227.4|OTTHUMT00000388510.1|RCN1-201|RCN1|2369|protein_coding|_1002_AAAAACAAG	169	186	0.613445	0.779528	-0.166082	-2.83219	0.00462297	ENST00000054950.4	RCN1	1006	AAAAACAAG	+	32103476	chr11	CDS	0.424652	0.471085	0.0519206	1.88922	protein_coding	TRUE	siEZH2 Hypermethylated
ENST00000054950.4|ENSG00000049449.10|OTTHUMG00000166227.4|OTTHUMT00000388510.1|RCN1-201|RCN1|2369|protein_coding|_1041_GAGAACTGG	178	185	0.0172414	0	0.0172414	2.32581	0.0200289	ENST00000054950.4	RCN1	1045	GAGAACTGG	+	32104399	chr11	CDS	0.441114	0.471085	0.0519206	1.9285	protein_coding	TRUE	Background
ENST00000054950.4|ENSG00000049449.10|OTTHUMG00000166227.4|OTTHUMT00000388510.1|RCN1-201|RCN1|2369|protein_coding|_1047_TGGAACATG	193	212	0	0	0	2.80391	0.00504877	ENST00000054950.4	RCN1	1051	TGGAACATG	+	32104405	chr11	CDS	0.443647	0.471085	0.0519206	1.93454	protein_coding	TRUE	Background
ENST00000054950.4|ENSG00000049449.10|OTTHUMG00000166227.4|OTTHUMT00000388510.1|RCN1-201|RCN1|2369|protein_coding|_1118_ATAGACACT	174	176	0.668675	0.557576	0.111099	2.74977	0.00596366	ENST00000054950.4	RCN1	1122	ATAGACACT	+	32104476	chr11	3'UTR	0.473618	0.471085	0.0519206	2.00479	protein_coding	TRUE	siEZH2 Hypomethylated
ENST00000054950.4|ENSG00000049449.10|OTTHUMG00000166227.4|OTTHUMT00000388510.1|RCN1-201|RCN1|2369|protein_coding|_1139_GCAGACTGT	150	157	0.737226	0.514286	0.222941	2.17502	0.0296286	ENST00000054950.4	RCN1	1143	GCAGACTGT	+	32104497	chr11	3'UTR	0.482482	0.471085	0.0519206	2.02155	protein_coding	TRUE	siEZH2 Hypomethylated
ENST00000054950.4|ENSG00000049449.10|OTTHUMG00000166227.4|OTTHUMT00000388510.1|RCN1-201|RCN1|2369|protein_coding|_1818_AAGAACTAT	183	194	0.0167598	0	0.0167598	3.64491	0.000267489	ENST00000054950.4	RCN1	1822	AAGAACTAT	+	32105176	chr11	3'UTR	0.769101	0.471085	0.0519206	2.56345	protein_coding	TRUE	Background
ENST00000054950.4|ENSG00000049449.10|OTTHUMG00000166227.4|OTTHUMT00000388510.1|RCN1-201|RCN1|2369|protein_coding|_273_GAGGACAAC	179	166	0.122581	0.0460526	0.076528	2.90295	0.00369665	ENST00000054950.4	RCN1	277	GAGGACAAC	+	32091351	chr11	CDS	0.116927	0.471085	0.0519206	1.15509	protein_coding	TRUE	Background
ENST00000054950.4|ENSG00000049449.10|OTTHUMG00000166227.4|OTTHUMT00000388510.1|RCN1-201|RCN1|2369|protein_coding|_721_TTGAACATA	191	189	0.0869565	0.0484848	0.0384717	3.00491	0.00265659	ENST00000054950.4	RCN1	725	TTGAACATA	+	32098504	chr11	CDS	0.306036	0.471085	0.0519206	1.60624	protein_coding	TRUE	Background
ENST00000054950.4|ENSG00000049449.10|OTTHUMG00000166227.4|OTTHUMT00000388510.1|RCN1-201|RCN1|2369|protein_coding|_846_CCAGACTGG	109	106	0.0531915	0.0769231	-0.0237316	-2.66424	0.00771618	ENST00000054950.4	RCN1	850	CCAGACTGG	+	32103320	chr11	CDS	0.358801	0.471085	0.0519206	1.73212	protein_coding	TRUE	Background
ENST00000055077.8|ENSG00000049541.11|OTTHUMG00000023239.8|OTTHUMT00000252459.3|RFC2-201|RFC2|1685|protein_coding|_1006_GTGAACTCT	197	160	0.0941176	0.0425532	0.0515645	2.7472	0.00601065	ENST00000055077.8	RFC2	1010	GTGAACTCT	-	74232176	chr7	CDS	0.599407	0.64095	0.0106825	1.93409	protein_coding	TRUE	Background
ENST00000055077.8|ENSG00000049541.11|OTTHUMG00000023239.8|OTTHUMT00000252459.3|RFC2-201|RFC2|1685|protein_coding|_1406_TTGAACCCA	161	138	0.143939	0.0714286	0.0725108	2.59766	0.00938605	ENST00000055077.8	RFC2	1410	TTGAACCCA	-	74231776	chr7	3'UTR	0.836795	0.64095	0.0106825	2.54545	protein_coding	TRUE	Background
ENST00000055077.8|ENSG00000049541.11|OTTHUMG00000023239.8|OTTHUMT00000252459.3|RFC2-201|RFC2|1685|protein_coding|_323_TGGAACTCA	177	119	0	0.00869565	-0.00869565	2.18831	0.0286468	ENST00000055077.8	RFC2	327	TGGAACTCA	-	74249032	chr7	CDS	0.194065	0.64095	0.0106825	1.29096	protein_coding	TRUE	Background
ENST00000055077.8|ENSG00000049541.11|OTTHUMG00000023239.8|OTTHUMT00000252459.3|RFC2-201|RFC2|1685|protein_coding|_340_AATGACAGG	150	112	0.414894	0.213333	0.20156	2.10285	0.0354787	ENST00000055077.8	RFC2	344	AATGACAGG	-	74249015	chr7	CDS	0.204154	0.64095	0.0106825	1.30697	protein_coding	TRUE	siEZH2 Hypomethylated
ENST00000055077.8|ENSG00000049541.11|OTTHUMG00000023239.8|OTTHUMT00000252459.3|RFC2-201|RFC2|1685|protein_coding|_67_TCTGACCCT	147	102	0.319328	0.177778	0.14155	2.73392	0.00625859	ENST00000055077.8	RFC2	71	TCTGACCCT	-	74254328	chr7	CDS	0.0421365	0.64095	0.0106825	1.04991	protein_coding	TRUE	siEZH2 Hypomethylated
ENST00000055077.8|ENSG00000049541.11|OTTHUMG00000023239.8|OTTHUMT00000252459.3|RFC2-201|RFC2|1685|protein_coding|_694_GGAGACATG	186	143	0.011976	0.0149254	-0.00294933	2.10934	0.0349156	ENST00000055077.8	RFC2	698	GGAGACATG	-	74239948	chr7	CDS	0.414243	0.64095	0.0106825	1.6403	protein_coding	TRUE	Background
ENST00000055077.8|ENSG00000049541.11|OTTHUMG00000023239.8|OTTHUMT00000252459.3|RFC2-201|RFC2|1685|protein_coding|_950_TGAAACTGG	156	116	0.179245	0.347222	-0.167977	-2.609	0.00908082	ENST00000055077.8	RFC2	954	TGAAACTGG	-	74235547	chr7	CDS	0.566172	0.64095	0.0106825	1.88136	protein_coding	TRUE	siEZH2 Hypermethylated
ENST00000056217.10|ENSG00000050327.15|OTTHUMG00000158004.4|OTTHUMT00000349981.2|ARHGEF5-201|ARHGEF5|5482|protein_coding|_3287_AGAAACATC	33	41	0.04	0	0.04	2.60989	0.00905711	ENST00000056217.10	ARHGEF5	3291	AGAAACATC	+	144366380	chr7	CDS	0.600328	0.894382	0.0204305	1.66354	protein_coding	TRUE	Background
ENST00000056217.10|ENSG00000050327.15|OTTHUMG00000158004.4|OTTHUMT00000349981.2|ARHGEF5-201|ARHGEF5|5482|protein_coding|_4200_ACGGACAGA	33	38	0	0.027027	-0.027027	2.12126	0.0339001	ENST00000056217.10	ARHGEF5	4204	ACGGACAGA	+	144373237	chr7	CDS	0.766873	0.894382	0.0204305	1.8541	protein_coding	TRUE	Background
ENST00000056217.10|ENSG00000050327.15|OTTHUMG00000158004.4|OTTHUMT00000349981.2|ARHGEF5-201|ARHGEF5|5482|protein_coding|_4299_GCTGACAGC	35	52	0.793103	0.705882	0.0872211	1.9649	0.0494263	ENST00000056217.10	ARHGEF5	4303	GCTGACAGC	+	144374783	chr7	CDS	0.784933	0.894382	0.0204305	1.87477	protein_coding	TRUE	Background
ENST00000056217.10|ENSG00000050327.15|OTTHUMG00000158004.4|OTTHUMT00000349981.2|ARHGEF5-201|ARHGEF5|5482|protein_coding|_4725_GGTGACTCA	26	31	0.529412	0.142857	0.386555	2.52342	0.0116219	ENST00000056217.10	ARHGEF5	4729	GGTGACTCA	+	144378848	chr7	CDS	0.862641	0.894382	0.0204305	1.96368	protein_coding	TRUE	siEZH2 Hypomethylated
ENST00000056233.4|ENSG00000050344.9|OTTHUMG00000023882.5|OTTHUMT00000214088.2|NFE2L3-201|NFE2L3|3740|protein_coding|_2388_AGAAACTGA	29	22	0.208333	0	0.208333	2.52947	0.0114234	ENST00000056233.4	NFE2L3	2392	AGAAACTGA	+	26185790	chr7	3'UTR	0.639572	0.637166	0.0804813	2.00663	protein_coding	TRUE	siEZH2 Hypomethylated
ENST00000056233.4|ENSG00000050344.9|OTTHUMG00000023882.5|OTTHUMT00000214088.2|NFE2L3-201|NFE2L3|3740|protein_coding|_2450_AGAAACCAT	29	23	0	0	0	1.98061	0.0476354	ENST00000056233.4	NFE2L3	2454	AGAAACCAT	+	26185852	chr7	3'UTR	0.65615	0.637166	0.0804813	2.05232	protein_coding	TRUE	Background
ENST00000056233.4|ENSG00000050344.9|OTTHUMG00000023882.5|OTTHUMT00000214088.2|NFE2L3-201|NFE2L3|3740|protein_coding|_2661_TAAGACTTT	30	21	0.586207	0.166667	0.41954	2.52634	0.0115256	ENST00000056233.4	NFE2L3	2665	TAAGACTTT	+	26186063	chr7	3'UTR	0.712567	0.637166	0.0804813	2.20781	protein_coding	TRUE	siEZH2 Hypomethylated
ENST00000056233.4|ENSG00000050344.9|OTTHUMG00000023882.5|OTTHUMT00000214088.2|NFE2L3-201|NFE2L3|3740|protein_coding|_2817_TCAAACACT	33	25	0.272727	0.105263	0.167464	2.06473	0.0389485	ENST00000056233.4	NFE2L3	2821	TCAAACACT	+	26186219	chr7	3'UTR	0.754278	0.637166	0.0804813	2.32277	protein_coding	TRUE	siEZH2 Hypomethylated
ENST00000060969.6|ENSG00000052723.12|OTTHUMG00000012061.3|OTTHUMT00000033401.1|SIKE1-201|SIKE1|5494|protein_coding|_228_CCGGACCAG	51	56	0	0	0	2.45128	0.0142351	ENST00000060969.6	SIKE1	232	CCGGACCAG	-	114780453	chr1	CDS	0.0422279	0.127594	0.0145613	1.24477	protein_coding	TRUE	Background
ENST00000060969.6|ENSG00000052723.12|OTTHUMG00000012061.3|OTTHUMT00000033401.1|SIKE1-201|SIKE1|5494|protein_coding|_379_TGGAACTTA	62	64	0.0491803	0	0.0491803	1.97144	0.0486732	ENST00000060969.6	SIKE1	383	TGGAACTTA	-	114779244	chr1	CDS	0.0697124	0.127594	0.0145613	1.48792	protein_coding	TRUE	Background
ENST00000060969.6|ENSG00000052723.12|OTTHUMG00000012061.3|OTTHUMT00000033401.1|SIKE1-201|SIKE1|5494|protein_coding|_403_GGAAACAGA	41	46	0.333333	0.236842	0.0964912	2.43189	0.0150201	ENST00000060969.6	SIKE1	407	GGAAACAGA	-	114779220	chr1	CDS	0.0740808	0.127594	0.0145613	1.52657	protein_coding	TRUE	Background
ENST00000066544.8|ENSG00000004897.12|OTTHUMG00000166429.8|OTTHUMT00000389742.3|CDC27-201|CDC27|5830|protein_coding|_2811_AATGACAAT	45	49	0.592593	0.323529	0.269063	1.99437	0.0461119	ENST00000066544.8	CDC27	2815	AATGACAAT	-	47120717	chr17	3'UTR	0.482847	0.445455	0.0214408	2.06743	protein_coding	TRUE	siEZH2 Hypomethylated
ENST00000066544.8|ENSG00000004897.12|OTTHUMG00000166429.8|OTTHUMT00000389742.3|CDC27-201|CDC27|5830|protein_coding|_3240_TCTAACCAA	25	37	0.266667	0.166667	0.1	2.30316	0.0212697	ENST00000066544.8	CDC27	3244	TCTAACCAA	-	47120288	chr17	3'UTR	0.556432	0.445455	0.0214408	2.20012	protein_coding	TRUE	Background
ENST00000066544.8|ENSG00000004897.12|OTTHUMG00000166429.8|OTTHUMT00000389742.3|CDC27-201|CDC27|5830|protein_coding|_5289_GATAACCAG	33	39	0.666667	0.333333	0.333333	2.24337	0.0248731	ENST00000066544.8	CDC27	5293	GATAACCAG	-	47118239	chr17	3'UTR	0.90789	0.445455	0.0214408	2.8339	protein_coding	TRUE	siEZH2 Hypomethylated
ENST00000066544.8|ENSG00000004897.12|OTTHUMG00000166429.8|OTTHUMT00000389742.3|CDC27-201|CDC27|5830|protein_coding|_617_CCAAACATT	40	34	0.0625	0.0357143	0.0267857	1.96322	0.0496205	ENST00000066544.8	CDC27	621	CCAAACATT	-	47157361	chr17	CDS	0.106518	0.445455	0.0214408	1.20065	protein_coding	TRUE	Background
ENST00000072644.7|ENSG00000058799.15|OTTHUMG00000008074.9|OTTHUMT00000023104.5|YIPF1-201|YIPF1|1821|protein_coding|_1424_TTTAACAAG	71	77	0.212766	0.122807	0.0899589	2.36239	0.0181577	ENST00000072644.7	YIPF1	1428	TTTAACAAG	-	53852125	chr1	3'UTR	0.784185	0.699616	0.195497	2.28154	protein_coding	TRUE	Background
ENST00000072644.7|ENSG00000058799.15|OTTHUMG00000008074.9|OTTHUMT00000023104.5|YIPF1-201|YIPF1|1821|protein_coding|_1784_CTGAACTGA	52	71	0.564103	0.285714	0.278388	2.48308	0.0130252	ENST00000072644.7	YIPF1	1788	CTGAACTGA	-	53851765	chr1	3'UTR	0.981878	0.699616	0.195497	2.93967	protein_coding	TRUE	siEZH2 Hypomethylated
ENST00000072644.7|ENSG00000058799.15|OTTHUMG00000008074.9|OTTHUMT00000023104.5|YIPF1-201|YIPF1|1821|protein_coding|_180_TTTAACCAC	63	59	0	0	0	2.20554	0.0274162	ENST00000072644.7	YIPF1	184	TTTAACCAC	-	53889364	chr1	5'UTR	0.101043	0.699616	0.195497	0.516854	protein_coding	TRUE	Background
ENST00000072644.7|ENSG00000058799.15|OTTHUMG00000008074.9|OTTHUMT00000023104.5|YIPF1-201|YIPF1|1821|protein_coding|_414_GCAAACCCA	58	55	0.155556	0.0384615	0.117094	2.71709	0.00658587	ENST00000072644.7	YIPF1	418	GCAAACCCA	-	53883243	chr1	CDS	0.229544	0.699616	0.195497	1.06754	protein_coding	TRUE	siEZH2 Hypomethylated
ENST00000072644.7|ENSG00000058799.15|OTTHUMG00000008074.9|OTTHUMT00000023104.5|YIPF1-201|YIPF1|1821|protein_coding|_463_CAAAACATC	69	78	0.218182	0.1	0.118182	2.29779	0.021574	ENST00000072644.7	YIPF1	467	CAAAACATC	-	53883194	chr1	CDS	0.256452	0.699616	0.195497	1.12092	protein_coding	TRUE	siEZH2 Hypomethylated
ENST00000072644.7|ENSG00000058799.15|OTTHUMG00000008074.9|OTTHUMT00000023104.5|YIPF1-201|YIPF1|1821|protein_coding|_528_GATGACTCT	60	78	0.405405	0.111111	0.294294	2.21191	0.0269729	ENST00000072644.7	YIPF1	532	GATGACTCT	-	53883129	chr1	CDS	0.292147	0.699616	0.195497	1.19172	protein_coding	TRUE	siEZH2 Hypomethylated
ENST00000072644.7|ENSG00000058799.15|OTTHUMG00000008074.9|OTTHUMT00000023104.5|YIPF1-201|YIPF1|1821|protein_coding|_581_CTGGACATT	67	70	0.0151515	0	0.0151515	2.04961	0.0404023	ENST00000072644.7	YIPF1	585	CTGGACATT	-	53878686	chr1	CDS	0.321252	0.699616	0.195497	1.24946	protein_coding	TRUE	Background
ENST00000072869.9|ENSG00000133597.11|OTTHUMG00000157409.2|OTTHUMT00000348734.2|ADCK2-201|ADCK2|2574|protein_coding|_1057_GGAGACTGA	122	105	0.516484	0.691358	-0.174875	-2.34318	0.0191199	ENST00000072869.9	ADCK2	1061	GGAGACTGA	+	140674006	chr7	CDS	0.412199	0.879565	0.149961	1.35942	protein_coding	TRUE	siEZH2 Hypermethylated
ENST00000072869.9|ENSG00000133597.11|OTTHUMG00000157409.2|OTTHUMT00000348734.2|ADCK2-201|ADCK2|2574|protein_coding|_2032_GGTGACCCA	147	126	0.310924	0.160377	0.150547	3.07694	0.0020914	ENST00000072869.9	ADCK2	2036	GGTGACCCA	+	140689690	chr7	CDS	0.790987	0.879565	0.149961	1.87859	protein_coding	TRUE	siEZH2 Hypomethylated
ENST00000078429.9|ENSG00000088256.9|OTTHUMG00000180631.7|OTTHUMT00000452261.4|GNA11-201|GNA11|4190|protein_coding|_1235_CTGAACCCC	72	64	0.0983607	0.0357143	0.0626464	2.00118	0.0453727	ENST00000078429.9	GNA11	1239	CTGAACCCC	+	3121049	chr19	CDS	0.295704	0.326253	0.0692124	1.88115	protein_coding	TRUE	Background
ENST00000078429.9|ENSG00000088256.9|OTTHUMG00000180631.7|OTTHUMT00000452261.4|GNA11-201|GNA11|4190|protein_coding|_1965_CTGGACTCC	75	79	0.916667	0.819444	0.0972222	2.86832	0.00412659	ENST00000078429.9	GNA11	1969	CTGGACTCC	+	3121779	chr19	3'UTR	0.469928	0.326253	0.0692124	2.21325	protein_coding	TRUE	Background
ENST00000078429.9|ENSG00000088256.9|OTTHUMG00000180631.7|OTTHUMT00000452261.4|GNA11-201|GNA11|4190|protein_coding|_2063_CCTGACTCA	70	71	0.666667	0.479167	0.1875	2.78338	0.00537963	ENST00000078429.9	GNA11	2067	CCTGACTCA	+	3121877	chr19	3'UTR	0.493317	0.326253	0.0692124	2.24796	protein_coding	TRUE	siEZH2 Hypomethylated
ENST00000078429.9|ENSG00000088256.9|OTTHUMG00000180631.7|OTTHUMT00000452261.4|GNA11-201|GNA11|4190|protein_coding|_2080_AGAAACACC	93	90	0	0.0113636	-0.0113636	1.98467	0.0471811	ENST00000078429.9	GNA11	2084	AGAAACACC	+	3121894	chr19	3'UTR	0.497375	0.326253	0.0692124	2.25399	protein_coding	TRUE	Background
ENST00000078429.9|ENSG00000088256.9|OTTHUMG00000180631.7|OTTHUMT00000452261.4|GNA11-201|GNA11|4190|protein_coding|_4150_ATGAACTCT	110	136	0.10989	0.075	0.0348901	2.01113	0.0443115	ENST00000078429.9	GNA11	4154	ATGAACTCT	+	3123964	chr19	3'UTR	0.991408	0.326253	0.0692124	2.98725	protein_coding	TRUE	Background
ENST00000081029.8|ENSG00000061794.13|OTTHUMG00000169215.2|OTTHUMT00000402897.2|MRPS35-201|MRPS35|1829|protein_coding|_1169_ATAGACTAG	231	277	0.0924855	0.120773	-0.0282874	-1.99429	0.0461209	ENST00000081029.8	MRPS35	1173	ATAGACTAG	+	27755640	chr12	3'UTR	0.641334	0.536359	0.00656096	2.22642	protein_coding	TRUE	Background
ENST00000081029.8|ENSG00000061794.13|OTTHUMG00000169215.2|OTTHUMT00000402897.2|MRPS35-201|MRPS35|1829|protein_coding|_1695_AAGAACTAC	197	276	0.0696203	0.0416667	0.0279536	3.76049	0.000169582	ENST00000081029.8	MRPS35	1699	AAGAACTAC	+	27756166	chr12	3'UTR	0.928923	0.536359	0.00656096	2.8467	protein_coding	TRUE	Background
ENST00000081029.8|ENSG00000061794.13|OTTHUMG00000169215.2|OTTHUMT00000402897.2|MRPS35-201|MRPS35|1829|protein_coding|_319_TAGAACTTT	272	272	0.00371747	0.00369004	2.74352e-05	2.98954	0.002794	ENST00000081029.8	MRPS35	323	TAGAACTTT	+	27716449	chr12	CDS	0.176599	0.536359	0.00656096	1.32095	protein_coding	TRUE	Background
ENST00000081029.8|ENSG00000061794.13|OTTHUMG00000169215.2|OTTHUMT00000402897.2|MRPS35-201|MRPS35|1829|protein_coding|_350_TTTGACTCC	265	272	0.275132	0.22381	0.0513228	2.55387	0.0106532	ENST00000081029.8	MRPS35	354	TTTGACTCC	+	27719829	chr12	CDS	0.193548	0.536359	0.00656096	1.35294	protein_coding	TRUE	Background
ENST00000081029.8|ENSG00000061794.13|OTTHUMG00000169215.2|OTTHUMT00000402897.2|MRPS35-201|MRPS35|1829|protein_coding|_420_CTGGACAGT	264	252	0.0337079	0.0412371	-0.00752925	2.50414	0.0122751	ENST00000081029.8	MRPS35	424	CTGGACAGT	+	27724077	chr12	CDS	0.231821	0.536359	0.00656096	1.42518	protein_coding	TRUE	Background
ENST00000083182.8|ENSG00000062725.10|OTTHUMG00000180048.4|OTTHUMT00000449465.3|APPBP2-201|APPBP2|6492|protein_coding|_1056_TAAGACAAG	60	66	0.0181818	0	0.0181818	2.23721	0.0252727	ENST00000083182.8	APPBP2	1060	TAAGACAAG	-	60464033	chr17	CDS	0.163278	0.318546	0.0482132	1.42564	protein_coding	TRUE	Background
ENST00000083182.8|ENSG00000062725.10|OTTHUMG00000180048.4|OTTHUMT00000449465.3|APPBP2-201|APPBP2|6492|protein_coding|_1588_ACAGACTGC	42	64	0.0322581	0.186047	-0.153788	-2.20261	0.0276219	ENST00000083182.8	APPBP2	1592	ACAGACTGC	-	60454358	chr17	CDS	0.245225	0.318546	0.0482132	1.72877	protein_coding	TRUE	siEZH2 Hypermethylated
ENST00000083182.8|ENSG00000062725.10|OTTHUMG00000180048.4|OTTHUMT00000449465.3|APPBP2-201|APPBP2|6492|protein_coding|_1617_GAAGACTTT	64	82	0	0	0	2.16919	0.0300682	ENST00000083182.8	APPBP2	1621	GAAGACTTT	-	60454329	chr17	CDS	0.249692	0.318546	0.0482132	1.7453	protein_coding	TRUE	Background
ENST00000083182.8|ENSG00000062725.10|OTTHUMG00000180048.4|OTTHUMT00000449465.3|APPBP2-201|APPBP2|6492|protein_coding|_2444_TTTAACAAC	29	50	0	0.0217391	-0.0217391	2.14607	0.0318673	ENST00000083182.8	APPBP2	2448	TTTAACAAC	-	60447201	chr17	3'UTR	0.377079	0.318546	0.0482132	2.0859	protein_coding	TRUE	Background
ENST00000083182.8|ENSG00000062725.10|OTTHUMG00000180048.4|OTTHUMT00000449465.3|APPBP2-201|APPBP2|6492|protein_coding|_321_TGGAACTAG	48	59	0.0465116	0.0357143	0.0107973	2.28626	0.0222392	ENST00000083182.8	APPBP2	325	TGGAACTAG	-	60525917	chr17	CDS	0.0500616	0.318546	0.0482132	1.00684	protein_coding	TRUE	Background
ENST00000083182.8|ENSG00000062725.10|OTTHUMG00000180048.4|OTTHUMT00000449465.3|APPBP2-201|APPBP2|6492|protein_coding|_3497_CATGACTTG	33	60	0.304348	0.117647	0.186701	1.99134	0.0464433	ENST00000083182.8	APPBP2	3501	CATGACTTG	-	60446148	chr17	3'UTR	0.539279	0.318546	0.0482132	2.32392	protein_coding	TRUE	siEZH2 Hypomethylated
ENST00000084795.9|ENSG00000063177.13|OTTHUMG00000169760.5|OTTHUMT00000405800.1|RPL18-201|RPL18|612|protein_coding|_290_CCAAACTGA	395	433	0.148789	0.22069	-0.0719007	-2.63179	0.0084936	ENST00000084795.9	RPL18	294	CCAAACTGA	-	48616732	chr19	CDS	0.480392	0.931373	NA	NA	protein_coding	TRUE	Background
ENST00000084795.9|ENSG00000063177.13|OTTHUMG00000169760.5|OTTHUMT00000405800.1|RPL18-201|RPL18|612|protein_coding|_315_CGTGACCAG	386	456	0.479021	0.383041	0.09598	2.41255	0.0158415	ENST00000084795.9	RPL18	319	CGTGACCAG	-	48616184	chr19	CDS	0.521242	0.931373	NA	NA	protein_coding	TRUE	Background
ENST00000084795.9|ENSG00000063177.13|OTTHUMG00000169760.5|OTTHUMT00000405800.1|RPL18-201|RPL18|612|protein_coding|_566_ACTAACCCT	397	458	0.145455	0.0809969	0.0644577	2.10084	0.0356554	ENST00000084795.9	RPL18	570	ACTAACCCT	-	48615372	chr19	3'UTR	0.931373	0.931373	NA	2	protein_coding	TRUE	Background
ENST00000085068.7|ENSG00000063241.8|OTTHUMG00000180830.3|OTTHUMT00000453180.1|ISOC2-201|ISOC2|1122|protein_coding|_726_AGAAACTCA	102	65	0.00990099	0	0.00990099	2.36983	0.0177965	ENST00000085068.7	ISOC2	730	AGAAACTCA	-	55453380	chr19	CDS	0.650624	0.714795	0.123886	1.8914	protein_coding	TRUE	Background
ENST00000085068.7|ENSG00000063241.8|OTTHUMG00000180830.3|OTTHUMT00000453180.1|ISOC2-201|ISOC2|1122|protein_coding|_823_GAAGACCAC	97	71	0.168539	0.102941	0.0655981	1.97312	0.0484816	ENST00000085068.7	ISOC2	827	GAAGACCAC	-	55453283	chr19	3'UTR	0.737077	0.714795	0.123886	2.07812	protein_coding	TRUE	Background
ENST00000085079.11|ENSG00000063245.15|OTTHUMG00000180911.5|OTTHUMT00000453611.2|EPN1-201|EPN1|2355|protein_coding|_1033_ACAGACCCC	24	21	0	0	0	-2.00207	0.0452773	ENST00000085079.11	EPN1	1037	ACAGACCCC	+	55691812	chr19	CDS	0.44034	0.824628	0.123992	1.45152	protein_coding	TRUE	Background
ENST00000155674.9|ENSG00000069998.12|OTTHUMG00000150071.2|OTTHUMT00000316099.1|HDHD5-201|HDHD5|1735|protein_coding|_1255_CTGGACCTG	54	68	0.245283	0.107692	0.137591	2.37623	0.0174908	ENST00000155674.9	HDHD5	1259	CTGGACCTG	-	17137986	chr22	3'UTR	0.725648	0.705476	0.0259366	2.06849	protein_coding	TRUE	siEZH2 Hypomethylated
ENST00000155674.9|ENSG00000069998.12|OTTHUMG00000150071.2|OTTHUMT00000316099.1|HDHD5-201|HDHD5|1735|protein_coding|_1384_AGTGACTCT	54	77	0.571429	0.306122	0.265306	2.63718	0.00835973	ENST00000155674.9	HDHD5	1388	AGTGACTCT	-	17137857	chr22	3'UTR	0.8	0.705476	0.0259366	2.32094	protein_coding	TRUE	siEZH2 Hypomethylated
ENST00000155674.9|ENSG00000069998.12|OTTHUMG00000150071.2|OTTHUMT00000316099.1|HDHD5-201|HDHD5|1735|protein_coding|_1470_TCTAACCTC	51	79	0.117647	0.0769231	0.040724	2.44848	0.014346	ENST00000155674.9	HDHD5	1474	TCTAACCTC	-	17137771	chr22	3'UTR	0.849568	0.705476	0.0259366	2.48924	protein_coding	TRUE	Background
ENST00000155674.9|ENSG00000069998.12|OTTHUMG00000150071.2|OTTHUMT00000316099.1|HDHD5-201|HDHD5|1735|protein_coding|_1623_CTTAACACC	51	71	0.655172	0.170732	0.484441	4.66901	3.02652e-06	ENST00000155674.9	HDHD5	1627	CTTAACACC	-	17137618	chr22	3'UTR	0.937752	0.705476	0.0259366	2.78865	protein_coding	TRUE	siEZH2 Hypomethylated
ENST00000155840.12|ENSG00000053918.18|OTTHUMG00000009900.11|OTTHUMT00000027382.5|KCNQ1-201|KCNQ1|3224|protein_coding|_2681_GGAGACTGT	24	34	0.133333	0.380952	-0.247619	-2.02083	0.0432975	ENST00000155840.12	KCNQ1	2685	GGAGACTGT	+	2848567	chr11	3'UTR	0.832816	0.657258	0.0282258	2.51222	protein_coding	TRUE	siEZH2 Hypermethylated
ENST00000156109.7|ENSG00000068394.11|OTTHUMG00000021511.4|OTTHUMT00000056535.4|GPKOW-201|GPKOW|1658|protein_coding|_1111_GTGGACAAC	73	47	0.311475	0.142857	0.168618	2.56721	0.0102521	ENST00000156109.7	GPKOW	1115	GTGGACAAC	-	49115928	chrX	CDS	0.672497	0.870326	0.00904704	1.77031	protein_coding	TRUE	siEZH2 Hypomethylated
ENST00000156109.7|ENSG00000068394.11|OTTHUMG00000021511.4|OTTHUMT00000056535.4|GPKOW-201|GPKOW|1658|protein_coding|_1296_ACAGACTGG	82	55	0.0645161	0.176471	-0.111954	-2.15159	0.0314299	ENST00000156109.7	GPKOW	1300	ACAGACTGG	-	49113861	chrX	CDS	0.784077	0.870326	0.00904704	1.89986	protein_coding	TRUE	siEZH2 Hypermethylated
ENST00000156109.7|ENSG00000068394.11|OTTHUMG00000021511.4|OTTHUMT00000056535.4|GPKOW-201|GPKOW|1658|protein_coding|_1583_GTGAACCAG	98	61	0.188235	0.0877193	0.100516	2.87967	0.00398087	ENST00000156109.7	GPKOW	1587	GTGAACCAG	-	49113477	chrX	3'UTR	0.957177	0.870326	0.00904704	2.66977	protein_coding	TRUE	siEZH2 Hypomethylated
ENST00000156109.7|ENSG00000068394.11|OTTHUMG00000021511.4|OTTHUMT00000056535.4|GPKOW-201|GPKOW|1658|protein_coding|_212_AGGAACTCG	82	46	0	0	0	2.62703	0.00861329	ENST00000156109.7	GPKOW	216	AGGAACTCG	-	49122749	chrX	CDS	0.130277	0.870326	0.00904704	1.14076	protein_coding	TRUE	Background
ENST00000156109.7|ENSG00000068394.11|OTTHUMG00000021511.4|OTTHUMT00000056535.4|GPKOW-201|GPKOW|1658|protein_coding|_971_AAGAACTCT	91	57	0.0117647	0.0185185	-0.00675381	2.31498	0.020614	ENST00000156109.7	GPKOW	975	AAGAACTCT	-	49116274	chrX	CDS	0.588058	0.870326	0.00904704	1.67227	protein_coding	TRUE	Background
ENST00000156471.10|ENSG00000021776.11|OTTHUMG00000172257.5|OTTHUMT00000417526.4|AQR-201|AQR|9597|protein_coding|_1963_CTGAACCCA	26	38	0	0	0	2.66557	0.00768579	ENST00000156471.10	AQR	1967	CTGAACCCA	-	34904498	chr15	CDS	0.20496	0.477858	0.0136501	1.41212	protein_coding	TRUE	Background
ENST00000156471.10|ENSG00000021776.11|OTTHUMG00000172257.5|OTTHUMT00000417526.4|AQR-201|AQR|9597|protein_coding|_2915_TGAAACTGC	24	43	0.333333	0.5	-0.166667	-2.02688	0.0426747	ENST00000156471.10	AQR	2919	TGAAACTGC	-	34886552	chr15	CDS	0.304158	0.477858	0.0136501	1.62581	protein_coding	TRUE	siEZH2 Hypermethylated
ENST00000156471.10|ENSG00000021776.11|OTTHUMG00000172257.5|OTTHUMT00000417526.4|AQR-201|AQR|9597|protein_coding|_3591_GGAAACTTA	31	48	0.0740741	0.0625	0.0115741	2.05825	0.0395662	ENST00000156471.10	AQR	3595	GGAAACTTA	-	34873958	chr15	CDS	0.374596	0.477858	0.0136501	1.77755	protein_coding	TRUE	Background
ENST00000156471.10|ENSG00000021776.11|OTTHUMG00000172257.5|OTTHUMT00000417526.4|AQR-201|AQR|9597|protein_coding|_4024_TTGGACTTT	36	61	0.142857	0.0333333	0.109524	2.30738	0.0210334	ENST00000156471.10	AQR	4028	TTGGACTTT	-	34862996	chr15	CDS	0.419714	0.477858	0.0136501	1.87475	protein_coding	TRUE	siEZH2 Hypomethylated
ENST00000156471.10|ENSG00000021776.11|OTTHUMG00000172257.5|OTTHUMT00000417526.4|AQR-201|AQR|9597|protein_coding|_4427_TCAAACTGA	37	59	0.178571	0.0769231	0.101648	2.27721	0.0227736	ENST00000156471.10	AQR	4431	TCAAACTGA	-	34856947	chr15	CDS	0.461707	0.477858	0.0136501	1.96521	protein_coding	TRUE	siEZH2 Hypomethylated
ENST00000156471.10|ENSG00000021776.11|OTTHUMG00000172257.5|OTTHUMT00000417526.4|AQR-201|AQR|9597|protein_coding|_554_ACAGACAGT	21	26	0.727273	1	-0.272727	-2.09701	0.035993	ENST00000156471.10	AQR	558	ACAGACAGT	-	34944329	chr15	CDS	0.0581432	0.477858	0.0136501	1.09585	protein_coding	TRUE	siEZH2 Hypermethylated
ENST00000156626.12|ENSG00000070526.15|OTTHUMG00000180369.3|OTTHUMT00000450974.2|ST6GALNAC1-201|ST6GALNAC1|2489|protein_coding|_1265_ATAGACAGT	173	115	0.779528	0.844444	-0.0649169	-2.1634	0.0305105	ENST00000156626.12	ST6GALNAC1	1269	ATAGACAGT	-	76627088	chr17	CDS	0.509843	0.771796	0.0486139	1.63778	protein_coding	TRUE	Background
ENST00000156626.12|ENSG00000070526.15|OTTHUMG00000180369.3|OTTHUMT00000450974.2|ST6GALNAC1-201|ST6GALNAC1|2489|protein_coding|_1897_CGGAACTGC	171	135	0.0268456	0.024	0.00284564	3.16656	0.00154253	ENST00000156626.12	ST6GALNAC1	1901	CGGAACTGC	-	76625350	chr17	CDS	0.763761	0.771796	0.0486139	1.98889	protein_coding	TRUE	Background
ENST00000156626.12|ENSG00000070526.15|OTTHUMG00000180369.3|OTTHUMT00000450974.2|ST6GALNAC1-201|ST6GALNAC1|2489|protein_coding|_2053_TTGAACCAT	191	142	0.0774194	0.047619	0.0298003	2.94183	0.0032628	ENST00000156626.12	ST6GALNAC1	2057	TTGAACCAT	-	76625194	chr17	3'UTR	0.826436	0.771796	0.0486139	2.23944	protein_coding	TRUE	Background
ENST00000156626.12|ENSG00000070526.15|OTTHUMG00000180369.3|OTTHUMT00000450974.2|ST6GALNAC1-201|ST6GALNAC1|2489|protein_coding|_2065_CAAGACTCT	168	141	0.612903	0.450382	0.162522	1.99932	0.0455737	ENST00000156626.12	ST6GALNAC1	2069	CAAGACTCT	-	76625182	chr17	3'UTR	0.831258	0.771796	0.0486139	2.26056	protein_coding	TRUE	siEZH2 Hypomethylated
ENST00000156626.12|ENSG00000070526.15|OTTHUMG00000180369.3|OTTHUMT00000450974.2|ST6GALNAC1-201|ST6GALNAC1|2489|protein_coding|_2251_AGAAACATA	189	147	0.00531915	0.00689655	-0.0015774	2.12383	0.0336847	ENST00000156626.12	ST6GALNAC1	2255	AGAAACATA	-	76624996	chr17	3'UTR	0.905986	0.771796	0.0486139	2.58803	protein_coding	TRUE	Background
ENST00000156626.12|ENSG00000070526.15|OTTHUMG00000180369.3|OTTHUMT00000450974.2|ST6GALNAC1-201|ST6GALNAC1|2489|protein_coding|_2340_GAAGACCTT	186	152	0.0397727	0.0204082	0.0193646	2.19371	0.0282562	ENST00000156626.12	ST6GALNAC1	2344	GAAGACCTT	-	76624907	chr17	3'UTR	0.941744	0.771796	0.0486139	2.74472	protein_coding	TRUE	Background
ENST00000156626.12|ENSG00000070526.15|OTTHUMG00000180369.3|OTTHUMT00000450974.2|ST6GALNAC1-201|ST6GALNAC1|2489|protein_coding|_48_TGAGACTCC	89	65	0.157143	0.291667	-0.134524	-2.17117	0.0299183	ENST00000156626.12	ST6GALNAC1	52	TGAGACTCC	-	76643705	chr17	5'UTR	0.0208919	0.771796	0.0486139	0.429752	protein_coding	TRUE	siEZH2 Hypermethylated
ENST00000156626.12|ENSG00000070526.15|OTTHUMG00000180369.3|OTTHUMT00000450974.2|ST6GALNAC1-201|ST6GALNAC1|2489|protein_coding|_593_CAGGACACA	151	105	0.113636	0.0625	0.0511364	2.01727	0.0436676	ENST00000156626.12	ST6GALNAC1	597	CAGGACACA	-	76629364	chr17	CDS	0.239855	0.771796	0.0486139	1.26444	protein_coding	TRUE	Background
ENST00000156825.5|ENSG00000071655.18|OTTHUMG00000180081.9|OTTHUMT00000449657.3|MBD3-201|MBD3|5518|protein_coding|_1850_CTTAACCCC	112	90	0.107143	0.0547945	0.0523483	2.25214	0.0243135	ENST00000156825.5	MBD3	1854	CTTAACCCC	-	1577259	chr19	3'UTR	0.335991	0.171983	0.0311707	2.19807	protein_coding	TRUE	Background
ENST00000156825.5|ENSG00000071655.18|OTTHUMG00000180081.9|OTTHUMT00000449657.3|MBD3-201|MBD3|5518|protein_coding|_2114_TGTGACCAT	110	82	0.554054	0.27451	0.279544	2.39444	0.0166459	ENST00000156825.5	MBD3	2118	TGTGACCAT	-	1576995	chr19	3'UTR	0.383835	0.171983	0.0311707	2.25585	protein_coding	TRUE	siEZH2 Hypomethylated
ENST00000156825.5|ENSG00000071655.18|OTTHUMG00000180081.9|OTTHUMT00000449657.3|MBD3-201|MBD3|5518|protein_coding|_2294_GGGGACCAC	122	102	0.0762712	0.0606061	0.0156651	1.97707	0.0480334	ENST00000156825.5	MBD3	2298	GGGGACCAC	-	1576815	chr19	3'UTR	0.416455	0.171983	0.0311707	2.29525	protein_coding	TRUE	Background
ENST00000157812.7|ENSG00000013275.8|OTTHUMG00000182577.3|OTTHUMT00000462485.2|PSMC4-201|PSMC4|1754|protein_coding|_1043_CCTGACCGC	355	460	0.139073	0.0847458	0.0543271	2.58438	0.00975541	ENST00000157812.7	PSMC4	1047	CCTGACCGC	+	39980377	chr19	CDS	0.596921	0.736602	0.0216648	1.80463	protein_coding	TRUE	Background
ENST00000157812.7|ENSG00000013275.8|OTTHUMG00000182577.3|OTTHUMT00000462485.2|PSMC4-201|PSMC4|1754|protein_coding|_1160_ATTAACTCC	475	565	0.541176	0.423313	0.117864	3.10668	0.00189204	ENST00000157812.7	PSMC4	1164	ATTAACTCC	+	39980701	chr19	CDS	0.663626	0.736602	0.0216648	1.89793	protein_coding	TRUE	siEZH2 Hypomethylated
ENST00000157812.7|ENSG00000013275.8|OTTHUMG00000182577.3|OTTHUMT00000462485.2|PSMC4-201|PSMC4|1754|protein_coding|_1202_GAAAACCGC	418	515	0.0127226	0.0125786	0.00014403	-2.06239	0.0391706	ENST00000157812.7	PSMC4	1206	GAAAACCGC	+	39981217	chr19	CDS	0.687571	0.736602	0.0216648	1.93142	protein_coding	TRUE	Background
ENST00000157812.7|ENSG00000013275.8|OTTHUMG00000182577.3|OTTHUMT00000462485.2|PSMC4-201|PSMC4|1754|protein_coding|_1226_AAGGACTTC	406	503	0.141994	0.119266	0.0227279	2.04356	0.0409972	ENST00000157812.7	PSMC4	1230	AAGGACTTC	+	39981241	chr19	CDS	0.701254	0.736602	0.0216648	1.95056	protein_coding	TRUE	Background
ENST00000157812.7|ENSG00000013275.8|OTTHUMG00000182577.3|OTTHUMT00000462485.2|PSMC4-201|PSMC4|1754|protein_coding|_1246_CAAGACTGT	377	442	0.100372	0.132653	-0.0322813	-2.08688	0.0368988	ENST00000157812.7	PSMC4	1250	CAAGACTGT	+	39981261	chr19	CDS	0.712657	0.736602	0.0216648	1.96651	protein_coding	TRUE	Background
ENST00000157812.7|ENSG00000013275.8|OTTHUMG00000182577.3|OTTHUMT00000462485.2|PSMC4-201|PSMC4|1754|protein_coding|_303_TCGGACAAT	347	373	0.0941558	0.0431034	0.0510524	3.23452	0.00121846	ENST00000157812.7	PSMC4	307	TCGGACAAT	+	39972503	chr19	CDS	0.175029	0.736602	0.0216648	1.21451	protein_coding	TRUE	Background
ENST00000157812.7|ENSG00000013275.8|OTTHUMG00000182577.3|OTTHUMT00000462485.2|PSMC4-201|PSMC4|1754|protein_coding|_545_ATGGACATC	423	492	0.00954654	0.012474	-0.00292747	2.35012	0.0187672	ENST00000157812.7	PSMC4	549	ATGGACATC	+	39974566	chr19	CDS	0.312999	0.736602	0.0216648	1.4075	protein_coding	TRUE	Background
ENST00000158771.9|ENSG00000072849.11|OTTHUMG00000102040.5|OTTHUMT00000219825.2|DERL2-201|DERL2|4167|protein_coding|_1090_GAGGACAAA	177	181	0.293706	0.216783	0.0769231	2.05056	0.0403096	ENST00000158771.9	DERL2	1094	GAGGACAAA	-	5474326	chr17	3'UTR	0.262539	0.176626	0.00455964	2.10434	protein_coding	TRUE	Background
ENST00000158771.9|ENSG00000072849.11|OTTHUMG00000102040.5|OTTHUMT00000219825.2|DERL2-201|DERL2|4167|protein_coding|_299_GCAGACTTT	160	166	0.0486111	0.00694444	0.0416667	-1.96006	0.0499892	ENST00000158771.9	DERL2	303	GCAGACTTT	-	5481336	chr17	CDS	0.0727142	0.176626	0.00455964	1.39609	protein_coding	TRUE	Background
ENST00000158771.9|ENSG00000072849.11|OTTHUMG00000102040.5|OTTHUMT00000219825.2|DERL2-201|DERL2|4167|protein_coding|_337_AATGACCCT	174	173	0.280576	0.15493	0.125646	2.21444	0.0267986	ENST00000158771.9	DERL2	341	AATGACCCT	-	5481298	chr17	CDS	0.0818335	0.176626	0.00455964	1.44909	protein_coding	TRUE	siEZH2 Hypomethylated
ENST00000158771.9|ENSG00000072849.11|OTTHUMG00000102040.5|OTTHUMT00000219825.2|DERL2-201|DERL2|4167|protein_coding|_419_AGGAACCCC	180	176	0.0112994	0	0.0112994	2.11575	0.0343661	ENST00000158771.9	DERL2	423	AGGAACCCC	-	5480503	chr17	CDS	0.101512	0.176626	0.00455964	1.56346	protein_coding	TRUE	Background
ENST00000158771.9|ENSG00000072849.11|OTTHUMG00000102040.5|OTTHUMT00000219825.2|DERL2-201|DERL2|4167|protein_coding|_512_GGGAACTCA	174	173	0.0236686	0.0118343	0.0118343	2.29043	0.0219964	ENST00000158771.9	DERL2	516	GGGAACTCA	-	5480410	chr17	CDS	0.12383	0.176626	0.00455964	1.69317	protein_coding	TRUE	Background
ENST00000158771.9|ENSG00000072849.11|OTTHUMG00000102040.5|OTTHUMT00000219825.2|DERL2-201|DERL2|4167|protein_coding|_877_ACTGACTAA	186	203	0.653595	0.519737	0.133858	2.91669	0.00353763	ENST00000158771.9	DERL2	881	ACTGACTAA	-	5474539	chr17	3'UTR	0.211423	0.176626	0.00455964	2.04226	protein_coding	TRUE	siEZH2 Hypomethylated
ENST00000158771.9|ENSG00000072849.11|OTTHUMG00000102040.5|OTTHUMT00000219825.2|DERL2-201|DERL2|4167|protein_coding|_970_AGAAACAAA	180	186	0.011976	0.027933	-0.0159569	2.25271	0.0242777	ENST00000158771.9	DERL2	974	AGAAACAAA	-	5474446	chr17	3'UTR	0.233741	0.176626	0.00455964	2.06937	protein_coding	TRUE	Background
ENST00000159111.9|ENSG00000127663.15|OTTHUMG00000180281.5|OTTHUMT00000450558.3|KDM4B-201|KDM4B|5604|protein_coding|_4069_ACAGACCAG	27	45	0.388889	0.138889	0.25	2.58804	0.00965236	ENST00000159111.9	KDM4B	4073	ACAGACCAG	+	5152068	chr19	3'UTR	0.726802	0.627052	0.0403283	2.26746	protein_coding	TRUE	siEZH2 Hypomethylated
ENST00000160298.9|ENSG00000076826.10|OTTHUMG00000182096.3|OTTHUMT00000459300.1|CAMSAP3-201|CAMSAP3|4137|protein_coding|_1656_CCAAACCAC	22	21	0.0526316	0	0.0526316	2.38105	0.0172631	ENST00000160298.9	CAMSAP3	1660	CCAAACCAC	+	7612014	chr19	CDS	0.401257	0.93957	0.0338409	1.40566	protein_coding	TRUE	Background
ENST00000160298.9|ENSG00000076826.10|OTTHUMG00000182096.3|OTTHUMT00000459300.1|CAMSAP3-201|CAMSAP3|4137|protein_coding|_3407_CGGGACTGG	30	37	0	0.185185	-0.185185	-2.23176	0.0256307	ENST00000160298.9	CAMSAP3	3411	CGGGACTGG	+	7617385	chr19	CDS	0.824511	0.93957	0.0338409	1.87297	protein_coding	TRUE	siEZH2 Hypermethylated
ENST00000160298.9|ENSG00000076826.10|OTTHUMG00000182096.3|OTTHUMT00000459300.1|CAMSAP3-201|CAMSAP3|4137|protein_coding|_3787_CAAGACCAT	32	42	0.0322581	0	0.0322581	1.97487	0.0482827	ENST00000160298.9	CAMSAP3	3791	CAAGACCAT	+	7617959	chr19	CDS	0.916365	0.93957	0.0338409	1.97438	protein_coding	TRUE	Background
ENST00000160827.9|ENSG00000079616.14|OTTHUMG00000097771.5|OTTHUMT00000215012.2|KIF22-201|KIF22|2081|protein_coding|_1521_GAGAACCAT	99	50	0	0	0	2.63722	0.00835888	ENST00000160827.9	KIF22	1525	GAGAACCAT	+	29803516	chr16	CDS	0.732821	0.962999	0.00432484	1.7599	protein_coding	TRUE	Background
ENST00000161863.9|ENSG00000047188.16|OTTHUMG00000128837.7|OTTHUMT00000250776.3|YTHDC2-201|YTHDC2|6305|protein_coding|_2698_GCTGACTTG	23	26	0.2	0.611111	-0.411111	-2.06344	0.0390707	ENST00000161863.9	YTHDC2	2702	GCTGACTTG	+	113563917	chr5	CDS	0.428549	0.71245	0.0320381	1.58275	protein_coding	TRUE	siEZH2 Hypermethylated
ENST00000161863.9|ENSG00000047188.16|OTTHUMG00000128837.7|OTTHUMT00000250776.3|YTHDC2-201|YTHDC2|6305|protein_coding|_3009_GAGAACACA	23	28	0	0.037037	-0.037037	-3.10449	0.00190609	ENST00000161863.9	YTHDC2	3013	GAGAACACA	+	113565989	chr5	CDS	0.477875	0.71245	0.0320381	1.65524	protein_coding	TRUE	Background
ENST00000161863.9|ENSG00000047188.16|OTTHUMG00000128837.7|OTTHUMT00000250776.3|YTHDC2-201|YTHDC2|6305|protein_coding|_3460_AATGACAGT	31	30	0.736842	0.461538	0.275304	2.04853	0.0405084	ENST00000161863.9	YTHDC2	3464	AATGACAGT	+	113579604	chr5	CDS	0.549405	0.71245	0.0320381	1.76037	protein_coding	TRUE	siEZH2 Hypomethylated
ENST00000161863.9|ENSG00000047188.16|OTTHUMG00000128837.7|OTTHUMT00000250776.3|YTHDC2-201|YTHDC2|6305|protein_coding|_3626_CTAAACCTT	29	36	0.0625	0.133333	-0.0708333	2.40182	0.0163139	ENST00000161863.9	YTHDC2	3630	CTAAACCTT	+	113581491	chr5	CDS	0.575734	0.71245	0.0320381	1.79907	protein_coding	TRUE	Background
ENST00000161863.9|ENSG00000047188.16|OTTHUMG00000128837.7|OTTHUMT00000250776.3|YTHDC2-201|YTHDC2|6305|protein_coding|_4621_TAGAACTAC	24	37	0.0434783	0.178571	-0.135093	-2.12594	0.0335083	ENST00000161863.9	YTHDC2	4625	TAGAACTAC	+	113593605	chr5	3'UTR	0.733545	0.71245	0.0320381	2.07336	protein_coding	TRUE	siEZH2 Hypermethylated
ENST00000161863.9|ENSG00000047188.16|OTTHUMG00000128837.7|OTTHUMT00000250776.3|YTHDC2-201|YTHDC2|6305|protein_coding|_4751_TTAAACAAA	27	28	1	0.941176	0.0588235	2.50855	0.0121229	ENST00000161863.9	YTHDC2	4755	TTAAACAAA	+	113593735	chr5	3'UTR	0.754163	0.71245	0.0320381	2.14506	protein_coding	TRUE	Background
ENST00000162044.14|ENSG00000064545.15|OTTHUMG00000182217.8|OTTHUMT00000460089.3|TMEM161A-201|TMEM161A|2251|protein_coding|_368_GTGGACTTT	102	135	0.029703	0.0530303	-0.0233273	-1.99198	0.0463728	ENST00000162044.14	TMEM161A	372	GTGGACTTT	-	19132472	chr19	CDS	0.16526	0.661484	0.0231008	1.22269	protein_coding	TRUE	Background
ENST00000162044.14|ENSG00000064545.15|OTTHUMG00000182217.8|OTTHUMT00000460089.3|TMEM161A-201|TMEM161A|2251|protein_coding|_429_TGGGACCAG	79	112	0.529412	0.373626	0.155785	2.09167	0.0364685	ENST00000162044.14	TMEM161A	433	TGGGACCAG	-	19132411	chr19	CDS	0.192359	0.661484	0.0231008	1.26514	protein_coding	TRUE	siEZH2 Hypomethylated
ENST00000162044.14|ENSG00000064545.15|OTTHUMG00000182217.8|OTTHUMT00000460089.3|TMEM161A-201|TMEM161A|2251|protein_coding|_446_ACTAACATT	115	160	0.0543478	0.028169	0.0261788	2.0583	0.0395618	ENST00000162044.14	TMEM161A	450	ACTAACATT	-	19132394	chr19	CDS	0.199911	0.661484	0.0231008	1.27697	protein_coding	TRUE	Background
ENST00000162749.7|ENSG00000067182.9|OTTHUMG00000168267.4|OTTHUMT00000399038.2|TNFRSF1A-201|TNFRSF1A|2171|protein_coding|_453_AGGAACCTA	61	74	0.0181818	0	0.0181818	2.15755	0.0309631	ENST00000162749.7	TNFRSF1A	457	AGGAACCTA	-	6333863	chr12	CDS	0.210502	0.750345	0.121603	1.14139	protein_coding	TRUE	Background
ENST00000162749.7|ENSG00000067182.9|OTTHUMG00000168267.4|OTTHUMT00000399038.2|TNFRSF1A-201|TNFRSF1A|2171|protein_coding|_646_AAGAACCAG	67	69	0	0	0	2.46151	0.0138355	ENST00000162749.7	TNFRSF1A	650	AAGAACCAG	-	6333450	chr12	CDS	0.299401	0.750345	0.121603	1.28278	protein_coding	TRUE	Background
ENST00000162749.7|ENSG00000067182.9|OTTHUMG00000168267.4|OTTHUMT00000399038.2|TNFRSF1A-201|TNFRSF1A|2171|protein_coding|_740_AGAAACAGA	60	69	0	0.046875	-0.046875	-3.1448	0.00166201	ENST00000162749.7	TNFRSF1A	744	AGAAACAGA	-	6333137	chr12	CDS	0.342699	0.750345	0.121603	1.35165	protein_coding	TRUE	Background
ENST00000163416.7|ENSG00000066455.13|OTTHUMG00000171217.2|OTTHUMT00000412365.2|GOLGA5-201|GOLGA5|2879|protein_coding|_1517_ATTAACAGC	70	97	0.270833	0.345455	-0.0746212	-2.04659	0.0406985	ENST00000163416.7	GOLGA5	1521	ATTAACAGC	+	92816270	chr14	CDS	0.528308	0.824939	0.0632164	1.61058	protein_coding	TRUE	Background
ENST00000163416.7|ENSG00000066455.13|OTTHUMG00000171217.2|OTTHUMT00000412365.2|GOLGA5-201|GOLGA5|2879|protein_coding|_1831_TCGAACAAA	75	94	0.705882	0.5	0.205882	2.35737	0.0184049	ENST00000163416.7	GOLGA5	1835	TCGAACAAA	+	92824579	chr14	CDS	0.637374	0.824939	0.0632164	1.75376	protein_coding	TRUE	siEZH2 Hypomethylated
ENST00000163416.7|ENSG00000066455.13|OTTHUMG00000171217.2|OTTHUMT00000412365.2|GOLGA5-201|GOLGA5|2879|protein_coding|_2046_TCGAACAGC	77	111	0.487179	0.313433	0.173747	2.12456	0.0336233	ENST00000163416.7	GOLGA5	2050	TCGAACAGC	+	92833271	chr14	CDS	0.712053	0.824939	0.0632164	1.8518	protein_coding	TRUE	siEZH2 Hypomethylated
ENST00000163416.7|ENSG00000066455.13|OTTHUMG00000171217.2|OTTHUMT00000412365.2|GOLGA5-201|GOLGA5|2879|protein_coding|_2167_AGAAACTAA	77	108	0.0266667	0.0192308	0.0074359	-2.00544	0.0449162	ENST00000163416.7	GOLGA5	2171	AGAAACTAA	+	92835603	chr14	CDS	0.754081	0.824939	0.0632164	1.90698	protein_coding	TRUE	Background
ENST00000163416.7|ENSG00000066455.13|OTTHUMG00000171217.2|OTTHUMT00000412365.2|GOLGA5-201|GOLGA5|2879|protein_coding|_2329_GTTGACTTA	40	54	0.666667	0.761905	-0.0952381	-2.0418	0.0411714	ENST00000163416.7	GOLGA5	2333	GTTGACTTA	+	92839402	chr14	CDS	0.810351	0.824939	0.0632164	1.98085	protein_coding	TRUE	Background
ENST00000163416.7|ENSG00000066455.13|OTTHUMG00000171217.2|OTTHUMT00000412365.2|GOLGA5-201|GOLGA5|2879|protein_coding|_2495_TTTAACTTT	86	117	0.490909	0.295775	0.195134	2.19785	0.0279601	ENST00000163416.7	GOLGA5	2499	TTTAACTTT	+	92839568	chr14	3'UTR	0.86801	0.824939	0.0632164	2.24603	protein_coding	TRUE	siEZH2 Hypomethylated
ENST00000163416.7|ENSG00000066455.13|OTTHUMG00000171217.2|OTTHUMT00000412365.2|GOLGA5-201|GOLGA5|2879|protein_coding|_2665_ACAGACCAT	63	102	0.0483871	0.0306122	0.0177749	2.13316	0.0329116	ENST00000163416.7	GOLGA5	2669	ACAGACCAT	+	92839738	chr14	3'UTR	0.927058	0.824939	0.0632164	2.58333	protein_coding	TRUE	Background
ENST00000163416.7|ENSG00000066455.13|OTTHUMG00000171217.2|OTTHUMT00000412365.2|GOLGA5-201|GOLGA5|2879|protein_coding|_715_CCAAACCCA	56	69	0.516129	0.285714	0.230415	2.04543	0.0408128	ENST00000163416.7	GOLGA5	719	CCAAACCCA	+	92797975	chr14	CDS	0.249739	0.824939	0.0632164	1.24487	protein_coding	TRUE	siEZH2 Hypomethylated
ENST00000163416.7|ENSG00000066455.13|OTTHUMG00000171217.2|OTTHUMT00000412365.2|GOLGA5-201|GOLGA5|2879|protein_coding|_992_GCTGACCAT	58	71	0.295455	0.157895	0.13756	1.97429	0.0483483	ENST00000163416.7	GOLGA5	996	GCTGACCAT	+	92809342	chr14	CDS	0.345953	0.824939	0.0632164	1.37118	protein_coding	TRUE	siEZH2 Hypomethylated
ENST00000164133.7|ENSG00000068971.14|OTTHUMG00000150043.5|OTTHUMT00000385465.2|PPP2R5B-201|PPP2R5B|2729|protein_coding|_1809_TGGGACCCT	22	31	0.0454545	0.0645161	-0.0190616	2.05782	0.0396079	ENST00000164133.7	PPP2R5B	1813	TGGGACCCT	+	64932858	chr11	CDS	0.664346	0.76768	0.221326	1.81087	protein_coding	TRUE	Background
ENST00000164227.10|ENSG00000069399.15|OTTHUMG00000151517.4|OTTHUMT00000322976.2|BCL3-201|BCL3|1877|protein_coding|_1468_TTGGACTCA	53	136	0.382979	0.165354	0.217624	3.36119	0.000776063	ENST00000164227.10	BCL3	1472	TTGGACTCA	+	44759640	chr19	3'UTR	0.78423	0.769845	0.0442195	2.0625	protein_coding	TRUE	siEZH2 Hypomethylated
ENST00000164227.10|ENSG00000069399.15|OTTHUMG00000151517.4|OTTHUMT00000322976.2|BCL3-201|BCL3|1877|protein_coding|_1740_GGGAACAGC	51	131	0.0851064	0	0.0851064	2.40762	0.0160568	ENST00000164227.10	BCL3	1744	GGGAACAGC	+	44759912	chr19	3'UTR	0.929142	0.769845	0.0442195	2.69213	protein_coding	TRUE	Background
ENST00000164227.10|ENSG00000069399.15|OTTHUMG00000151517.4|OTTHUMT00000322976.2|BCL3-201|BCL3|1877|protein_coding|_598_GCAGACACC	41	93	0.025641	0.0769231	-0.0512821	-2.6145	0.00893579	ENST00000164227.10	BCL3	602	GCAGACACC	+	44757017	chr19	CDS	0.320725	0.769845	0.0442195	1.38106	protein_coding	TRUE	Background
ENST00000164305.10|ENSG00000069943.10|OTTHUMG00000172654.2|OTTHUMT00000419687.2|PIGB-201|PIGB|1910|protein_coding|_1066_GTGGACACT	37	40	0	0	0	1.97794	0.0479349	ENST00000164305.10	PIGB	1070	GTGGACACT	+	55340807	chr15	CDS	0.560209	0.88534	0.0151832	1.62635	protein_coding	TRUE	Background
ENST00000166345.8|ENSG00000071539.14|OTTHUMG00000090349.28|OTTHUMT00000206721.3|TRIP13-201|TRIP13|2431|protein_coding|_1121_AAGAACTGA	131	77	0.057377	0.0277778	0.0295993	2.22239	0.0262573	ENST00000166345.8	TRIP13	1125	AAGAACTGA	+	911987	chr5	CDS	0.462773	0.58042	0.0473056	1.77932	protein_coding	TRUE	Background
ENST00000166345.8|ENSG00000071539.14|OTTHUMG00000090349.28|OTTHUMT00000206721.3|TRIP13-201|TRIP13|2431|protein_coding|_1366_GTGGACAAG	123	83	0.147826	0.0394737	0.108352	2.40558	0.0161467	ENST00000166345.8	TRIP13	1370	GTGGACAAG	+	917060	chr5	CDS	0.563554	0.58042	0.0473056	1.96836	protein_coding	TRUE	siEZH2 Hypomethylated
ENST00000166345.8|ENSG00000071539.14|OTTHUMG00000090349.28|OTTHUMT00000206721.3|TRIP13-201|TRIP13|2431|protein_coding|_1447_GAGAACACA	136	100	0	0	0	2.77464	0.00552637	ENST00000166345.8	TRIP13	1451	GAGAACACA	+	917141	chr5	3'UTR	0.596874	0.58042	0.0473056	2.03922	protein_coding	TRUE	Background
ENST00000166345.8|ENSG00000071539.14|OTTHUMG00000090349.28|OTTHUMT00000206721.3|TRIP13-201|TRIP13|2431|protein_coding|_1744_TTTAACAGC	147	107	0.830508	0.826667	0.00384181	2.00385	0.0450857	ENST00000166345.8	TRIP13	1748	TTTAACAGC	+	917438	chr5	3'UTR	0.719046	0.58042	0.0473056	2.33039	protein_coding	TRUE	Background
ENST00000166345.8|ENSG00000071539.14|OTTHUMG00000090349.28|OTTHUMT00000206721.3|TRIP13-201|TRIP13|2431|protein_coding|_2036_GCAGACTCT	110	98	0.292929	0.35443	-0.0615011	-2.19477	0.0281802	ENST00000166345.8	TRIP13	2040	GCAGACTCT	+	917730	chr5	3'UTR	0.839161	0.58042	0.0473056	2.61667	protein_coding	TRUE	Background
ENST00000166345.8|ENSG00000071539.14|OTTHUMG00000090349.28|OTTHUMT00000206721.3|TRIP13-201|TRIP13|2431|protein_coding|_2067_CTGGACATC	89	82	0.238095	0.0625	0.175595	2.71004	0.00672742	ENST00000166345.8	TRIP13	2071	CTGGACATC	+	917761	chr5	3'UTR	0.851913	0.58042	0.0473056	2.64706	protein_coding	TRUE	siEZH2 Hypomethylated
ENST00000166345.8|ENSG00000071539.14|OTTHUMG00000090349.28|OTTHUMT00000206721.3|TRIP13-201|TRIP13|2431|protein_coding|_299_ATGAACCTT	123	71	0.0934579	0	0.0934579	2.09843	0.0358676	ENST00000166345.8	TRIP13	303	ATGAACCTT	+	894883	chr5	CDS	0.12464	0.58042	0.0473056	1.14506	protein_coding	TRUE	Background
ENST00000166345.8|ENSG00000071539.14|OTTHUMG00000090349.28|OTTHUMT00000206721.3|TRIP13-201|TRIP13|2431|protein_coding|_456_AGAGACAGA	116	79	0.45	0.657143	-0.207143	-2.10399	0.035379	ENST00000166345.8	TRIP13	460	AGAGACAGA	+	896752	chr5	CDS	0.189223	0.58042	0.0473056	1.2662	protein_coding	TRUE	siEZH2 Hypermethylated
ENST00000166345.8|ENSG00000071539.14|OTTHUMG00000090349.28|OTTHUMT00000206721.3|TRIP13-201|TRIP13|2431|protein_coding|_625_TGGAACCGG	119	79	0.0265487	0.0266667	-0.000117994	1.96534	0.0493743	ENST00000166345.8	TRIP13	629	TGGAACCGG	+	901411	chr5	CDS	0.258741	0.58042	0.0473056	1.3966	protein_coding	TRUE	Background
ENST00000168216.11|ENSG00000072506.14|OTTHUMG00000021612.2|OTTHUMT00000056750.2|HSD17B10-201|HSD17B10|954|protein_coding|_216_CGTGACCTC	658	766	0.444015	0.375421	0.0685946	2.72423	0.00644513	ENST00000168216.11	HSD17B10	220	CGTGACCTC	-	53432408	chrX	CDS	0.230608	0.849057	0.0283019	1.24649	protein_coding	TRUE	Background
ENST00000168216.11|ENSG00000072506.14|OTTHUMG00000021612.2|OTTHUMT00000056750.2|HSD17B10-201|HSD17B10|954|protein_coding|_358_GAAGACTTC	593	727	0.0794574	0.0868852	-0.00742788	-3.39767	0.000679625	ENST00000168216.11	HSD17B10	362	GAAGACTTC	-	53432266	chrX	CDS	0.379455	0.849057	0.0283019	1.42784	protein_coding	TRUE	Background
ENST00000168216.11|ENSG00000072506.14|OTTHUMG00000021612.2|OTTHUMT00000056750.2|HSD17B10-201|HSD17B10|954|protein_coding|_512_TTGGACAAG	638	776	0.0273752	0.015852	0.0115232	1.99107	0.0464734	ENST00000168216.11	HSD17B10	516	TTGGACAAG	-	53431901	chrX	CDS	0.540881	0.849057	0.0283019	1.62452	protein_coding	TRUE	Background
ENST00000168216.11|ENSG00000072506.14|OTTHUMG00000021612.2|OTTHUMT00000056750.2|HSD17B10-201|HSD17B10|954|protein_coding|_748_GAGAACCCA	619	765	0.0314136	0.00832178	0.0230918	3.56988	0.000357143	ENST00000168216.11	HSD17B10	752	GAGAACCCA	-	53431462	chrX	CDS	0.78826	0.849057	0.0283019	1.92593	protein_coding	TRUE	Background
ENST00000169551.11|ENSG00000075336.12|OTTHUMG00000132844.4|OTTHUMT00000256318.3|TIMM21-201|TIMM21|3084|protein_coding|_1234_ATTGACTCA	177	207	0.460938	0.36875	0.0921875	2.00193	0.0452926	ENST00000169551.11	TIMM21	1238	ATTGACTCA	+	74158686	chr18	3'UTR	0.401427	0.333982	0.0927367	2.10127	protein_coding	TRUE	Background
ENST00000169551.11|ENSG00000075336.12|OTTHUMG00000132844.4|OTTHUMT00000256318.3|TIMM21-201|TIMM21|3084|protein_coding|_1262_TTTAACACC	173	199	0.373913	0.201493	0.172421	2.55206	0.0107089	ENST00000169551.11	TIMM21	1266	TTTAACACC	+	74158714	chr18	3'UTR	0.410506	0.333982	0.0927367	2.1149	protein_coding	TRUE	siEZH2 Hypomethylated
ENST00000169551.11|ENSG00000075336.12|OTTHUMG00000132844.4|OTTHUMT00000256318.3|TIMM21-201|TIMM21|3084|protein_coding|_1361_TAGAACTGC	30	45	0.08	0.025	0.055	2.08725	0.0368656	ENST00000169551.11	TIMM21	1365	TAGAACTGC	+	74158813	chr18	3'UTR	0.442607	0.333982	0.0927367	2.1631	protein_coding	TRUE	Background
ENST00000169551.11|ENSG00000075336.12|OTTHUMG00000132844.4|OTTHUMT00000256318.3|TIMM21-201|TIMM21|3084|protein_coding|_221_GTGAACCCT	158	174	0.0410959	0.0368098	0.00428607	2.11691	0.0342675	ENST00000169551.11	TIMM21	225	GTGAACCCT	+	74148748	chr18	5'UTR	0.0729572	0.333982	0.0927367	0.786713	protein_coding	TRUE	Background
ENST00000169551.11|ENSG00000075336.12|OTTHUMG00000132844.4|OTTHUMT00000256318.3|TIMM21-201|TIMM21|3084|protein_coding|_280_GTGAACATG	162	180	0.140625	0.0512821	0.0893429	2.17425	0.0296861	ENST00000169551.11	TIMM21	284	GTGAACATG	+	74148807	chr18	5'UTR	0.0920882	0.333982	0.0927367	0.993007	protein_coding	TRUE	Background
ENST00000169551.11|ENSG00000075336.12|OTTHUMG00000132844.4|OTTHUMT00000256318.3|TIMM21-201|TIMM21|3084|protein_coding|_488_AGGGACCGA	158	191	0.0324675	0.010582	0.0218855	3.0058	0.00264881	ENST00000169551.11	TIMM21	492	AGGGACCGA	+	74149015	chr18	CDS	0.159533	0.333982	0.0927367	1.27688	protein_coding	TRUE	Background
ENST00000169551.11|ENSG00000075336.12|OTTHUMG00000132844.4|OTTHUMT00000256318.3|TIMM21-201|TIMM21|3084|protein_coding|_558_GGGAACCGC	184	207	0.0114943	0.0201005	-0.00860625	3.5802	0.000343332	ENST00000169551.11	TIMM21	562	GGGAACCGC	+	74149085	chr18	CDS	0.182231	0.333982	0.0927367	1.37097	protein_coding	TRUE	Background
ENST00000170168.9|ENSG00000079313.15|OTTHUMG00000179991.7|OTTHUMT00000449200.3|REXO1-201|REXO1|4609|protein_coding|_3876_GGTAACCCG	22	26	0.0714286	0.16	-0.0885714	2.00709	0.0447403	ENST00000170168.9	REXO1	3880	GGTAACCCG	-	1815976	chr19	3'UTR	0.841831	0.822304	0.0275548	2.10989	protein_coding	TRUE	Background
ENST00000170447.12|ENSG00000075975.17|OTTHUMG00000155371.3|OTTHUMT00000339679.2|MKRN2-201|MKRN2|2775|protein_coding|_391_AGAGACCGA	21	22	0	0.0526316	-0.0526316	-2.57543	0.0100117	ENST00000170447.12	MKRN2	395	AGAGACCGA	+	12570247	chr3	CDS	0.142342	0.472793	0.0230631	1.26522	protein_coding	TRUE	Background
ENST00000170447.12|ENSG00000075975.17|OTTHUMG00000155371.3|OTTHUMT00000339679.2|MKRN2-201|MKRN2|2775|protein_coding|_763_CAGGACAAA	24	27	0	0.04	-0.04	-2.26455	0.0235401	ENST00000170447.12	MKRN2	767	CAGGACAAA	+	12574853	chr3	CDS	0.276396	0.472793	0.0230631	1.5633	protein_coding	TRUE	Background
ENST00000171111.10|ENSG00000079999.14|OTTHUMG00000180579.5|OTTHUMT00000452000.2|KEAP1-201|KEAP1|2565|protein_coding|_1356_CATGACCAA	52	62	0.638889	0.342105	0.296784	1.99972	0.0455303	ENST00000171111.10	KEAP1	1360	CATGACCAA	-	10491704	chr19	CDS	0.530214	0.794152	0.0643275	1.63835	protein_coding	TRUE	siEZH2 Hypomethylated
ENST00000171111.10|ENSG00000079999.14|OTTHUMG00000180579.5|OTTHUMT00000452000.2|KEAP1-201|KEAP1|2565|protein_coding|_1744_CAGGACCAG	69	77	0	0.0131579	-0.0131579	2.25976	0.0238365	ENST00000171111.10	KEAP1	1748	CAGGACCAG	-	10489314	chr19	CDS	0.681481	0.794152	0.0643275	1.84562	protein_coding	TRUE	Background
ENST00000171111.10|ENSG00000079999.14|OTTHUMG00000180579.5|OTTHUMT00000452000.2|KEAP1-201|KEAP1|2565|protein_coding|_2131_AATAACCCA	73	84	0.170213	0.109375	0.0608378	2.62543	0.00865405	ENST00000171111.10	KEAP1	2135	AATAACCCA	-	10486554	chr19	3'UTR	0.832359	0.794152	0.0643275	2.18561	protein_coding	TRUE	Background
ENST00000171111.10|ENSG00000079999.14|OTTHUMG00000180579.5|OTTHUMT00000452000.2|KEAP1-201|KEAP1|2565|protein_coding|_2510_AGTAACCCT	66	72	0.537037	0.235294	0.301743	3.19247	0.00141062	ENST00000171111.10	KEAP1	2514	AGTAACCCT	-	10486175	chr19	3'UTR	0.980117	0.794152	0.0643275	2.90341	protein_coding	TRUE	siEZH2 Hypomethylated
ENST00000171111.10|ENSG00000079999.14|OTTHUMG00000180579.5|OTTHUMT00000452000.2|KEAP1-201|KEAP1|2565|protein_coding|_932_GCGAACAGC	56	61	0.666667	0.553191	0.113475	2.18794	0.0286741	ENST00000171111.10	KEAP1	936	GCGAACAGC	-	10492128	chr19	CDS	0.364912	0.794152	0.0643275	1.41186	protein_coding	TRUE	siEZH2 Hypomethylated
ENST00000173527.6|ENSG00000066583.12|OTTHUMG00000163144.3|OTTHUMT00000371826.2|ISOC1-201|ISOC1|1942|protein_coding|_1492_CTTGACTAT	114	85	0.52	0.322034	0.197966	2.25943	0.0238564	ENST00000173527.6	ISOC1	1496	CTTGACTAT	+	129113583	chr5	3'UTR	0.77034	0.469619	0.0092688	2.56699	protein_coding	TRUE	siEZH2 Hypomethylated
ENST00000173527.6|ENSG00000066583.12|OTTHUMG00000163144.3|OTTHUMT00000371826.2|ISOC1-201|ISOC1|1942|protein_coding|_776_TCGAACCGG	102	71	0.162162	0.0655738	0.0965884	2.55515	0.0106141	ENST00000173527.6	ISOC1	780	TCGAACCGG	+	129112867	chr5	CDS	0.401648	0.469619	0.0092688	1.85235	protein_coding	TRUE	Background
ENST00000175091.5|ENSG00000068697.7|OTTHUMG00000090750.3|OTTHUMT00000207494.2|LAPTM4A-201|LAPTM4A|1365|protein_coding|_1114_TTTAACTGC	428	744	0.775934	0.710526	0.0654073	3.19897	0.00137918	ENST00000175091.5	LAPTM4A	1118	TTTAACTGC	-	20032896	chr2	3'UTR	0.819048	0.592674	0.0805861	2.55576	protein_coding	TRUE	Background
ENST00000175091.5|ENSG00000068697.7|OTTHUMG00000090750.3|OTTHUMT00000207494.2|LAPTM4A-201|LAPTM4A|1365|protein_coding|_1226_CTGAACTTT	421	717	0.160606	0.100511	0.060095	4.28579	1.8209e-05	ENST00000175091.5	LAPTM4A	1230	CTGAACTTT	-	20032784	chr2	3'UTR	0.901099	0.592674	0.0805861	2.75719	protein_coding	TRUE	Background
ENST00000175091.5|ENSG00000068697.7|OTTHUMG00000090750.3|OTTHUMT00000207494.2|LAPTM4A-201|LAPTM4A|1365|protein_coding|_129_CGGAACCGC	347	521	0	0.010142	-0.010142	2.04765	0.0405938	ENST00000175091.5	LAPTM4A	133	CGGAACCGC	-	20051495	chr2	CDS	0.0974359	0.592674	0.0805861	1.0329	protein_coding	TRUE	Background
ENST00000175091.5|ENSG00000068697.7|OTTHUMG00000090750.3|OTTHUMT00000207494.2|LAPTM4A-201|LAPTM4A|1365|protein_coding|_558_GATGACCTC	354	535	0.421053	0.285383	0.13567	3.44624	0.000568452	ENST00000175091.5	LAPTM4A	562	GATGACCTC	-	20035040	chr2	CDS	0.411722	0.592674	0.0805861	1.64664	protein_coding	TRUE	siEZH2 Hypomethylated
ENST00000175091.5|ENSG00000068697.7|OTTHUMG00000090750.3|OTTHUMT00000207494.2|LAPTM4A-201|LAPTM4A|1365|protein_coding|_645_ATTAACTGT	421	675	0.519651	0.430412	0.0892383	2.23744	0.0252575	ENST00000175091.5	LAPTM4A	649	ATTAACTGT	-	20034402	chr2	CDS	0.475458	0.592674	0.0805861	1.7711	protein_coding	TRUE	Background
ENST00000175091.5|ENSG00000068697.7|OTTHUMG00000090750.3|OTTHUMT00000207494.2|LAPTM4A-201|LAPTM4A|1365|protein_coding|_778_AAGAACCAC	419	696	0.00254453	0.00447761	-0.00193308	4.21734	2.47202e-05	ENST00000175091.5	LAPTM4A	782	AAGAACCAC	-	20033232	chr2	CDS	0.572894	0.592674	0.0805861	1.96137	protein_coding	TRUE	Background
ENST00000175091.5|ENSG00000068697.7|OTTHUMG00000090750.3|OTTHUMT00000207494.2|LAPTM4A-201|LAPTM4A|1365|protein_coding|_939_TCAAACACT	386	677	0.253521	0.169145	0.0843761	3.8622	0.000112371	ENST00000175091.5	LAPTM4A	943	TCAAACACT	-	20033071	chr2	3'UTR	0.690842	0.592674	0.0805861	2.24101	protein_coding	TRUE	Background
ENST00000175506.8|ENSG00000070669.17|OTTHUMG00000022892.14|-|ASNS-201|ASNS|2356|protein_coding|_1859_AAAAACATC	50	43	0.484848	0.121212	0.363636	3.31342	0.000921639	ENST00000175506.8	ASNS	1863	AAAAACATC	-	97853201	chr7	CDS	0.790747	0.939728	0.225382	1.79144	protein_coding	TRUE	siEZH2 Hypomethylated
ENST00000175506.8|ENSG00000070669.17|OTTHUMG00000022892.14|-|ASNS-201|ASNS|2356|protein_coding|_2161_ACTGACCCT	47	47	0.238095	0.0681818	0.169913	2.30638	0.0210894	ENST00000175506.8	ASNS	2165	ACTGACCCT	-	97852308	chr7	CDS	0.91893	0.939728	0.225382	1.97089	protein_coding	TRUE	siEZH2 Hypomethylated
ENST00000175756.10|ENSG00000072135.13|OTTHUMG00000131630.6|OTTHUMT00000254523.3|PTPN18-201|PTPN18|3616|protein_coding|_1799_GGGGACCAC	36	23	0	0.0434783	-0.0434783	-2.05151	0.0402173	ENST00000175756.10	PTPN18	1803	GGGGACCAC	+	130373593	chr2	3'UTR	0.498617	0.396018	0.0143805	2.16987	protein_coding	TRUE	Background
ENST00000175756.10|ENSG00000072135.13|OTTHUMG00000131630.6|OTTHUMT00000254523.3|PTPN18-201|PTPN18|3616|protein_coding|_2028_ATAGACCAG	36	21	0.344828	0.785714	-0.440887	-2.76269	0.00573271	ENST00000175756.10	PTPN18	2032	ATAGACCAG	+	130373822	chr2	3'UTR	0.561947	0.396018	0.0143805	2.27473	protein_coding	TRUE	siEZH2 Hypermethylated
ENST00000175756.10|ENSG00000072135.13|OTTHUMG00000131630.6|OTTHUMT00000254523.3|PTPN18-201|PTPN18|3616|protein_coding|_2135_ATAAACAGA	38	29	0.933333	0.8	0.133333	2.24618	0.0246928	ENST00000175756.10	PTPN18	2139	ATAAACAGA	+	130373929	chr2	3'UTR	0.591538	0.396018	0.0143805	2.32372	protein_coding	TRUE	siEZH2 Hypomethylated
ENST00000175756.10|ENSG00000072135.13|OTTHUMG00000131630.6|OTTHUMT00000254523.3|PTPN18-201|PTPN18|3616|protein_coding|_2335_ATGGACCCC	35	25	0.0606061	0.04	0.0206061	2.58649	0.0096959	ENST00000175756.10	PTPN18	2339	ATGGACCCC	+	130374129	chr2	3'UTR	0.646847	0.396018	0.0143805	2.41529	protein_coding	TRUE	Background
ENST00000175756.10|ENSG00000072135.13|OTTHUMG00000131630.6|OTTHUMT00000254523.3|PTPN18-201|PTPN18|3616|protein_coding|_3040_ATGAACTCC	41	38	0.392857	0.7	-0.307143	-2.06054	0.0393469	ENST00000175756.10	PTPN18	3044	ATGAACTCC	+	130374834	chr2	3'UTR	0.841814	0.396018	0.0143805	2.7381	protein_coding	TRUE	siEZH2 Hypermethylated
ENST00000175756.10|ENSG00000072135.13|OTTHUMG00000131630.6|OTTHUMT00000254523.3|PTPN18-201|PTPN18|3616|protein_coding|_3484_GCAGACCCA	35	38	0.296296	0.129032	0.167264	2.23049	0.0257149	ENST00000175756.10	PTPN18	3488	GCAGACCCA	+	130375278	chr2	3'UTR	0.964602	0.396018	0.0143805	2.94139	protein_coding	TRUE	siEZH2 Hypomethylated
ENST00000176643.11|ENSG00000072210.19|OTTHUMG00000059471.22|OTTHUMT00000132268.2|ALDH3A2-201|ALDH3A2|3703|protein_coding|_1107_AAGGACAAA	63	115	0.0175439	0.0857143	-0.0681704	-2.3012	0.0213805	ENST00000176643.11	ALDH3A2	1111	AAGGACAAA	+	19661219	chr17	CDS	0.300027	0.452606	0.0596813	1.61168	protein_coding	TRUE	Background
ENST00000176643.11|ENSG00000072210.19|OTTHUMG00000059471.22|OTTHUMT00000132268.2|ALDH3A2-201|ALDH3A2|3703|protein_coding|_1218_TTGGACCAA	56	98	0.0192308	0.0206186	-0.00138779	2.05074	0.0402924	ENST00000176643.11	ALDH3A2	1222	TTGGACCAA	+	19663394	chr17	CDS	0.330003	0.452606	0.0596813	1.68797	protein_coding	TRUE	Background
ENST00000176643.11|ENSG00000072210.19|OTTHUMG00000059471.22|OTTHUMT00000132268.2|ALDH3A2-201|ALDH3A2|3703|protein_coding|_1455_GAAAACATA	62	110	0.636364	0.410959	0.225405	2.43651	0.0148296	ENST00000176643.11	ALDH3A2	1459	GAAAACATA	+	19671752	chr17	CDS	0.394005	0.452606	0.0596813	1.85086	protein_coding	TRUE	siEZH2 Hypomethylated
ENST00000176643.11|ENSG00000072210.19|OTTHUMG00000059471.22|OTTHUMT00000132268.2|ALDH3A2-201|ALDH3A2|3703|protein_coding|_1523_GCTAACAAA	70	122	0.311111	0.149425	0.161686	2.71984	0.00653133	ENST00000176643.11	ALDH3A2	1527	GCTAACAAA	+	19671820	chr17	CDS	0.412368	0.452606	0.0596813	1.89759	protein_coding	TRUE	siEZH2 Hypomethylated
ENST00000176643.11|ENSG00000072210.19|OTTHUMG00000059471.22|OTTHUMT00000132268.2|ALDH3A2-201|ALDH3A2|3703|protein_coding|_1739_ATGAACCAA	60	113	0.325	0.154762	0.170238	2.14962	0.0315855	ENST00000176643.11	ALDH3A2	1743	ATGAACCAA	+	19675637	chr17	3'UTR	0.470699	0.452606	0.0596813	2.03305	protein_coding	TRUE	siEZH2 Hypomethylated
ENST00000176643.11|ENSG00000072210.19|OTTHUMG00000059471.22|OTTHUMT00000132268.2|ALDH3A2-201|ALDH3A2|3703|protein_coding|_189_CCGGACCGT	43	88	0	0.0232558	-0.0232558	-3.06343	0.00218815	ENST00000176643.11	ALDH3A2	193	CCGGACCGT	+	19648944	chr17	5'UTR	0.0521199	0.452606	0.0596813	0.873303	protein_coding	TRUE	Background
ENST00000176643.11|ENSG00000072210.19|OTTHUMG00000059471.22|OTTHUMT00000132268.2|ALDH3A2-201|ALDH3A2|3703|protein_coding|_1947_TTAGACTAA	36	50	0.09375	0.30303	-0.20928	-3.41397	0.000640243	ENST00000176643.11	ALDH3A2	1951	TTAGACTAA	+	19675845	chr17	3'UTR	0.52687	0.452606	0.0596813	2.13567	protein_coding	TRUE	siEZH2 Hypermethylated
ENST00000176643.11|ENSG00000072210.19|OTTHUMG00000059471.22|OTTHUMT00000132268.2|ALDH3A2-201|ALDH3A2|3703|protein_coding|_2815_CAGGACCCT	31	50	0	0.02	-0.02	-3.31339	0.000921732	ENST00000176643.11	ALDH3A2	2819	CAGGACCCT	+	19676713	chr17	3'UTR	0.761275	0.452606	0.0596813	2.56389	protein_coding	TRUE	Background
ENST00000176643.11|ENSG00000072210.19|OTTHUMG00000059471.22|OTTHUMT00000132268.2|ALDH3A2-201|ALDH3A2|3703|protein_coding|_2952_GGGAACCAT	37	54	0	0	0	2.6744	0.00748623	ENST00000176643.11	ALDH3A2	2956	GGGAACCAT	+	19676850	chr17	3'UTR	0.798272	0.452606	0.0596813	2.63148	protein_coding	TRUE	Background
ENST00000177742.7|ENSG00000074071.15|OTTHUMG00000128636.2|OTTHUMT00000250507.1|MRPS34-201|MRPS34|1040|protein_coding|_417_GAAGACTGA	117	91	0.0192308	0.144928	-0.125697	-3.33355	0.000857451	ENST00000177742.7	MRPS34	421	GAAGACTGA	-	1772508	chr16	CDS	0.404808	0.680769	0.0317308	1.57481	protein_coding	TRUE	siEZH2 Hypermethylated
ENST00000177742.7|ENSG00000074071.15|OTTHUMG00000128636.2|OTTHUMT00000250507.1|MRPS34-201|MRPS34|1040|protein_coding|_443_TCGAACACG	159	126	0.075	0.0619469	0.0130531	2.33431	0.0195796	ENST00000177742.7	MRPS34	447	TCGAACACG	-	1772482	chr16	CDS	0.429808	0.680769	0.0317308	1.61333	protein_coding	TRUE	Background
ENST00000177742.7|ENSG00000074071.15|OTTHUMG00000128636.2|OTTHUMT00000250507.1|MRPS34-201|MRPS34|1040|protein_coding|_751_GGGGACCTT	166	164	0.493902	0.360759	0.133143	2.27681	0.0227973	ENST00000177742.7	MRPS34	755	GGGGACCTT	-	1772174	chr16	3'UTR	0.725962	0.680769	0.0317308	2.14157	protein_coding	TRUE	siEZH2 Hypomethylated
ENST00000177742.7|ENSG00000074071.15|OTTHUMG00000128636.2|OTTHUMT00000250507.1|MRPS34-201|MRPS34|1040|protein_coding|_769_AGAAACCGT	157	161	0.02	0.0192308	0.000769231	2.53195	0.011343	ENST00000177742.7	MRPS34	773	AGAAACCGT	-	1772156	chr16	3'UTR	0.743269	0.680769	0.0317308	2.19578	protein_coding	TRUE	Background
ENST00000178638.8|ENSG00000074410.14|OTTHUMG00000132881.3|OTTHUMT00000256370.2|CA12-201|CA12|6098|protein_coding|_3003_GATGACAAG	63	63	0.347826	0.543478	-0.195652	-2.00779	0.0446657	ENST00000178638.8	CA12	3007	GATGACAAG	-	63324468	chr15	3'UTR	0.493112	0.195146	0.0209905	2.37021	protein_coding	TRUE	siEZH2 Hypermethylated
ENST00000178638.8|ENSG00000074410.14|OTTHUMG00000132881.3|OTTHUMT00000256370.2|CA12-201|CA12|6098|protein_coding|_3496_CCTAACTCT	77	81	0.644444	0.454545	0.189899	2.07846	0.0376668	ENST00000178638.8	CA12	3500	CCTAACTCT	-	63323975	chr15	3'UTR	0.573959	0.195146	0.0209905	2.47066	protein_coding	TRUE	siEZH2 Hypomethylated
ENST00000179259.6|ENSG00000078237.7|OTTHUMG00000168124.5|OTTHUMT00000398290.4|TIGAR-201|TIGAR|8209|protein_coding|_1011_TAAAACTTT	62	99	0.191489	0.0843373	0.107152	1.96624	0.0492711	ENST00000179259.6	TIGAR	1015	TAAAACTTT	+	4352835	chr12	3'UTR	0.123645	0.105859	0.00718723	2.01989	protein_coding	TRUE	siEZH2 Hypomethylated
ENST00000179259.6|ENSG00000078237.7|OTTHUMG00000168124.5|OTTHUMT00000398290.4|TIGAR-201|TIGAR|8209|protein_coding|_1038_ATTAACTTA	65	96	0.710526	0.490909	0.219617	1.98972	0.0466214	ENST00000179259.6	TIGAR	1042	ATTAACTTA	+	4352862	chr12	3'UTR	0.126934	0.105859	0.00718723	2.02357	protein_coding	TRUE	siEZH2 Hypomethylated
ENST00000179259.6|ENSG00000078237.7|OTTHUMG00000168124.5|OTTHUMT00000398290.4|TIGAR-201|TIGAR|8209|protein_coding|_1130_AGGAACTCA	66	103	0.0166667	0	0.0166667	2.49412	0.0126271	ENST00000179259.6	TIGAR	1134	AGGAACTCA	+	4352954	chr12	3'UTR	0.138141	0.105859	0.00718723	2.0361	protein_coding	TRUE	Background
ENST00000179259.6|ENSG00000078237.7|OTTHUMG00000168124.5|OTTHUMT00000398290.4|TIGAR-201|TIGAR|8209|protein_coding|_165_TTAAACAAG	65	90	0.795918	0.706897	0.0890218	2.12857	0.0332896	ENST00000179259.6	TIGAR	169	TTAAACAAG	+	4337079	chr12	CDS	0.0205872	0.105859	0.00718723	1.1358	protein_coding	TRUE	Background
ENST00000179259.6|ENSG00000078237.7|OTTHUMG00000168124.5|OTTHUMT00000398290.4|TIGAR-201|TIGAR|8209|protein_coding|_963_GGAAACAGT	67	97	0.5625	0.371429	0.191071	2.16269	0.0305652	ENST00000179259.6	TIGAR	967	GGAAACAGT	+	4352787	chr12	3'UTR	0.117798	0.105859	0.00718723	2.01335	protein_coding	TRUE	siEZH2 Hypomethylated
ENST00000179259.6|ENSG00000078237.7|OTTHUMG00000168124.5|OTTHUMT00000398290.4|TIGAR-201|TIGAR|8209|protein_coding|_995_TGGAACCAT	60	94	0.0178571	0	0.0178571	2.61942	0.00880802	ENST00000179259.6	TIGAR	999	TGGAACCAT	+	4352819	chr12	3'UTR	0.121696	0.105859	0.00718723	2.01771	protein_coding	TRUE	Background
ENST00000184266.3|ENSG00000065518.8|OTTHUMG00000159442.2|OTTHUMT00000355420.2|NDUFB4-201|NDUFB4|651|protein_coding|_236_AAGAACAAT	3211	6153	0.0048216	0.00583722	-0.00101562	5.94275	2.80288e-09	ENST00000184266.3	NDUFB4	240	AAGAACAAT	+	120601147	chr3	CDS	0.368664	0.631336	0.0368664	1.55814	protein_coding	TRUE	Background
ENST00000184266.3|ENSG00000065518.8|OTTHUMG00000159442.2|OTTHUMT00000355420.2|NDUFB4-201|NDUFB4|651|protein_coding|_276_AAAAACTCA	3137	5944	0.0960408	0.0865187	0.00952207	3.54144	0.000397956	ENST00000184266.3	NDUFB4	280	AAAAACTCA	+	120601187	chr3	CDS	0.430108	0.631336	0.0368664	1.6615	protein_coding	TRUE	Background
ENST00000184266.3|ENSG00000065518.8|OTTHUMG00000159442.2|OTTHUMT00000355420.2|NDUFB4-201|NDUFB4|651|protein_coding|_424_GATGACTAT	2695	5013	0.426143	0.389929	0.036214	2.55633	0.0105782	ENST00000184266.3	NDUFB4	428	GATGACTAT	+	120602285	chr3	3'UTR	0.65745	0.631336	0.0368664	2.07083	protein_coding	TRUE	Background
ENST00000186436.10|ENSG00000075568.17|OTTHUMG00000153061.10|OTTHUMT00000329285.3|TMEM131-201|TMEM131|6701|protein_coding|_5844_ACAGACCTA	22	26	0	0.0869565	-0.0869565	-2.31746	0.0204786	ENST00000186436.10	TMEM131	5848	ACAGACCTA	-	97757188	chr2	CDS	0.872706	0.885987	0.0429787	1.98424	protein_coding	TRUE	Background
ENST00000187762.7|ENSG00000072954.7|OTTHUMG00000182639.2|OTTHUMT00000462841.2|TMEM38A-201|TMEM38A|2631|protein_coding|_1397_CAAGACCAG	25	31	0	0	0	-2.79365	0.00521168	ENST00000187762.7	TMEM38A	1401	CAAGACCAG	+	16688794	chr19	3'UTR	0.532497	0.370962	0.0300266	2.2568	protein_coding	TRUE	Background
ENST00000187762.7|ENSG00000072954.7|OTTHUMG00000182639.2|OTTHUMT00000462841.2|TMEM38A-201|TMEM38A|2631|protein_coding|_1597_CAAGACCCT	24	29	0.0416667	0.0344828	0.00718391	2.16209	0.030611	ENST00000187762.7	TMEM38A	1601	CAAGACCCT	+	16688994	chr19	3'UTR	0.608514	0.370962	0.0300266	2.37764	protein_coding	TRUE	Background
ENST00000187762.7|ENSG00000072954.7|OTTHUMG00000182639.2|OTTHUMT00000462841.2|TMEM38A-201|TMEM38A|2631|protein_coding|_1950_CAGGACAGT	26	40	0.3125	0.655172	-0.342672	-2.24405	0.0248291	ENST00000187762.7	TMEM38A	1954	CAGGACAGT	+	16689347	chr19	3'UTR	0.742683	0.370962	0.0300266	2.59094	protein_coding	TRUE	siEZH2 Hypermethylated
ENST00000188312.7|ENSG00000075089.10|OTTHUMG00000170245.3|OTTHUMT00000408159.1|ACTR6-201|ACTR6|1737|protein_coding|_191_CTGGACTCT	50	41	0.0851064	0.027027	0.0580794	-2.26536	0.0234903	ENST00000188312.7	ACTR6	195	CTGGACTCT	+	100205030	chr12	CDS	0.112263	0.705239	0.0213011	1.133	protein_coding	TRUE	Background
ENST00000188376.9|ENSG00000075415.15|OTTHUMG00000170212.3|OTTHUMT00000407988.1|SLC25A3-201|SLC25A3|1909|protein_coding|_1142_TGTAACATT	409	498	0.0773994	0.0572792	0.0201201	3.47063	0.000519246	ENST00000188376.9	SLC25A3	1146	TGTAACATT	+	98600106	chr12	CDS	0.600314	0.75275	0.185437	1.7313	protein_coding	TRUE	Background
ENST00000188376.9|ENSG00000075415.15|OTTHUMG00000170212.3|OTTHUMT00000407988.1|SLC25A3-201|SLC25A3|1909|protein_coding|_1347_TATGACTCC	386	488	0.663636	0.535156	0.12848	3.55778	0.000373996	ENST00000188376.9	SLC25A3	1351	TATGACTCC	+	98601440	chr12	CDS	0.7077	0.75275	0.185437	1.92059	protein_coding	TRUE	siEZH2 Hypomethylated
ENST00000188376.9|ENSG00000075415.15|OTTHUMG00000170212.3|OTTHUMT00000407988.1|SLC25A3-201|SLC25A3|1909|protein_coding|_1427_GTTAACTCA	401	505	0.491667	0.382838	0.108828	2.6381	0.00833725	ENST00000188376.9	SLC25A3	1431	GTTAACTCA	+	98601520	chr12	CDS	0.749607	0.75275	0.185437	1.99446	protein_coding	TRUE	siEZH2 Hypomethylated
ENST00000188376.9|ENSG00000075415.15|OTTHUMG00000170212.3|OTTHUMT00000407988.1|SLC25A3-201|SLC25A3|1909|protein_coding|_1600_ATAAACCCA	192	253	0.3	0.198895	0.101105	2.00051	0.0454448	ENST00000188376.9	SLC25A3	1604	ATAAACCCA	+	98601693	chr12	3'UTR	0.84023	0.75275	0.185437	2.35381	protein_coding	TRUE	siEZH2 Hypomethylated
ENST00000188376.9|ENSG00000075415.15|OTTHUMG00000170212.3|OTTHUMT00000407988.1|SLC25A3-201|SLC25A3|1909|protein_coding|_920_TCAAACCCA	390	459	0.0971787	0.0368421	0.0603366	2.27556	0.0228723	ENST00000188376.9	SLC25A3	924	TCAAACCCA	+	98598633	chr12	CDS	0.484023	0.75275	0.185437	1.52632	protein_coding	TRUE	Background
ENST00000189444.11|ENSG00000077150.21|OTTHUMG00000018962.6|OTTHUMT00000050078.3|NFKB2-201|NFKB2|3012|protein_coding|_2327_AAGGACACC	25	32	0	0.0322581	-0.0322581	-2.20319	0.0275813	ENST00000189444.11	NFKB2	2331	AAGGACACC	+	102401276	chr10	CDS	0.773904	0.949867	0.0544489	1.80349	protein_coding	TRUE	Background
ENST00000193403.10|ENSG00000072110.16|OTTHUMG00000171386.6|OTTHUMT00000413233.3|ACTN1-201|ACTN1|3779|protein_coding|_1067_TGGAACTGC	138	136	0.0540541	0.0409836	0.0130704	3.54365	0.000394622	ENST00000193403.10	ACTN1	1071	TGGAACTGC	-	68902551	chr14	CDS	0.283408	0.810267	0.102143	1.25598	protein_coding	TRUE	Background
ENST00000193403.10|ENSG00000072110.16|OTTHUMG00000171386.6|OTTHUMT00000413233.3|ACTN1-201|ACTN1|3779|protein_coding|_3263_AAAAACCAA	170	157	0.829268	0.745098	0.0841703	1.98156	0.0475281	ENST00000193403.10	ACTN1	3267	AAAAACCAA	-	68874654	chr14	3'UTR	0.864514	0.810267	0.102143	2.28591	protein_coding	TRUE	Background
ENST00000193403.10|ENSG00000072110.16|OTTHUMG00000171386.6|OTTHUMT00000413233.3|ACTN1-201|ACTN1|3779|protein_coding|_456_CTGGACCCG	133	104	0.182692	0.0941176	0.0885747	2.79321	0.00521874	ENST00000193403.10	ACTN1	460	CTGGACCCG	-	68978980	chr14	CDS	0.121725	0.810267	0.102143	1.02765	protein_coding	TRUE	Background
ENST00000193403.10|ENSG00000072110.16|OTTHUMG00000171386.6|OTTHUMT00000413233.3|ACTN1-201|ACTN1|3779|protein_coding|_527_GGGGACACA	142	129	0.107692	0.0338983	0.073794	2.45823	0.0139624	ENST00000193403.10	ACTN1	531	GGGGACACA	-	68925630	chr14	CDS	0.140513	0.810267	0.102143	1.05419	protein_coding	TRUE	Background
ENST00000193403.10|ENSG00000072110.16|OTTHUMG00000171386.6|OTTHUMT00000413233.3|ACTN1-201|ACTN1|3779|protein_coding|_552_GAGGACTTC	145	133	0.172727	0.0648148	0.107912	2.31553	0.0205839	ENST00000193403.10	ACTN1	556	GAGGACTTC	-	68925605	chr14	CDS	0.147129	0.810267	0.102143	1.06353	protein_coding	TRUE	siEZH2 Hypomethylated
ENST00000194214.10|ENSG00000081870.12|OTTHUMG00000008408.4|OTTHUMT00000023114.1|HSPB11-201|HSPB11|685|protein_coding|_227_AAAAACACC	452	299	0.600639	0.518135	0.0825043	2.0435	0.0410029	ENST00000194214.10	HSPB11	231	AAAAACACC	-	53940011	chr1	CDS	0.337226	0.867153	0.236496	1.15972	protein_coding	TRUE	Background
ENST00000194214.10|ENSG00000081870.12|OTTHUMG00000008408.4|OTTHUMT00000023114.1|HSPB11-201|HSPB11|685|protein_coding|_273_TTGGACCAC	432	286	0.166667	0.128302	0.0383648	2.03524	0.041827	ENST00000194214.10	HSPB11	277	TTGGACCAC	-	53930126	chr1	CDS	0.40438	0.867153	0.236496	1.2662	protein_coding	TRUE	Background
ENST00000194530.8|ENSG00000082146.13|OTTHUMG00000132831.7|OTTHUMT00000256297.2|STRADB-201|STRADB|2222|protein_coding|_1109_TAGAACTCA	73	96	0.031746	0	0.031746	2.84683	0.00441569	ENST00000194530.8	STRADB	1113	TAGAACTCA	+	201478186	chr2	CDS	0.5009	0.69667	0.132313	1.65311	protein_coding	TRUE	Background
ENST00000194530.8|ENSG00000082146.13|OTTHUMG00000132831.7|OTTHUMT00000256297.2|STRADB-201|STRADB|2222|protein_coding|_2047_GGTAACACC	71	93	0.512195	0.327869	0.184326	2.12236	0.0338077	ENST00000194530.8	STRADB	2051	GGTAACACC	+	201480676	chr2	3'UTR	0.923042	0.69667	0.132313	2.74629	protein_coding	TRUE	siEZH2 Hypomethylated
ENST00000194530.8|ENSG00000082146.13|OTTHUMG00000132831.7|OTTHUMT00000256297.2|STRADB-201|STRADB|2222|protein_coding|_228_TAAAACAAA	77	78	0.127273	0.03125	0.0960227	2.4622	0.0138086	ENST00000194530.8	STRADB	232	TAAAACAAA	+	201454779	chr2	5'UTR	0.10441	0.69667	0.132313	0.789116	protein_coding	TRUE	Background
ENST00000194530.8|ENSG00000082146.13|OTTHUMG00000132831.7|OTTHUMT00000256297.2|STRADB-201|STRADB|2222|protein_coding|_777_AGAAACATT	78	81	0.025974	0.0384615	-0.0124875	-2.0259	0.042775	ENST00000194530.8	STRADB	781	AGAAACATT	+	201475682	chr2	CDS	0.351485	0.69667	0.132313	1.38836	protein_coding	TRUE	Background
ENST00000194530.8|ENSG00000082146.13|OTTHUMG00000132831.7|OTTHUMT00000256297.2|STRADB-201|STRADB|2222|protein_coding|_884_AGTGACCCT	86	96	0.188406	0.0987654	0.0896404	1.97278	0.0485208	ENST00000194530.8	STRADB	888	AGTGACCCT	+	201477665	chr2	CDS	0.39964	0.69667	0.132313	1.47368	protein_coding	TRUE	Background
ENST00000196061.5|ENSG00000083444.17|OTTHUMG00000002393.5|OTTHUMT00000006865.2|PLOD1-201|PLOD1|2976|protein_coding|_1146_AGGAACATG	367	270	0.00552486	0.00763359	-0.00210873	2.9478	0.00320049	ENST00000196061.5	PLOD1	1150	AGGAACATG	+	11960758	chr1	CDS	0.386425	0.754032	0.0211694	1.4984	protein_coding	TRUE	Background
ENST00000196061.5|ENSG00000083444.17|OTTHUMG00000002393.5|OTTHUMT00000006865.2|PLOD1-201|PLOD1|2976|protein_coding|_135_GAGGACAAC	277	190	0.0859729	0.0545455	0.0314274	2.17774	0.0294256	ENST00000196061.5	PLOD1	139	GAGGACAAC	+	11947976	chr1	CDS	0.046707	0.754032	0.0211694	1.03485	protein_coding	TRUE	Background
ENST00000196061.5|ENSG00000083444.17|OTTHUMG00000002393.5|OTTHUMT00000006865.2|PLOD1-201|PLOD1|2976|protein_coding|_1365_GTGGACATT	355	265	0.0237389	0.0152672	0.0084717	3.30011	0.000966466	ENST00000196061.5	PLOD1	1369	GTGGACATT	+	11964279	chr1	CDS	0.460013	0.754032	0.0211694	1.59881	protein_coding	TRUE	Background
ENST00000196061.5|ENSG00000083444.17|OTTHUMG00000002393.5|OTTHUMT00000006865.2|PLOD1-201|PLOD1|2976|protein_coding|_1416_TCAAACATC	352	255	0.132616	0.109524	0.0230927	2.02151	0.0432272	ENST00000196061.5	PLOD1	1420	TCAAACATC	+	11964673	chr1	CDS	0.477151	0.754032	0.0211694	1.62219	protein_coding	TRUE	Background
ENST00000196061.5|ENSG00000083444.17|OTTHUMG00000002393.5|OTTHUMT00000006865.2|PLOD1-201|PLOD1|2976|protein_coding|_1547_CCTGACCAA	310	257	0.283525	0.172897	0.110628	1.98309	0.0473573	ENST00000196061.5	PLOD1	1551	CCTGACCAA	+	11965498	chr1	CDS	0.521169	0.754032	0.0211694	1.68226	protein_coding	TRUE	siEZH2 Hypomethylated
ENST00000196061.5|ENSG00000083444.17|OTTHUMG00000002393.5|OTTHUMT00000006865.2|PLOD1-201|PLOD1|2976|protein_coding|_1815_AAGGACAAC	393	306	0.00531915	0.0148148	-0.00949567	-2.91777	0.00352539	ENST00000196061.5	PLOD1	1819	AAGGACAAC	+	11970671	chr1	CDS	0.611223	0.754032	0.0211694	1.80514	protein_coding	TRUE	Background
ENST00000196061.5|ENSG00000083444.17|OTTHUMG00000002393.5|OTTHUMT00000006865.2|PLOD1-201|PLOD1|2976|protein_coding|_2064_CTGAACCGA	369	312	0.137405	0.0931174	0.0442872	3.2098	0.00132829	ENST00000196061.5	PLOD1	2068	CTGAACCGA	+	11972975	chr1	CDS	0.694892	0.754032	0.0211694	1.9193	protein_coding	TRUE	Background
ENST00000196061.5|ENSG00000083444.17|OTTHUMG00000002393.5|OTTHUMT00000006865.2|PLOD1-201|PLOD1|2976|protein_coding|_2256_CCTGACCCT	417	348	0.266082	0.156997	0.109085	2.98138	0.00286952	ENST00000196061.5	PLOD1	2260	CCTGACCCT	+	11974822	chr1	3'UTR	0.759409	0.754032	0.0211694	2.02186	protein_coding	TRUE	siEZH2 Hypomethylated
ENST00000196061.5|ENSG00000083444.17|OTTHUMG00000002393.5|OTTHUMT00000006865.2|PLOD1-201|PLOD1|2976|protein_coding|_2309_TGGGACCTC	423	361	0.169951	0.0948276	0.0751232	2.2219	0.0262903	ENST00000196061.5	PLOD1	2313	TGGGACCTC	+	11974875	chr1	3'UTR	0.777218	0.754032	0.0211694	2.09426	protein_coding	TRUE	Background
ENST00000196061.5|ENSG00000083444.17|OTTHUMG00000002393.5|OTTHUMT00000006865.2|PLOD1-201|PLOD1|2976|protein_coding|_2419_CGGAACACA	450	388	0.00700935	0.00531915	0.0016902	2.43852	0.0147474	ENST00000196061.5	PLOD1	2423	CGGAACACA	+	11974985	chr1	3'UTR	0.81418	0.754032	0.0211694	2.24454	protein_coding	TRUE	Background
ENST00000196061.5|ENSG00000083444.17|OTTHUMG00000002393.5|OTTHUMT00000006865.2|PLOD1-201|PLOD1|2976|protein_coding|_2457_CTGGACCCA	239	215	0.166667	0.13089	0.0357766	1.98699	0.0469239	ENST00000196061.5	PLOD1	2461	CTGGACCCA	+	11975023	chr1	3'UTR	0.826949	0.754032	0.0211694	2.29645	protein_coding	TRUE	Background
ENST00000196061.5|ENSG00000083444.17|OTTHUMG00000002393.5|OTTHUMT00000006865.2|PLOD1-201|PLOD1|2976|protein_coding|_2570_TGAGACTTG	467	411	0.705742	0.566757	0.138984	3.55133	0.000383294	ENST00000196061.5	PLOD1	2574	TGAGACTTG	+	11975136	chr1	3'UTR	0.864919	0.754032	0.0211694	2.45082	protein_coding	TRUE	siEZH2 Hypomethylated
ENST00000196061.5|ENSG00000083444.17|OTTHUMG00000002393.5|OTTHUMT00000006865.2|PLOD1-201|PLOD1|2976|protein_coding|_2800_GAGAACCTC	466	405	0.0112613	0	0.0112613	3.09657	0.00195775	ENST00000196061.5	PLOD1	2804	GAGAACCTC	+	11975366	chr1	3'UTR	0.942204	0.754032	0.0211694	2.76503	protein_coding	TRUE	Background
ENST00000196061.5|ENSG00000083444.17|OTTHUMG00000002393.5|OTTHUMT00000006865.2|PLOD1-201|PLOD1|2976|protein_coding|_2812_GGAGACAGA	405	355	0.509804	0.661905	-0.152101	-2.71729	0.00658199	ENST00000196061.5	PLOD1	2816	GGAGACAGA	+	11975378	chr1	3'UTR	0.946237	0.754032	0.0211694	2.78142	protein_coding	TRUE	siEZH2 Hypermethylated
ENST00000196061.5|ENSG00000083444.17|OTTHUMG00000002393.5|OTTHUMT00000006865.2|PLOD1-201|PLOD1|2976|protein_coding|_2924_AGGGACAGA	424	385	0.275862	0.177966	0.097896	2.55691	0.0105608	ENST00000196061.5	PLOD1	2928	AGGGACAGA	+	11975490	chr1	3'UTR	0.983871	0.754032	0.0211694	2.93443	protein_coding	TRUE	Background
ENST00000196061.5|ENSG00000083444.17|OTTHUMG00000002393.5|OTTHUMT00000006865.2|PLOD1-201|PLOD1|2976|protein_coding|_624_TTGGACCCG	306	241	0.0310345	0.021097	0.00993744	2.86518	0.00416774	ENST00000196061.5	PLOD1	628	TTGGACCCG	+	11952722	chr1	CDS	0.211022	0.754032	0.0211694	1.25906	protein_coding	TRUE	Background
ENST00000196061.5|ENSG00000083444.17|OTTHUMG00000002393.5|OTTHUMT00000006865.2|PLOD1-201|PLOD1|2976|protein_coding|_660_CTGGACCAC	285	214	0.163347	0.14433	0.0190167	2.045	0.0408546	ENST00000196061.5	PLOD1	664	CTGGACCAC	+	11954852	chr1	CDS	0.223118	0.754032	0.0211694	1.27556	protein_coding	TRUE	Background
ENST00000196061.5|ENSG00000083444.17|OTTHUMG00000002393.5|OTTHUMT00000006865.2|PLOD1-201|PLOD1|2976|protein_coding|_810_TTGAACTAC	339	240	0.361502	0.229299	0.132203	2.30708	0.0210505	ENST00000196061.5	PLOD1	814	TTGAACTAC	+	11957852	chr1	CDS	0.273522	0.754032	0.0211694	1.34434	protein_coding	TRUE	siEZH2 Hypomethylated
ENST00000196371.10|ENSG00000083720.13|OTTHUMG00000094783.4|OTTHUMT00000211594.3|OXCT1-201|OXCT1|3294|protein_coding|_1238_GTGGACACG	151	102	0.0212766	0	0.0212766	2.38891	0.0168985	ENST00000196371.10	OXCT1	1242	GTGGACACG	-	41794075	chr5	CDS	0.377049	0.494536	0.0209472	1.75192	protein_coding	TRUE	Background
ENST00000196371.10|ENSG00000083720.13|OTTHUMG00000094783.4|OTTHUMT00000211594.3|OXCT1-201|OXCT1|3294|protein_coding|_2204_AATAACTAG	63	52	0.513514	0.148148	0.365365	2.35453	0.0185463	ENST00000196371.10	OXCT1	2208	AATAACTAG	-	41731150	chr5	3'UTR	0.67031	0.494536	0.0209472	2.34775	protein_coding	TRUE	siEZH2 Hypomethylated
ENST00000196371.10|ENSG00000083720.13|OTTHUMG00000094783.4|OTTHUMT00000211594.3|OXCT1-201|OXCT1|3294|protein_coding|_2997_AGTAACACA	57	57	0.625	0.371429	0.253571	2.66641	0.00766668	ENST00000196371.10	OXCT1	3001	AGTAACACA	-	41730357	chr5	3'UTR	0.91105	0.494536	0.0209472	2.82402	protein_coding	TRUE	siEZH2 Hypomethylated
ENST00000196371.10|ENSG00000083720.13|OTTHUMG00000094783.4|OTTHUMT00000211594.3|OXCT1-201|OXCT1|3294|protein_coding|_3078_AATGACCCT	65	65	0.269231	0.0689655	0.200265	2.84268	0.00447366	ENST00000196371.10	OXCT1	3082	AATGACCCT	-	41730276	chr5	3'UTR	0.935641	0.494536	0.0209472	2.87267	protein_coding	TRUE	siEZH2 Hypomethylated
ENST00000196371.10|ENSG00000083720.13|OTTHUMG00000094783.4|OTTHUMT00000211594.3|OXCT1-201|OXCT1|3294|protein_coding|_77_TCAAACTCC	144	84	0.092437	0.0422535	0.0501835	2.22292	0.0262214	ENST00000196371.10	OXCT1	81	TCAAACTCC	-	41870344	chr5	CDS	0.0245902	0.494536	0.0209472	1.00769	protein_coding	TRUE	Background
ENST00000196551.8|ENSG00000083845.9|OTTHUMG00000183530.5|OTTHUMT00000504341.2|RPS5-201|RPS5|741|protein_coding|_114_CCAGACATC	3067	3618	0.0373107	0.0450306	-0.00771988	-4.30018	1.70656e-05	ENST00000196551.8	RPS5	118	CCAGACATC	+	58388184	chr19	CDS	0.159244	0.923077	0.097166	1.07516	protein_coding	TRUE	Background
ENST00000196551.8|ENSG00000083845.9|OTTHUMG00000183530.5|OTTHUMT00000504341.2|RPS5-201|RPS5|741|protein_coding|_162_AATGACATT	3536	4174	0.154257	0.123267	0.0309902	2.12492	0.0335935	ENST00000196551.8	RPS5	166	AATGACATT	+	58388232	chr19	CDS	0.224022	0.923077	0.097166	1.15359	protein_coding	TRUE	Background
ENST00000196551.8|ENSG00000083845.9|OTTHUMG00000183530.5|OTTHUMT00000504341.2|RPS5-201|RPS5|741|protein_coding|_332_CATGACTGT	3468	4283	0.640842	0.614056	0.0267855	2.4345	0.0149123	ENST00000196551.8	RPS5	336	CATGACTGT	+	58393132	chr19	CDS	0.453441	0.923077	0.097166	1.43137	protein_coding	TRUE	Background
ENST00000196551.8|ENSG00000083845.9|OTTHUMG00000183530.5|OTTHUMT00000504341.2|RPS5-201|RPS5|741|protein_coding|_387_GAGAACCCT	3550	4349	0.01	0.00594248	0.00405752	2.06784	0.0386555	ENST00000196551.8	RPS5	391	GAGAACCCT	+	58393360	chr19	CDS	0.527665	0.923077	0.097166	1.52124	protein_coding	TRUE	Background
ENST00000196551.8|ENSG00000083845.9|OTTHUMG00000183530.5|OTTHUMT00000504341.2|RPS5-201|RPS5|741|protein_coding|_40_AGTGACAGA	2983	3545	0.628269	0.570017	0.0582511	2.75279	0.00590894	ENST00000196551.8	RPS5	44	AGTGACAGA	+	58387313	chr19	5'UTR	0.0593792	0.923077	0.097166	0.611111	protein_coding	TRUE	Background
ENST00000196551.8|ENSG00000083845.9|OTTHUMG00000183530.5|OTTHUMT00000504341.2|RPS5-201|RPS5|741|protein_coding|_510_GTGAACCAG	3651	4480	0.123885	0.103392	0.020493	5.21912	1.79775e-07	ENST00000196551.8	RPS5	514	GTGAACCAG	+	58393483	chr19	CDS	0.693657	0.923077	0.097166	1.72222	protein_coding	TRUE	Background
ENST00000196551.8|ENSG00000083845.9|OTTHUMG00000183530.5|OTTHUMT00000504341.2|RPS5-201|RPS5|741|protein_coding|_561_CGGAACATT	3832	4729	0.0026448	0.00192513	0.000719669	5.95804	2.55275e-09	ENST00000196551.8	RPS5	565	CGGAACATT	+	58394543	chr19	CDS	0.762483	0.923077	0.097166	1.80556	protein_coding	TRUE	Background
ENST00000196551.8|ENSG00000083845.9|OTTHUMG00000183530.5|OTTHUMT00000504341.2|RPS5-201|RPS5|741|protein_coding|_569_TAAGACCAT	3071	3541	0.00435219	0.00316456	0.00118764	3.22938	0.0012406	ENST00000196551.8	RPS5	573	TAAGACCAT	+	58394551	chr19	CDS	0.773279	0.923077	0.097166	1.81863	protein_coding	TRUE	Background
ENST00000196551.8|ENSG00000083845.9|OTTHUMG00000183530.5|OTTHUMT00000504341.2|RPS5-201|RPS5|741|protein_coding|_624_TCGAACTCC	3842	4619	0.313531	0.258783	0.0547484	6.88206	5.89924e-12	ENST00000196551.8	RPS5	628	TCGAACTCC	+	58394692	chr19	CDS	0.847503	0.923077	0.097166	1.9085	protein_coding	TRUE	Background
ENST00000196551.8|ENSG00000083845.9|OTTHUMG00000183530.5|OTTHUMT00000504341.2|RPS5-201|RPS5|741|protein_coding|_71_GATGACCGA	3093	3750	0.179037	0.213533	-0.0344954	-5.08824	3.6141e-07	ENST00000196551.8	RPS5	75	GATGACCGA	+	58388141	chr19	CDS	0.101215	0.923077	0.097166	1.0049	protein_coding	TRUE	Background
ENST00000198767.11|ENSG00000085721.13|OTTHUMG00000129847.2|OTTHUMT00000252087.2|RRN3-201|RRN3|3706|protein_coding|_1089_TTTGACAAA	64	73	0.644444	0.482143	0.162302	2.39006	0.0168455	ENST00000198767.11	RRN3	1093	TTTGACAAA	-	15073023	chr16	CDS	0.294927	0.538046	0.0110631	1.53866	protein_coding	TRUE	siEZH2 Hypomethylated
ENST00000198767.11|ENSG00000085721.13|OTTHUMG00000129847.2|OTTHUMT00000252087.2|RRN3-201|RRN3|3706|protein_coding|_1186_TGGAACATC	69	88	0.015625	0.0229885	-0.00736351	2.24933	0.0244915	ENST00000198767.11	RRN3	1190	TGGAACATC	-	15071228	chr16	CDS	0.321101	0.538046	0.0110631	1.58833	protein_coding	TRUE	Background
ENST00000198767.11|ENSG00000085721.13|OTTHUMG00000129847.2|OTTHUMT00000252087.2|RRN3-201|RRN3|3706|protein_coding|_1364_GGGAACAAA	70	86	0.0149254	0.0121951	0.00273025	2.05241	0.0401294	ENST00000198767.11	RRN3	1368	GGGAACAAA	-	15070184	chr16	CDS	0.369131	0.538046	0.0110631	1.67947	protein_coding	TRUE	Background
ENST00000198767.11|ENSG00000085721.13|OTTHUMG00000129847.2|OTTHUMT00000252087.2|RRN3-201|RRN3|3706|protein_coding|_1674_GGAGACTCA	78	92	0.12069	0.0769231	0.0437666	1.98888	0.0467145	ENST00000198767.11	RRN3	1678	GGAGACTCA	-	15065285	chr16	CDS	0.452779	0.538046	0.0110631	1.8382	protein_coding	TRUE	Background
ENST00000198767.11|ENSG00000085721.13|OTTHUMG00000129847.2|OTTHUMT00000252087.2|RRN3-201|RRN3|3706|protein_coding|_1830_AAGGACATA	81	95	0.0506329	0.010989	0.0396439	2.18908	0.028591	ENST00000198767.11	RRN3	1834	AAGGACATA	-	15061904	chr16	CDS	0.494873	0.538046	0.0110631	1.91807	protein_coding	TRUE	Background
ENST00000198767.11|ENSG00000085721.13|OTTHUMG00000129847.2|OTTHUMT00000252087.2|RRN3-201|RRN3|3706|protein_coding|_261_AAGAACCAG	50	59	0	0	0	2.45677	0.0140192	ENST00000198767.11	RRN3	265	AAGAACCAG	-	15091340	chr16	CDS	0.0715057	0.538046	0.0110631	1.1147	protein_coding	TRUE	Background
ENST00000198767.11|ENSG00000085721.13|OTTHUMG00000129847.2|OTTHUMT00000252087.2|RRN3-201|RRN3|3706|protein_coding|_2710_AAAGACAAA	75	106	0.0416667	0.0194175	0.0222492	-2.22037	0.0263935	ENST00000198767.11	RRN3	2714	AAAGACAAA	-	15061024	chr16	3'UTR	0.732326	0.538046	0.0110631	2.42056	protein_coding	TRUE	Background
ENST00000198767.11|ENSG00000085721.13|OTTHUMG00000129847.2|OTTHUMT00000252087.2|RRN3-201|RRN3|3706|protein_coding|_3576_AAAGACATT	87	115	0.0121951	0.0363636	-0.0241685	-2.30553	0.0211367	ENST00000198767.11	RRN3	3580	AAAGACATT	-	15060158	chr16	3'UTR	0.966001	0.538046	0.0110631	2.9264	protein_coding	TRUE	Background
ENST00000198767.11|ENSG00000085721.13|OTTHUMG00000129847.2|OTTHUMT00000252087.2|RRN3-201|RRN3|3706|protein_coding|_404_TCAAACAGT	67	79	0.916667	0.83871	0.077957	2.09122	0.036508	ENST00000198767.11	RRN3	408	TCAAACAGT	-	15086231	chr16	CDS	0.110092	0.538046	0.0110631	1.18792	protein_coding	TRUE	Background
ENST00000198767.11|ENSG00000085721.13|OTTHUMG00000129847.2|OTTHUMT00000252087.2|RRN3-201|RRN3|3706|protein_coding|_784_AAAAACTAC	71	85	0.380952	0.222222	0.15873	2.5214	0.0116888	ENST00000198767.11	RRN3	788	AAAAACTAC	-	15080013	chr16	CDS	0.212628	0.538046	0.0110631	1.38249	protein_coding	TRUE	siEZH2 Hypomethylated
ENST00000198939.6|ENSG00000085872.15|OTTHUMG00000169304.3|OTTHUMT00000403372.1|CHERP-201|CHERP|4084|protein_coding|_3426_ACTGACCTG	25	56	0.647059	0.369565	0.277494	2.26972	0.0232245	ENST00000198939.6	CHERP	3430	ACTGACCTG	-	16518549	chr19	3'UTR	0.839863	0.6905	0.00954946	2.48259	protein_coding	TRUE	siEZH2 Hypomethylated
ENST00000198939.6|ENSG00000085872.15|OTTHUMG00000169304.3|OTTHUMT00000403372.1|CHERP-201|CHERP|4084|protein_coding|_3568_TCTAACAGG	29	69	0.705882	0.325581	0.380301	2.77466	0.00552603	ENST00000198939.6	CHERP	3572	TCTAACAGG	-	16518407	chr19	3'UTR	0.874633	0.6905	0.00954946	2.59494	protein_coding	TRUE	siEZH2 Hypomethylated
ENST00000199320.9|ENSG00000086189.11|OTTHUMG00000131223.5|OTTHUMT00000253967.2|DIMT1-201|DIMT1|2831|protein_coding|_209_GAGGACTCA	104	96	0.173913	0.0487805	0.125133	2.07854	0.0376593	ENST00000199320.9	DIMT1	213	GAGGACTCA	-	62403345	chr5	CDS	0.0752384	0.379371	0.0476863	1.08307	protein_coding	TRUE	siEZH2 Hypomethylated
ENST00000199320.9|ENSG00000086189.11|OTTHUMG00000131223.5|OTTHUMT00000253967.2|DIMT1-201|DIMT1|2831|protein_coding|_446_GCAAACTTC	112	99	0.030303	0.0103093	0.0199938	2.11481	0.0344459	ENST00000199320.9	DIMT1	450	GCAAACTTC	-	62398724	chr5	CDS	0.158954	0.379371	0.0476863	1.33546	protein_coding	TRUE	Background
ENST00000199389.11|ENSG00000086232.13|OTTHUMG00000090689.15|OTTHUMT00000207373.4|EIF2AK1-201|EIF2AK1|4411|protein_coding|_1469_GGAGACTTT	239	342	0.0940594	0.116	-0.0219406	-2.62424	0.00868428	ENST00000199389.11	EIF2AK1	1473	GGAGACTTT	-	6028983	chr7	CDS	0.333938	0.449785	0.0213104	1.72963	protein_coding	TRUE	Background
ENST00000199389.11|ENSG00000086232.13|OTTHUMG00000090689.15|OTTHUMT00000207373.4|EIF2AK1-201|EIF2AK1|4411|protein_coding|_1787_AGGAACTCA	251	380	0.0336134	0.0108401	0.0227733	3.17653	0.00149049	ENST00000199389.11	EIF2AK1	1791	AGGAACTCA	-	6026792	chr7	CDS	0.40603	0.449785	0.0213104	1.89788	protein_coding	TRUE	Background
ENST00000199389.11|ENSG00000086232.13|OTTHUMG00000090689.15|OTTHUMT00000207373.4|EIF2AK1-201|EIF2AK1|4411|protein_coding|_1830_GTGAACTTT	241	364	0.0849057	0.0332326	0.051673	2.34087	0.0192388	ENST00000199389.11	EIF2AK1	1834	GTGAACTTT	-	6026749	chr7	CDS	0.415779	0.449785	0.0213104	1.92063	protein_coding	TRUE	Background
ENST00000199389.11|ENSG00000086232.13|OTTHUMG00000090689.15|OTTHUMT00000207373.4|EIF2AK1-201|EIF2AK1|4411|protein_coding|_191_CCGGACCCC	178	244	0.0229885	0.00420168	0.0187868	2.44883	0.0143322	ENST00000199389.11	EIF2AK1	195	CCGGACCCC	-	6058980	chr7	CDS	0.0442077	0.449785	0.0213104	1.05344	protein_coding	TRUE	Background
ENST00000199389.11|ENSG00000086232.13|OTTHUMG00000090689.15|OTTHUMT00000207373.4|EIF2AK1-201|EIF2AK1|4411|protein_coding|_1922_CTAAACCTC	264	369	0.262295	0.196429	0.0658665	2.49266	0.0126789	ENST00000199389.11	EIF2AK1	1926	CTAAACCTC	-	6024731	chr7	CDS	0.436636	0.449785	0.0213104	1.96931	protein_coding	TRUE	Background
ENST00000199389.11|ENSG00000086232.13|OTTHUMG00000090689.15|OTTHUMT00000207373.4|EIF2AK1-201|EIF2AK1|4411|protein_coding|_1992_CTTAACTTT	276	404	0.44375	0.292373	0.151377	2.91132	0.00359901	ENST00000199389.11	EIF2AK1	1996	CTTAACTTT	-	6024661	chr7	3'UTR	0.452505	0.449785	0.0213104	2.00494	protein_coding	TRUE	siEZH2 Hypomethylated
ENST00000199389.11|ENSG00000086232.13|OTTHUMG00000090689.15|OTTHUMT00000207373.4|EIF2AK1-201|EIF2AK1|4411|protein_coding|_2210_TTGGACCTC	224	321	0.397661	0.288	0.109661	2.35022	0.0187622	ENST00000199389.11	EIF2AK1	2214	TTGGACCTC	-	6024443	chr7	3'UTR	0.501927	0.449785	0.0213104	2.09477	protein_coding	TRUE	siEZH2 Hypomethylated
ENST00000199389.11|ENSG00000086232.13|OTTHUMG00000090689.15|OTTHUMT00000207373.4|EIF2AK1-201|EIF2AK1|4411|protein_coding|_2346_CTGGACTGT	225	351	0.411429	0.303887	0.107542	2.49784	0.0124954	ENST00000199389.11	EIF2AK1	2350	CTGGACTGT	-	6024307	chr7	3'UTR	0.532759	0.449785	0.0213104	2.1508	protein_coding	TRUE	siEZH2 Hypomethylated
ENST00000199389.11|ENSG00000086232.13|OTTHUMG00000090689.15|OTTHUMT00000207373.4|EIF2AK1-201|EIF2AK1|4411|protein_coding|_243_AAGAACCCC	197	267	0	0	0	2.64804	0.00809598	ENST00000199389.11	EIF2AK1	247	AAGAACCCC	-	6054667	chr7	CDS	0.0559964	0.449785	0.0213104	1.08095	protein_coding	TRUE	Background
ENST00000199389.11|ENSG00000086232.13|OTTHUMG00000090689.15|OTTHUMT00000207373.4|EIF2AK1-201|EIF2AK1|4411|protein_coding|_2448_CCAAACCTT	274	427	0.165899	0.107784	0.0581142	2.17455	0.0296641	ENST00000199389.11	EIF2AK1	2452	CCAAACCTT	-	6024205	chr7	3'UTR	0.555883	0.449785	0.0213104	2.19283	protein_coding	TRUE	Background
ENST00000199389.11|ENSG00000086232.13|OTTHUMG00000090689.15|OTTHUMT00000207373.4|EIF2AK1-201|EIF2AK1|4411|protein_coding|_438_TGAGACTAC	207	290	0.0516129	0.110599	-0.0589862	-2.08982	0.0366342	ENST00000199389.11	EIF2AK1	442	TGAGACTAC	-	6049972	chr7	CDS	0.100204	0.449785	0.0213104	1.18413	protein_coding	TRUE	Background
ENST00000199389.11|ENSG00000086232.13|OTTHUMG00000090689.15|OTTHUMT00000207373.4|EIF2AK1-201|EIF2AK1|4411|protein_coding|_792_TAGAACATG	209	285	0.03125	0.029304	0.00194597	2.36172	0.0181903	ENST00000199389.11	EIF2AK1	796	TAGAACATG	-	6044587	chr7	CDS	0.180458	0.449785	0.0213104	1.37143	protein_coding	TRUE	Background
ENST00000199706.13|ENSG00000086504.18|OTTHUMG00000047994.9|OTTHUMT00000139285.3|MRPL28-201|MRPL28|1524|protein_coding|_879_GAGGACACA	121	143	0.317308	0.170732	0.146576	2.58595	0.00971119	ENST00000199706.13	MRPL28	883	GAGGACACA	-	367609	chr16	3'UTR	0.579396	0.536089	0.0321522	2.09335	protein_coding	TRUE	siEZH2 Hypomethylated
ENST00000199814.9|ENSG00000086589.12|OTTHUMG00000163589.5|OTTHUMT00000374431.3|RBM22-201|RBM22|2299|protein_coding|_1031_ACAGACTCT	57	101	0	0.0106383	-0.0106383	-2.4132	0.015813	ENST00000199814.9	RBM22	1035	ACAGACTCT	-	150693260	chr5	CDS	0.450196	0.582427	0.0343628	1.75873	protein_coding	TRUE	Background
ENST00000199814.9|ENSG00000086589.12|OTTHUMG00000163589.5|OTTHUMT00000374431.3|RBM22-201|RBM22|2299|protein_coding|_113_CAGAACTGG	49	78	0	0	0	-2.0405	0.0413001	ENST00000199814.9	RBM22	117	CAGAACTGG	-	150700945	chr5	CDS	0.0508917	0.582427	0.0343628	1.03016	protein_coding	TRUE	Background
ENST00000199814.9|ENSG00000086589.12|OTTHUMG00000163589.5|OTTHUMT00000374431.3|RBM22-201|RBM22|2299|protein_coding|_148_CCAGACATG	25	34	0.0454545	0.0833333	-0.0378788	-2.39293	0.0167144	ENST00000199814.9	RBM22	152	CCAGACATG	-	150700476	chr5	CDS	0.0661157	0.582427	0.0343628	1.05794	protein_coding	TRUE	Background
ENST00000199814.9|ENSG00000086589.12|OTTHUMG00000163589.5|OTTHUMT00000374431.3|RBM22-201|RBM22|2299|protein_coding|_2222_TATAACTGA	58	103	0.633333	0.9	-0.266667	-2.11981	0.034022	ENST00000199814.9	RBM22	2226	TATAACTGA	-	150690864	chr5	3'UTR	0.968247	0.582427	0.0343628	2.92396	protein_coding	TRUE	siEZH2 Hypermethylated
ENST00000199814.9|ENSG00000086589.12|OTTHUMG00000163589.5|OTTHUMT00000374431.3|RBM22-201|RBM22|2299|protein_coding|_529_CCGGACCAC	51	82	0.0625	0.025	0.0375	2.52661	0.0115168	ENST00000199814.9	RBM22	533	CCGGACCAC	-	150696621	chr5	CDS	0.23184	0.582427	0.0343628	1.36032	protein_coding	TRUE	Background
ENST00000199814.9|ENSG00000086589.12|OTTHUMG00000163589.5|OTTHUMT00000374431.3|RBM22-201|RBM22|2299|protein_coding|_704_GCTGACAAG	46	77	0.05	0.05	0	-2.70238	0.00688455	ENST00000199814.9	RBM22	708	GCTGACAAG	-	150695620	chr5	CDS	0.30796	0.582427	0.0343628	1.49921	protein_coding	TRUE	Background
ENST00000200135.8|ENSG00000086827.9|OTTHUMG00000168190.2|OTTHUMT00000398700.2|ZW10-201|ZW10|2873|protein_coding|_676_GAAGACCCC	48	50	0	0	0	-2.24571	0.0247223	ENST00000200135.8	ZW10	680	GAAGACCCC	-	113758632	chr11	CDS	0.236686	0.823181	0.00974591	1.27899	protein_coding	TRUE	Background
ENST00000200135.8|ENSG00000086827.9|OTTHUMG00000168190.2|OTTHUMT00000398700.2|ZW10-201|ZW10|2873|protein_coding|_865_AATGACTAA	43	44	0.794118	0.592593	0.201525	2.47897	0.0131762	ENST00000200135.8	ZW10	869	AATGACTAA	-	113757743	chr11	CDS	0.302471	0.823181	0.00974591	1.35986	protein_coding	TRUE	siEZH2 Hypomethylated
ENST00000200639.9|ENSG00000005893.16|OTTHUMG00000022301.5|OTTHUMT00000058099.2|LAMP2-201|LAMP2|6535|protein_coding|_539_ATGAACTTT	127	201	0.101852	0.0462428	0.0556091	2.09006	0.0366126	ENST00000200639.9	LAMP2	543	ATGAACTTT	-	120449109	chrX	CDS	0.083091	0.207957	0.0197399	1.33659	protein_coding	TRUE	Background
ENST00000200639.9|ENSG00000005893.16|OTTHUMG00000022301.5|OTTHUMT00000058099.2|LAMP2-201|LAMP2|6535|protein_coding|_880_ATTAACATC	148	247	0.138614	0.0718232	0.0667907	2.44824	0.0143555	ENST00000200639.9	LAMP2	884	ATTAACATC	-	120446411	chrX	CDS	0.135272	0.207957	0.0197399	1.61382	protein_coding	TRUE	Background
ENST00000201031.3|ENSG00000087510.7|OTTHUMG00000032805.4|OTTHUMT00000079823.3|TFAP2C-201|TFAP2C|2862|protein_coding|_2269_GTTAACTCT	46	28	0.941176	0.684211	0.256966	2.13995	0.0323589	ENST00000201031.3	TFAP2C	2273	GTTAACTCT	+	56638695	chr20	3'UTR	0.7942	0.555206	0.083508	2.53731	protein_coding	TRUE	siEZH2 Hypomethylated
ENST00000201031.3|ENSG00000087510.7|OTTHUMG00000032805.4|OTTHUMT00000079823.3|TFAP2C-201|TFAP2C|2862|protein_coding|_2574_TATAACACA	54	36	0.818182	0.380952	0.437229	3.32739	0.000876649	ENST00000201031.3	TFAP2C	2578	TATAACACA	+	56639000	chr20	3'UTR	0.900769	0.555206	0.083508	2.7769	protein_coding	TRUE	siEZH2 Hypomethylated
ENST00000201031.3|ENSG00000087510.7|OTTHUMG00000032805.4|OTTHUMT00000079823.3|TFAP2C-201|TFAP2C|2862|protein_coding|_2692_AATAACTTT	53	35	0.193548	0.0333333	0.160215	4.39493	1.10807e-05	ENST00000201031.3	TFAP2C	2696	AATAACTTT	+	56639118	chr20	3'UTR	0.941999	0.555206	0.083508	2.8696	protein_coding	TRUE	siEZH2 Hypomethylated
ENST00000202017.6|ENSG00000088356.6|OTTHUMG00000032196.4|OTTHUMT00000078593.4|PDRG1-201|PDRG1|1957|protein_coding|_424_TTTAACTTG	111	123	0.351351	0.5	-0.148649	-2.18438	0.0289341	ENST00000202017.6	PDRG1	428	TTTAACTTG	-	31945865	chr20	CDS	0.218702	0.248339	0.0444558	1.85464	protein_coding	TRUE	siEZH2 Hypermethylated
ENST00000202017.6|ENSG00000088356.6|OTTHUMG00000032196.4|OTTHUMT00000078593.4|PDRG1-201|PDRG1|1957|protein_coding|_484_TGAGACTCA	91	111	0.180723	0.230769	-0.0500463	-3.31301	0.000922984	ENST00000202017.6	PDRG1	488	TGAGACTCA	-	31945805	chr20	3'UTR	0.249361	0.248339	0.0444558	2.00136	protein_coding	TRUE	Background
ENST00000202773.14|ENSG00000089009.16|OTTHUMG00000169685.4|OTTHUMT00000405421.1|RPL6-201|RPL6|921|protein_coding|_106_GGTAACCTC	5985	7347	0.249427	0.197259	0.0521682	6.07225	1.26128e-09	ENST00000202773.14	RPL6	110	GGTAACCTC	-	112408565	chr12	CDS	0.119435	0.960912	0.0228013	1.10301	protein_coding	TRUE	Background
ENST00000202773.14|ENSG00000089009.16|OTTHUMG00000169685.4|OTTHUMT00000405421.1|RPL6-201|RPL6|921|protein_coding|_296_CAAAACCAG	4625	5663	0.144816	0.140091	0.00472465	2.57992	0.00988229	ENST00000202773.14	RPL6	300	CAAAACCAG	-	112408294	chr12	CDS	0.325733	0.960912	0.0228013	1.32292	protein_coding	TRUE	Background
ENST00000202773.14|ENSG00000089009.16|OTTHUMG00000169685.4|OTTHUMT00000405421.1|RPL6-201|RPL6|921|protein_coding|_310_GGTGACAAG	5614	7029	0.111717	0.121256	-0.00953977	-2.80512	0.00502973	ENST00000202773.14	RPL6	314	GGTGACAAG	-	112408280	chr12	CDS	0.340934	0.960912	0.0228013	1.33912	protein_coding	TRUE	Background
ENST00000202773.14|ENSG00000089009.16|OTTHUMG00000169685.4|OTTHUMT00000405421.1|RPL6-201|RPL6|921|protein_coding|_407_AAAAACCCT	5995	7547	0.0831373	0.0600462	0.0230911	2.46549	0.0136828	ENST00000202773.14	RPL6	411	AAAAACCCT	-	112406834	chr12	CDS	0.446254	0.960912	0.0228013	1.45139	protein_coding	TRUE	Background
ENST00000202773.14|ENSG00000089009.16|OTTHUMG00000169685.4|OTTHUMT00000405421.1|RPL6-201|RPL6|921|protein_coding|_456_CGGGACCAT	4979	6525	0.021461	0.0142276	0.00723336	7.25182	4.11204e-13	ENST00000202773.14	RPL6	460	CGGGACCAT	-	112406785	chr12	CDS	0.499457	0.960912	0.0228013	1.5081	protein_coding	TRUE	Background
ENST00000202773.14|ENSG00000089009.16|OTTHUMG00000169685.4|OTTHUMT00000405421.1|RPL6-201|RPL6|921|protein_coding|_540_TGTGACTGG	5648	7358	0.508197	0.531793	-0.0235965	-2.10946	0.034905	ENST00000202773.14	RPL6	544	TGTGACTGG	-	112406297	chr12	CDS	0.590662	0.960912	0.0228013	1.60532	protein_coding	TRUE	Background
ENST00000202773.14|ENSG00000089009.16|OTTHUMG00000169685.4|OTTHUMT00000405421.1|RPL6-201|RPL6|921|protein_coding|_545_CTGGACCTC	5508	7269	0.0145448	0.0064871	0.00805767	8.14822	3.69332e-16	ENST00000202773.14	RPL6	549	CTGGACCTC	-	112406036	chr12	CDS	0.596091	0.960912	0.0228013	1.61111	protein_coding	TRUE	Background
ENST00000202773.14|ENSG00000089009.16|OTTHUMG00000169685.4|OTTHUMT00000405421.1|RPL6-201|RPL6|921|protein_coding|_579_AAGAACACA	5346	7176	0.0161927	0.0151339	0.00105886	4.9488	7.46713e-07	ENST00000202773.14	RPL6	583	AAGAACACA	-	112406002	chr12	CDS	0.633008	0.960912	0.0228013	1.65046	protein_coding	TRUE	Background
ENST00000202773.14|ENSG00000089009.16|OTTHUMG00000169685.4|OTTHUMT00000405421.1|RPL6-201|RPL6|921|protein_coding|_59_AGAAACCCG	5465	6714	0.0509338	0.0349618	0.015972	3.92548	8.65587e-05	ENST00000202773.14	RPL6	63	AGAAACCCG	-	112408612	chr12	CDS	0.0684039	0.960912	0.0228013	1.04861	protein_coding	TRUE	Background
ENST00000202773.14|ENSG00000089009.16|OTTHUMG00000169685.4|OTTHUMT00000405421.1|RPL6-201|RPL6|921|protein_coding|_775_GTGGACTCA	5706	7739	0.226217	0.180154	0.0460634	7.17886	7.02976e-13	ENST00000202773.14	RPL6	779	GTGGACTCA	-	112405330	chr12	CDS	0.84582	0.960912	0.0228013	1.87731	protein_coding	TRUE	Background
ENST00000202773.14|ENSG00000089009.16|OTTHUMG00000169685.4|OTTHUMT00000405421.1|RPL6-201|RPL6|921|protein_coding|_893_AAGAACCTA	4513	5834	0.0419682	0.027957	0.0140112	12.9109	3.90802e-38	ENST00000202773.14	RPL6	897	AAGAACCTA	-	112405212	chr12	3'UTR	0.973941	0.960912	0.0228013	2.33333	protein_coding	TRUE	Background
ENST00000202773.14|ENSG00000089009.16|OTTHUMG00000169685.4|OTTHUMT00000405421.1|RPL6-201|RPL6|921|protein_coding|_910_GCTGACTAC	1290	1684	0.419048	0.485014	-0.065966	-2.85246	0.00433823	ENST00000202773.14	RPL6	914	GCTGACTAC	-	112405195	chr12	3'UTR	0.9924	0.960912	0.0228013	2.80556	protein_coding	TRUE	Background
ENST00000202834.11|ENSG00000089063.15|OTTHUMG00000031796.5|OTTHUMT00000077845.2|TMEM230-201|TMEM230|1472|protein_coding|_1102_TTTAACAGT	76	148	0.973333	0.985075	-0.0117413	2.1307	0.0331138	ENST00000202834.11	TMEM230	1106	TTTAACAGT	-	5100205	chr20	3'UTR	0.751359	0.353261	0.108696	2.61555	protein_coding	TRUE	Background
ENST00000202834.11|ENSG00000089063.15|OTTHUMG00000031796.5|OTTHUMT00000077845.2|TMEM230-201|TMEM230|1472|protein_coding|_869_TGGAACAAT	101	201	0.0729167	0.026455	0.0464616	2.32904	0.0198571	ENST00000202834.11	TMEM230	873	TGGAACAAT	-	5100438	chr20	3'UTR	0.593071	0.353261	0.108696	2.3708	protein_coding	TRUE	Background
ENST00000203407.6|ENSG00000010256.11|OTTHUMG00000133539.4|OTTHUMT00000257517.2|UQCRC1-201|UQCRC1|1595|protein_coding|_1103_TGTGACCGA	729	913	0.316901	0.366038	-0.0491363	-2.3002	0.0214369	ENST00000203407.6	UQCRC1	1107	TGTGACCGA	-	48600725	chr3	CDS	0.694044	0.920376	0.0175549	1.74931	protein_coding	TRUE	Background
ENST00000203407.6|ENSG00000010256.11|OTTHUMG00000133539.4|OTTHUMT00000257517.2|UQCRC1-201|UQCRC1|1595|protein_coding|_322_GGGAACAAA	656	765	0.00617284	0	0.00617284	2.18413	0.028953	ENST00000203407.6	UQCRC1	326	GGGAACAAA	-	48604777	chr3	CDS	0.204389	0.920376	0.0175549	1.20694	protein_coding	TRUE	Background
ENST00000203407.6|ENSG00000010256.11|OTTHUMG00000133539.4|OTTHUMT00000257517.2|UQCRC1-201|UQCRC1|1595|protein_coding|_575_TTTAACTAC	801	907	0.619355	0.5	0.119355	4.83373	1.33999e-06	ENST00000203407.6	UQCRC1	579	TTTAACTAC	-	48604305	chr3	CDS	0.363009	0.920376	0.0175549	1.38264	protein_coding	TRUE	siEZH2 Hypomethylated
ENST00000203407.6|ENSG00000010256.11|OTTHUMG00000133539.4|OTTHUMT00000257517.2|UQCRC1-201|UQCRC1|1595|protein_coding|_670_CTTGACCGA	681	823	0.219368	0.194006	0.0253613	2.35031	0.0187577	ENST00000203407.6	UQCRC1	674	CTTGACCGA	-	48603621	chr3	CDS	0.422571	0.920376	0.0175549	1.44861	protein_coding	TRUE	Background
ENST00000203407.6|ENSG00000010256.11|OTTHUMG00000133539.4|OTTHUMT00000257517.2|UQCRC1-201|UQCRC1|1595|protein_coding|_787_ATGGACATA	762	907	0.0132275	0.00556174	0.00766578	3.33828	0.000842975	ENST00000203407.6	UQCRC1	791	ATGGACATA	-	48601408	chr3	CDS	0.495925	0.920376	0.0175549	1.52986	protein_coding	TRUE	Background
ENST00000203556.9|ENSG00000089639.11|OTTHUMG00000182329.3|OTTHUMT00000460551.2|GMIP-201|GMIP|3528|protein_coding|_1964_GGGAACTCG	32	55	0.0666667	0	0.0666667	2.25337	0.0242357	ENST00000203556.9	GMIP	1968	GGGAACTCG	-	19634838	chr19	CDS	0.557823	0.861678	0.0368481	1.63162	protein_coding	TRUE	Background
ENST00000203556.9|ENSG00000089639.11|OTTHUMG00000182329.3|OTTHUMT00000460551.2|GMIP-201|GMIP|3528|protein_coding|_2336_CTGGACTCT	26	51	0.458333	0.191489	0.266844	2.12196	0.0338409	ENST00000203556.9	GMIP	2340	CTGGACTCT	-	19634062	chr19	CDS	0.663265	0.861678	0.0368481	1.75945	protein_coding	TRUE	siEZH2 Hypomethylated
ENST00000203630.10|ENSG00000089693.11|OTTHUMG00000168717.5|OTTHUMT00000400733.3|MLF2-201|MLF2|1555|protein_coding|_1123_GAGAACCTT	932	1226	0.00441501	0.00251046	0.00190455	3.31336	0.00092182	ENST00000203630.10	MLF2	1127	GAGAACCTT	-	6748423	chr12	3'UTR	0.724759	0.628296	0.149839	2.25952	protein_coding	TRUE	Background
ENST00000203630.10|ENSG00000089693.11|OTTHUMG00000168717.5|OTTHUMT00000400733.3|MLF2-201|MLF2|1555|protein_coding|_1205_ACTGACTTG	809	1129	0.630584	0.55569	0.0748941	2.98969	0.0027926	ENST00000203630.10	MLF2	1209	ACTGACTTG	-	6748341	chr12	3'UTR	0.777492	0.628296	0.149839	2.40138	protein_coding	TRUE	Background
ENST00000203630.10|ENSG00000089693.11|OTTHUMG00000168717.5|OTTHUMT00000400733.3|MLF2-201|MLF2|1555|protein_coding|_1238_TCAAACCCC	866	1210	0.0621469	0.0573372	0.00480967	4.52564	6.02124e-06	ENST00000203630.10	MLF2	1242	TCAAACCCC	-	6748308	chr12	3'UTR	0.798714	0.628296	0.149839	2.45848	protein_coding	TRUE	Background
ENST00000203630.10|ENSG00000089693.11|OTTHUMG00000168717.5|OTTHUMT00000400733.3|MLF2-201|MLF2|1555|protein_coding|_1415_GCAGACTGG	834	1159	0.147975	0.183099	-0.0351235	-2.61325	0.00896864	ENST00000203630.10	MLF2	1419	GCAGACTGG	-	6748131	chr12	3'UTR	0.91254	0.628296	0.149839	2.76471	protein_coding	TRUE	Background
ENST00000203630.10|ENSG00000089693.11|OTTHUMG00000168717.5|OTTHUMT00000400733.3|MLF2-201|MLF2|1555|protein_coding|_1513_TGTAACTAG	860	1212	0.862423	0.797637	0.0647864	3.36822	0.000756561	ENST00000203630.10	MLF2	1517	TGTAACTAG	-	6748033	chr12	3'UTR	0.975563	0.628296	0.149839	2.93426	protein_coding	TRUE	Background
ENST00000203630.10|ENSG00000089693.11|OTTHUMG00000168717.5|OTTHUMT00000400733.3|MLF2-201|MLF2|1555|protein_coding|_459_ATGGACATG	769	926	0.0184697	0.0120482	0.00642146	3.4909	0.000481394	ENST00000203630.10	MLF2	463	ATGGACATG	-	6750750	chr12	CDS	0.297749	0.628296	0.149839	1.30914	protein_coding	TRUE	Background
ENST00000203630.10|ENSG00000089693.11|OTTHUMG00000168717.5|OTTHUMT00000400733.3|MLF2-201|MLF2|1555|protein_coding|_499_TGGAACACA	746	898	0.00962861	0.00227273	0.00735588	2.74148	0.00611632	ENST00000203630.10	MLF2	503	TGGAACACA	-	6750303	chr12	CDS	0.323473	0.628296	0.149839	1.3629	protein_coding	TRUE	Background
ENST00000203630.10|ENSG00000089693.11|OTTHUMG00000168717.5|OTTHUMT00000400733.3|MLF2-201|MLF2|1555|protein_coding|_702_CGGGACAGG	561	680	0.0971074	0.057725	0.0393825	2.06157	0.0392488	ENST00000203630.10	MLF2	706	CGGGACAGG	-	6749931	chr12	CDS	0.454019	0.628296	0.149839	1.63575	protein_coding	TRUE	Background
ENST00000203630.10|ENSG00000089693.11|OTTHUMG00000168717.5|OTTHUMT00000400733.3|MLF2-201|MLF2|1555|protein_coding|_747_GGGGACCAG	687	909	0.0258752	0.0295119	-0.00363673	2.30097	0.0213933	ENST00000203630.10	MLF2	751	GGGGACCAG	-	6749886	chr12	CDS	0.482958	0.628296	0.149839	1.69624	protein_coding	TRUE	Background
ENST00000203630.10|ENSG00000089693.11|OTTHUMG00000168717.5|OTTHUMT00000400733.3|MLF2-201|MLF2|1555|protein_coding|_966_TATGACTGG	711	813	0.688679	0.620309	0.0683702	3.05938	0.00221797	ENST00000203630.10	MLF2	970	TATGACTGG	-	6748802	chr12	CDS	0.623794	0.628296	0.149839	1.99059	protein_coding	TRUE	Background
ENST00000204517.11|ENSG00000090447.12|OTTHUMG00000129435.4|OTTHUMT00000251595.3|TFAP4-201|TFAP4|2163|protein_coding|_1204_TCTGACACC	38	28	0.16129	0.0384615	0.122829	2.07588	0.037905	ENST00000204517.11	TFAP4	1208	TCTGACACC	-	4258140	chr16	CDS	0.558484	0.597781	0.128988	1.91617	protein_coding	TRUE	siEZH2 Hypomethylated
ENST00000204549.9|ENSG00000090470.15|OTTHUMG00000133117.5|OTTHUMT00000256784.3|PDCD7-201|PDCD7|2823|protein_coding|_1938_TTTGACTTC	25	23	0.666667	0.333333	0.333333	2.44555	0.014463	ENST00000204549.9	PDCD7	1942	TTTGACTTC	-	65118259	chr15	3'UTR	0.687921	0.525682	0.0102728	2.34205	protein_coding	TRUE	siEZH2 Hypomethylated
ENST00000204549.9|ENSG00000090470.15|OTTHUMG00000133117.5|OTTHUMT00000256784.3|PDCD7-201|PDCD7|2823|protein_coding|_2570_TAAAACCCA	29	30	0.380952	0.230769	0.150183	2.22881	0.0258267	ENST00000204549.9	PDCD7	2574	TAAAACCCA	-	65117627	chr15	3'UTR	0.911796	0.525682	0.0102728	2.81404	protein_coding	TRUE	siEZH2 Hypomethylated
ENST00000204566.7|ENSG00000090487.11|OTTHUMG00000133098.7|OTTHUMT00000256758.5|SPG21-201|SPG21|1799|protein_coding|_1376_TGTAACTGT	335	293	0.721053	0.627451	0.0936017	2.00507	0.0449556	ENST00000204566.7	SPG21	1380	TGTAACTGT	-	64963440	chr15	3'UTR	0.767093	0.667037	0.153419	2.3005	protein_coding	TRUE	Background
ENST00000204566.7|ENSG00000090487.11|OTTHUMG00000133098.7|OTTHUMT00000256758.5|SPG21-201|SPG21|1799|protein_coding|_1517_TGGGACTTT	298	274	0.375465	0.2607	0.114764	3.61195	0.000303908	ENST00000204566.7	SPG21	1521	TGGGACTTT	-	64963299	chr15	3'UTR	0.84547	0.667037	0.153419	2.53589	protein_coding	TRUE	siEZH2 Hypomethylated
ENST00000204566.7|ENSG00000090487.11|OTTHUMG00000133098.7|OTTHUMT00000256758.5|SPG21-201|SPG21|1799|protein_coding|_352_GATGACAGT	318	261	0.831169	0.875912	-0.0447436	-1.99861	0.0456504	ENST00000204566.7	SPG21	356	GATGACAGT	-	64981006	chr15	CDS	0.197888	0.667037	0.153419	1.08658	protein_coding	TRUE	Background
ENST00000204566.7|ENSG00000090487.11|OTTHUMG00000133098.7|OTTHUMT00000256758.5|SPG21-201|SPG21|1799|protein_coding|_432_TGGAACTGC	312	259	0.0758123	0.029661	0.0461513	2.9527	0.00315011	ENST00000204566.7	SPG21	436	TGGAACTGC	-	64980926	chr15	CDS	0.242357	0.667037	0.153419	1.17316	protein_coding	TRUE	Background
ENST00000204566.7|ENSG00000090487.11|OTTHUMG00000133098.7|OTTHUMT00000256758.5|SPG21-201|SPG21|1799|protein_coding|_826_GTAGACAGG	251	205	0.0300429	0.0575916	-0.0275487	-2.12344	0.0337168	ENST00000204566.7	SPG21	830	GTAGACAGG	-	64970118	chr15	CDS	0.461367	0.667037	0.153419	1.59957	protein_coding	TRUE	Background
ENST00000204566.7|ENSG00000090487.11|OTTHUMG00000133098.7|OTTHUMT00000256758.5|SPG21-201|SPG21|1799|protein_coding|_866_CAAGACTTA	173	162	0.364407	0.47	-0.105593	-2.00486	0.0449783	ENST00000204566.7	SPG21	870	CAAGACTTA	-	64969327	chr15	CDS	0.483602	0.667037	0.153419	1.64286	protein_coding	TRUE	siEZH2 Hypermethylated
ENST00000204566.7|ENSG00000090487.11|OTTHUMG00000133098.7|OTTHUMT00000256758.5|SPG21-201|SPG21|1799|protein_coding|_927_TGTAACTAT	348	292	0.53125	0.638158	-0.106908	-2.48948	0.012793	ENST00000204566.7	SPG21	931	TGTAACTAT	-	64969266	chr15	CDS	0.51751	0.667037	0.153419	1.70887	protein_coding	TRUE	siEZH2 Hypermethylated
ENST00000204679.9|ENSG00000090581.11|OTTHUMG00000047835.7|OTTHUMT00000109058.4|GNPTG-201|GNPTG|1975|protein_coding|_146_GTGAACAAC	41	63	0.0789474	0.0344828	0.0444646	2.35803	0.018372	ENST00000204679.9	GNPTG	150	GTGAACAAC	+	1352244	chr16	CDS	0.0759494	0.481013	0.0177215	1.12568	protein_coding	TRUE	Background
ENST00000204679.9|ENSG00000090581.11|OTTHUMG00000047835.7|OTTHUMT00000109058.4|GNPTG-201|GNPTG|1975|protein_coding|_596_TGGGACCAG	34	68	0.09375	0.0461538	0.0475962	2.1864	0.0287867	ENST00000204679.9	GNPTG	600	TGGGACCAG	+	1362491	chr16	CDS	0.303797	0.481013	0.0177215	1.61749	protein_coding	TRUE	Background
ENST00000205194.5|ENSG00000090971.5|OTTHUMG00000180854.4|OTTHUMT00000453339.2|NAT14-201|NAT14|1350|protein_coding|_1162_TGGGACCTG	66	121	0.2	0.0695652	0.130435	3.40953	0.000650752	ENST00000205194.5	NAT14	1166	TGGGACCTG	+	55487383	chr19	3'UTR	0.863704	0.545926	0.0881481	2.69984	protein_coding	TRUE	siEZH2 Hypomethylated
ENST00000205194.5|ENSG00000090971.5|OTTHUMG00000180854.4|OTTHUMT00000453339.2|NAT14-201|NAT14|1350|protein_coding|_21_CCAGACCCG	22	23	0.0952381	0.105263	-0.0100251	-2.06623	0.0388071	ENST00000205194.5	NAT14	25	CCAGACCCG	+	55485213	chr19	5'UTR	0.0185185	0.545926	0.0881481	0.210084	protein_coding	TRUE	Background
ENST00000205194.5|ENSG00000090971.5|OTTHUMG00000180854.4|OTTHUMT00000453339.2|NAT14-201|NAT14|1350|protein_coding|_748_ACTGACAGC	44	95	0.138889	0.181818	-0.0429293	-2.04228	0.0411239	ENST00000205194.5	NAT14	752	ACTGACAGC	+	55486969	chr19	3'UTR	0.557037	0.545926	0.0881481	2.02447	protein_coding	TRUE	Background
ENST00000205402.10|ENSG00000091140.15|OTTHUMG00000154813.4|OTTHUMT00000337194.4|DLD-201|DLD|3537|protein_coding|_1434_TTGGACCAG	465	509	0.157248	0.0934783	0.0637699	4.10453	4.05138e-05	ENST00000205402.10	DLD	1438	TTGGACCAG	+	107918058	chr7	CDS	0.406559	0.450947	0.0192253	1.89718	protein_coding	TRUE	Background
ENST00000205402.10|ENSG00000091140.15|OTTHUMG00000154813.4|OTTHUMT00000337194.4|DLD-201|DLD|3537|protein_coding|_163_GAGAACTTA	441	431	0.00227273	0.00233645	-6.37213e-05	2.72122	0.00650421	ENST00000205402.10	DLD	167	GAGAACTTA	+	107893260	chr7	CDS	0.0472152	0.450947	0.0192253	1.06483	protein_coding	TRUE	Background
ENST00000205402.10|ENSG00000091140.15|OTTHUMG00000154813.4|OTTHUMT00000337194.4|DLD-201|DLD|3537|protein_coding|_1660_CTGAACAGG	452	518	0.187861	0.102941	0.0849201	3.36244	0.000772571	ENST00000205402.10	DLD	1664	CTGAACAGG	+	107919326	chr7	3'UTR	0.470455	0.450947	0.0192253	2.03553	protein_coding	TRUE	Background
ENST00000205402.10|ENSG00000091140.15|OTTHUMG00000154813.4|OTTHUMT00000337194.4|DLD-201|DLD|3537|protein_coding|_1735_TTGGACAAA	426	506	0.366492	0.310493	0.0559996	2.48422	0.0129834	ENST00000205402.10	DLD	1739	TTGGACAAA	+	107919401	chr7	3'UTR	0.49166	0.450947	0.0192253	2.07415	protein_coding	TRUE	Background
ENST00000205402.10|ENSG00000091140.15|OTTHUMG00000154813.4|OTTHUMT00000337194.4|DLD-201|DLD|3537|protein_coding|_2103_TTTAACCTC	297	318	0.403226	0.296117	0.107109	2.28669	0.0222137	ENST00000205402.10	DLD	2107	TTTAACCTC	+	107919769	chr7	3'UTR	0.595703	0.450947	0.0192253	2.26365	protein_coding	TRUE	siEZH2 Hypomethylated
ENST00000205402.10|ENSG00000091140.15|OTTHUMG00000154813.4|OTTHUMT00000337194.4|DLD-201|DLD|3537|protein_coding|_2227_CGGAACTCA	269	292	0.0433071	0.0246479	0.0186592	3.9505	7.79877e-05	ENST00000205402.10	DLD	2231	CGGAACTCA	+	107919893	chr7	3'UTR	0.630761	0.450947	0.0192253	2.3275	protein_coding	TRUE	Background
ENST00000205402.10|ENSG00000091140.15|OTTHUMG00000154813.4|OTTHUMT00000337194.4|DLD-201|DLD|3537|protein_coding|_262_CAAGACAGT	444	433	0.694268	0.79932	-0.105052	-2.60257	0.00925282	ENST00000205402.10	DLD	266	CAAGACAGT	+	107902325	chr7	CDS	0.075205	0.450947	0.0192253	1.12967	protein_coding	TRUE	siEZH2 Hypermethylated
ENST00000205402.10|ENSG00000091140.15|OTTHUMG00000154813.4|OTTHUMT00000337194.4|DLD-201|DLD|3537|protein_coding|_298_TGGAACATG	407	429	0.0664894	0.0356234	0.030866	2.03408	0.0419432	ENST00000205402.10	DLD	302	TGGAACATG	+	107902361	chr7	CDS	0.0853831	0.450947	0.0192253	1.15324	protein_coding	TRUE	Background
ENST00000205402.10|ENSG00000091140.15|OTTHUMG00000154813.4|OTTHUMT00000337194.4|DLD-201|DLD|3537|protein_coding|_596_AAGAACATT	481	494	0.0021692	0	0.0021692	3.47215	0.000516314	ENST00000205402.10	DLD	600	AAGAACATT	+	107905455	chr7	CDS	0.169635	0.450947	0.0192253	1.3484	protein_coding	TRUE	Background
ENST00000205402.10|ENSG00000091140.15|OTTHUMG00000154813.4|OTTHUMT00000337194.4|DLD-201|DLD|3537|protein_coding|_765_AAAGACTTG	491	504	0.0151515	0.00858369	0.00656782	-2.90001	0.00373151	ENST00000205402.10	DLD	769	AAAGACTTG	+	107915523	chr7	CDS	0.217416	0.450947	0.0192253	1.45907	protein_coding	TRUE	Background
ENST00000205402.10|ENSG00000091140.15|OTTHUMG00000154813.4|OTTHUMT00000337194.4|DLD-201|DLD|3537|protein_coding|_781_TGTGACAGC	469	487	0.89557	0.942598	-0.0470286	-2.43222	0.0150068	ENST00000205402.10	DLD	785	TGTGACAGC	+	107915539	chr7	CDS	0.221939	0.450947	0.0192253	1.46955	protein_coding	TRUE	Background
ENST00000205636.4|ENSG00000091317.8|OTTHUMG00000130747.3|OTTHUMT00000253247.2|CMTM6-201|CMTM6|3307|protein_coding|_1457_CAAGACAGT	56	69	0.424242	0.72093	-0.296688	-2.91424	0.00356559	ENST00000205636.4	CMTM6	1461	CAAGACAGT	-	32483157	chr3	3'UTR	0.44179	0.198972	0.0329604	2.30313	protein_coding	TRUE	siEZH2 Hypermethylated
ENST00000205636.4|ENSG00000091317.8|OTTHUMG00000130747.3|OTTHUMT00000253247.2|CMTM6-201|CMTM6|3307|protein_coding|_2062_ACAGACTAG	55	63	0.097561	0.210526	-0.112965	-2.87806	0.00400128	ENST00000205636.4	CMTM6	2066	ACAGACTAG	-	32482552	chr3	3'UTR	0.624735	0.198972	0.0329604	2.53152	protein_coding	TRUE	siEZH2 Hypermethylated
ENST00000205636.4|ENSG00000091317.8|OTTHUMG00000130747.3|OTTHUMT00000253247.2|CMTM6-201|CMTM6|3307|protein_coding|_2096_TTTGACTTG	67	88	0.111111	0.0263158	0.0847953	1.97216	0.0485913	ENST00000205636.4	CMTM6	2100	TTTGACTTG	-	32482518	chr3	3'UTR	0.635017	0.198972	0.0329604	2.54436	protein_coding	TRUE	Background
ENST00000205636.4|ENSG00000091317.8|OTTHUMG00000130747.3|OTTHUMT00000253247.2|CMTM6-201|CMTM6|3307|protein_coding|_2103_TGGGACTCT	71	90	0.163934	0.0843373	0.0795971	2.86678	0.00414668	ENST00000205636.4	CMTM6	2107	TGGGACTCT	-	32482511	chr3	3'UTR	0.637133	0.198972	0.0329604	2.547	protein_coding	TRUE	Background
ENST00000205636.4|ENSG00000091317.8|OTTHUMG00000130747.3|OTTHUMT00000253247.2|CMTM6-201|CMTM6|3307|protein_coding|_2223_AATGACCTC	66	82	0.611111	0.426471	0.184641	2.09854	0.0358574	ENST00000205636.4	CMTM6	2227	AATGACCTC	-	32482391	chr3	3'UTR	0.67342	0.198972	0.0329604	2.5923	protein_coding	TRUE	siEZH2 Hypomethylated
ENST00000205636.4|ENSG00000091317.8|OTTHUMG00000130747.3|OTTHUMT00000253247.2|CMTM6-201|CMTM6|3307|protein_coding|_2554_GTAGACTAA	74	97	0.0746269	0.239437	-0.16481	-3.1301	0.00174746	ENST00000205636.4	CMTM6	2558	GTAGACTAA	-	32482060	chr3	3'UTR	0.773511	0.198972	0.0329604	2.71725	protein_coding	TRUE	siEZH2 Hypermethylated
ENST00000206020.8|ENSG00000091640.8|OTTHUMG00000177733.2|OTTHUMT00000438747.2|SPAG7-201|SPAG7|1005|protein_coding|_791_CTGAACCAC	44	86	0.176471	0.0810811	0.0953895	3.06034	0.00221085	ENST00000206020.8	SPAG7	795	CTGAACCAC	-	4959435	chr17	3'UTR	0.791045	0.692537	0.0149254	2.32039	protein_coding	TRUE	Background
ENST00000206451.11|ENSG00000092010.15|OTTHUMG00000028795.4|OTTHUMT00000071910.3|PSME1-201|PSME1|965|protein_coding|_137_CAAGACAGA	126	189	0.220339	0.386364	-0.166025	-1.99016	0.0465738	ENST00000206451.11	PSME1	141	CAAGACAGA	+	24137143	chr14	CDS	0.146114	0.845596	0.0715026	1.09639	protein_coding	TRUE	siEZH2 Hypermethylated
ENST00000206451.11|ENSG00000092010.15|OTTHUMG00000028795.4|OTTHUMT00000071910.3|PSME1-201|PSME1|965|protein_coding|_501_GGTAACAAT	212	370	0.185484	0.189076	-0.00359176	1.98909	0.046691	ENST00000206451.11	PSME1	505	GGTAACAAT	+	24138095	chr14	CDS	0.523316	0.845596	0.0715026	1.58367	protein_coding	TRUE	Background
ENST00000206451.11|ENSG00000092010.15|OTTHUMG00000028795.4|OTTHUMT00000071910.3|PSME1-201|PSME1|965|protein_coding|_545_GATGACCAG	195	322	0.676259	0.518987	0.157272	2.93803	0.00330302	ENST00000206451.11	PSME1	549	GATGACCAG	+	24138217	chr14	CDS	0.568912	0.845596	0.0715026	1.64257	protein_coding	TRUE	siEZH2 Hypomethylated
ENST00000206451.11|ENSG00000092010.15|OTTHUMG00000028795.4|OTTHUMT00000071910.3|PSME1-201|PSME1|965|protein_coding|_874_GGGGACTCC	170	316	0.171233	0.108392	0.0628413	2.95829	0.00309351	ENST00000206451.11	PSME1	878	GGGGACTCC	+	24138876	chr14	3'UTR	0.909845	0.845596	0.0715026	2.41611	protein_coding	TRUE	Background
ENST00000206542.9|ENSG00000092094.11|OTTHUMG00000029543.6|OTTHUMT00000073635.5|OSGEP-201|OSGEP|1976|protein_coding|_1173_CGGAACCCA	35	43	0.0625	0	0.0625	3.39065	0.000697278	ENST00000206542.9	OSGEP	1177	CGGAACCCA	-	20447199	chr14	3'UTR	0.595648	0.574899	0.0662955	2.04881	protein_coding	TRUE	Background
ENST00000206595.11|ENSG00000092140.16|OTTHUMG00000140204.7|OTTHUMT00000276613.3|G2E3-201|G2E3|5770|protein_coding|_1089_CCAGACAGT	38	25	0.75	0.947368	-0.197368	-2.52878	0.0114459	ENST00000206595.11	G2E3	1093	CCAGACAGT	+	30602096	chr14	CDS	0.189428	0.387695	0.0206239	1.45987	protein_coding	TRUE	siEZH2 Hypermethylated
ENST00000206595.11|ENSG00000092140.16|OTTHUMG00000140204.7|OTTHUMT00000276613.3|G2E3-201|G2E3|5770|protein_coding|_1379_GAGAACTCA	56	32	0	0	0	2.71501	0.00662744	ENST00000206595.11	G2E3	1383	GAGAACTCA	+	30605759	chr14	CDS	0.239688	0.387695	0.0206239	1.59679	protein_coding	TRUE	Background
ENST00000206595.11|ENSG00000092140.16|OTTHUMG00000140204.7|OTTHUMT00000276613.3|G2E3-201|G2E3|5770|protein_coding|_208_GAAAACTAA	40	24	0.214286	0.0526316	0.161654	2.2188	0.0265003	ENST00000206595.11	G2E3	212	GAAAACTAA	+	30586774	chr14	CDS	0.0367418	0.387695	0.0206239	1.04391	protein_coding	TRUE	siEZH2 Hypomethylated
ENST00000206595.11|ENSG00000092140.16|OTTHUMG00000140204.7|OTTHUMT00000276613.3|G2E3-201|G2E3|5770|protein_coding|_2171_ATGGACTTC	32	22	0.821429	1	-0.178571	-2.00691	0.0447593	ENST00000206595.11	G2E3	2175	ATGGACTTC	+	30616470	chr14	CDS	0.37695	0.387695	0.0206239	1.97073	protein_coding	TRUE	siEZH2 Hypermethylated
ENST00000206595.11|ENSG00000092140.16|OTTHUMG00000140204.7|OTTHUMT00000276613.3|G2E3-201|G2E3|5770|protein_coding|_3407_ATAAACTCT	38	31	0.129032	0.037037	0.0919952	2.18347	0.0290011	ENST00000206595.11	G2E3	3411	ATAAACTCT	+	30617706	chr14	3'UTR	0.591161	0.387695	0.0206239	2.3323	protein_coding	TRUE	Background
ENST00000206595.11|ENSG00000092140.16|OTTHUMG00000140204.7|OTTHUMT00000276613.3|G2E3-201|G2E3|5770|protein_coding|_3809_TAAAACATA	45	38	0.444444	0.73913	-0.294686	-2.12965	0.0332003	ENST00000206595.11	G2E3	3813	TAAAACATA	+	30618108	chr14	3'UTR	0.660832	0.387695	0.0206239	2.44608	protein_coding	TRUE	siEZH2 Hypermethylated
ENST00000209728.9|ENSG00000094804.12|OTTHUMG00000133324.7|OTTHUMT00000257129.3|CDC6-201|CDC6|4564|protein_coding|_1799_GGAAACCCG	137	82	0.0152672	0.0121951	0.00307205	2.28502	0.0223114	ENST00000209728.9	CDC6	1803	GGAAACCCG	+	40301594	chr17	CDS	0.395048	0.417397	0.0492989	1.93929	protein_coding	TRUE	Background
ENST00000209728.9|ENSG00000094804.12|OTTHUMG00000133324.7|OTTHUMT00000257129.3|CDC6-201|CDC6|4564|protein_coding|_2444_AGAGACAGG	47	30	0.0454545	0	0.0454545	-2.19358	0.0282658	ENST00000209728.9	CDC6	2448	AGAGACAGG	+	40302542	chr17	3'UTR	0.536372	0.417397	0.0492989	2.20421	protein_coding	TRUE	Background
ENST00000209728.9|ENSG00000094804.12|OTTHUMG00000133324.7|OTTHUMT00000257129.3|CDC6-201|CDC6|4564|protein_coding|_2479_TTGAACTCC	76	56	0.0645161	0.0555556	0.00896057	2.73035	0.00632667	ENST00000209728.9	CDC6	2483	TTGAACTCC	+	40302577	chr17	3'UTR	0.54404	0.417397	0.0492989	2.21737	protein_coding	TRUE	Background
ENST00000209728.9|ENSG00000094804.12|OTTHUMG00000133324.7|OTTHUMT00000257129.3|CDC6-201|CDC6|4564|protein_coding|_784_GGGAACACA	118	67	0.00925926	0	0.00925926	2.81379	0.00489609	ENST00000209728.9	CDC6	788	GGGAACACA	+	40291572	chr17	CDS	0.172656	0.417397	0.0492989	1.33512	protein_coding	TRUE	Background
ENST00000209875.9|ENSG00000094916.16|OTTHUMG00000169700.3|OTTHUMT00000405467.2|CBX5-201|CBX5|11546|protein_coding|_10239_GTTGACAGT	44	60	0.470588	0.84375	-0.373162	-3.02658	0.00247339	ENST00000209875.9	CBX5	10243	GTTGACAGT	-	54232244	chr12	3'UTR	0.887147	0.0633986	0.013771	2.87951	protein_coding	TRUE	siEZH2 Hypermethylated
ENST00000209875.9|ENSG00000094916.16|OTTHUMG00000169700.3|OTTHUMT00000405467.2|CBX5-201|CBX5|11546|protein_coding|_10461_TCAGACTGT	37	57	0.0344828	0.113636	-0.0791536	-2.43395	0.0149352	ENST00000209875.9	CBX5	10465	TCAGACTGT	-	54232022	chr12	3'UTR	0.906375	0.0633986	0.013771	2.90004	protein_coding	TRUE	Background
ENST00000209875.9|ENSG00000094916.16|OTTHUMG00000169700.3|OTTHUMT00000405467.2|CBX5-201|CBX5|11546|protein_coding|_11171_AGAGACTCA	57	108	0.0181818	0.0652174	-0.0470356	-3.58099	0.00034229	ENST00000209875.9	CBX5	11175	AGAGACTCA	-	54231312	chr12	3'UTR	0.967868	0.0633986	0.013771	2.96569	protein_coding	TRUE	Background
ENST00000209875.9|ENSG00000094916.16|OTTHUMG00000169700.3|OTTHUMT00000405467.2|CBX5-201|CBX5|11546|protein_coding|_11439_ACTGACATC	45	81	0.657143	0.411765	0.245378	2.2275	0.0259138	ENST00000209875.9	CBX5	11443	ACTGACATC	-	54231044	chr12	3'UTR	0.991079	0.0633986	0.013771	2.99048	protein_coding	TRUE	siEZH2 Hypomethylated
ENST00000209875.9|ENSG00000094916.16|OTTHUMG00000169700.3|OTTHUMT00000405467.2|CBX5-201|CBX5|11546|protein_coding|_9509_AAGAACCAC	28	54	0	0	0	3.30516	0.000949225	ENST00000209875.9	CBX5	9513	AAGAACCAC	-	54232974	chr12	3'UTR	0.823922	0.0633986	0.013771	2.812	protein_coding	TRUE	Background
ENST00000209875.9|ENSG00000094916.16|OTTHUMG00000169700.3|OTTHUMT00000405467.2|CBX5-201|CBX5|11546|protein_coding|_9901_TGGAACAAG	34	55	0	0	0	2.31366	0.0206865	ENST00000209875.9	CBX5	9905	TGGAACAAG	-	54232582	chr12	3'UTR	0.857873	0.0633986	0.013771	2.84825	protein_coding	TRUE	Background
ENST00000209875.9|ENSG00000094916.16|OTTHUMG00000169700.3|OTTHUMT00000405467.2|CBX5-201|CBX5|11546|protein_coding|_9922_GCTGACTCT	42	61	0.03125	0.15	-0.11875	-2.22133	0.0263289	ENST00000209875.9	CBX5	9926	GCTGACTCT	-	54232561	chr12	3'UTR	0.859692	0.0633986	0.013771	2.85019	protein_coding	TRUE	siEZH2 Hypermethylated
ENST00000210060.12|ENSG00000095059.17|OTTHUMG00000182618.3|OTTHUMT00000462708.2|DHPS-201|DHPS|1345|protein_coding|_371_CCTGACCCA	147	123	0.385246	0.311321	0.0739251	2.14943	0.0316003	ENST00000210060.12	DHPS	375	CCTGACCCA	-	12680271	chr19	CDS	0.27881	0.909294	0.0862454	1.23397	protein_coding	TRUE	Background
ENST00000210060.12|ENSG00000095059.17|OTTHUMG00000182618.3|OTTHUMT00000462708.2|DHPS-201|DHPS|1345|protein_coding|_522_GAAGACCTC	173	159	0.083871	0.047619	0.0362519	2.28745	0.0221697	ENST00000210060.12	DHPS	526	GAAGACCTC	-	12679882	chr19	CDS	0.391078	0.909294	0.0862454	1.37037	protein_coding	TRUE	Background
ENST00000210060.12|ENSG00000095059.17|OTTHUMG00000182618.3|OTTHUMT00000462708.2|DHPS-201|DHPS|1345|protein_coding|_789_AAGAACCAC	176	167	0.00578035	0	0.00578035	2.68761	0.00719658	ENST00000210060.12	DHPS	793	AAGAACCAC	-	12677395	chr19	CDS	0.589591	0.909294	0.0862454	1.61156	protein_coding	TRUE	Background
ENST00000210060.12|ENSG00000095059.17|OTTHUMG00000182618.3|OTTHUMT00000462708.2|DHPS-201|DHPS|1345|protein_coding|_882_CTGGACATC	175	159	0.0545455	0.0457516	0.00879382	2.21591	0.0266974	ENST00000210060.12	DHPS	886	CTGGACATC	-	12677302	chr19	CDS	0.658736	0.909294	0.0862454	1.69557	protein_coding	TRUE	Background
ENST00000210187.11|ENSG00000167964.13|OTTHUMG00000128829.4|OTTHUMT00000250767.3|RAB26-201|RAB26|1674|protein_coding|_383_GAAGACCTG	34	21	0	0	0	2.06155	0.0392503	ENST00000210187.11	RAB26	387	GAAGACCTG	+	2149974	chr16	CDS	0.231183	0.553763	0.0949821	1.29688	protein_coding	TRUE	Background
ENST00000210313.8|ENSG00000095261.14|OTTHUMG00000020573.5|OTTHUMT00000053825.3|PSMD5-201|PSMD5|3381|protein_coding|_1306_TTTAACAGT	32	36	1	1	0	2.58023	0.00987333	ENST00000210313.8	PSMD5	1310	TTTAACAGT	-	120818123	chr9	CDS	0.387459	0.451642	0.00443656	1.85648	protein_coding	TRUE	Background
ENST00000210313.8|ENSG00000095261.14|OTTHUMG00000020573.5|OTTHUMT00000053825.3|PSMD5-201|PSMD5|3381|protein_coding|_1354_CATGACAAA	34	40	0.925926	0.590909	0.335017	2.15846	0.0308922	ENST00000210313.8	PSMD5	1358	CATGACAAA	-	120818075	chr9	CDS	0.401656	0.451642	0.00443656	1.88823	protein_coding	TRUE	siEZH2 Hypomethylated
ENST00000210313.8|ENSG00000095261.14|OTTHUMG00000020573.5|OTTHUMT00000053825.3|PSMD5-201|PSMD5|3381|protein_coding|_1432_GGGAACCCA	35	37	0.03125	0	0.03125	2.60823	0.00910127	ENST00000210313.8	PSMD5	1436	GGGAACCCA	-	120817997	chr9	CDS	0.424726	0.451642	0.00443656	1.93981	protein_coding	TRUE	Background
ENST00000210313.8|ENSG00000095261.14|OTTHUMG00000020573.5|OTTHUMT00000053825.3|PSMD5-201|PSMD5|3381|protein_coding|_2670_ATTGACAAC	32	64	0.285714	0.0208333	0.264881	2.8446	0.00444675	ENST00000210313.8	PSMD5	2674	ATTGACAAC	-	120816759	chr9	3'UTR	0.79089	0.451642	0.00443656	2.61866	protein_coding	TRUE	siEZH2 Hypomethylated
ENST00000210313.8|ENSG00000095261.14|OTTHUMG00000020573.5|OTTHUMT00000053825.3|PSMD5-201|PSMD5|3381|protein_coding|_610_TTAAACTAC	35	40	0.576923	0.105263	0.47166	2.10274	0.0354887	ENST00000210313.8	PSMD5	614	TTAAACTAC	-	120829168	chr9	CDS	0.181603	0.451642	0.00443656	1.39616	protein_coding	TRUE	siEZH2 Hypomethylated
ENST00000210313.8|ENSG00000095261.14|OTTHUMG00000020573.5|OTTHUMT00000053825.3|PSMD5-201|PSMD5|3381|protein_coding|_844_GGAAACCTG	28	33	0.16	0.03125	0.12875	2.40252	0.0162826	ENST00000210313.8	PSMD5	848	GGAAACCTG	-	120824664	chr9	CDS	0.250813	0.451642	0.00443656	1.55093	protein_coding	TRUE	siEZH2 Hypomethylated
ENST00000210444.6|ENSG00000095380.11|OTTHUMG00000020341.3|OTTHUMT00000053359.2|NANS-201|NANS|1179|protein_coding|_1001_ATGGACATG	533	460	0.098646	0.08	0.018646	3.37319	0.000743015	ENST00000210444.6	NANS	1005	ATGGACATG	+	98082904	chr9	CDS	0.852417	0.978796	0.0653096	1.86165	protein_coding	TRUE	Background
ENST00000210444.6|ENSG00000095380.11|OTTHUMG00000020341.3|OTTHUMT00000053359.2|NANS-201|NANS|1179|protein_coding|_1049_GAAGACATC	567	488	0.00716846	0.00413223	0.00303623	2.6335	0.00845096	ENST00000210444.6	NANS	1053	GAAGACATC	+	98082952	chr9	CDS	0.89313	0.978796	0.0653096	1.90622	protein_coding	TRUE	Background
ENST00000210444.6|ENSG00000095380.11|OTTHUMG00000020341.3|OTTHUMT00000053359.2|NANS-201|NANS|1179|protein_coding|_32_CCGGACCCA	425	301	0.0146699	0.0033557	0.0113142	2.29372	0.0218065	ENST00000210444.6	NANS	36	CCGGACCCA	+	98056768	chr9	5'UTR	0.0305344	0.978796	0.0653096	0.467532	protein_coding	TRUE	Background
ENST00000210444.6|ENSG00000095380.11|OTTHUMG00000020341.3|OTTHUMT00000053359.2|NANS-201|NANS|1179|protein_coding|_38_CCAGACTGG	399	317	0.0356083	0.0866142	-0.0510059	-3.84785	0.000119157	ENST00000210444.6	NANS	42	CCAGACTGG	+	98056774	chr9	5'UTR	0.0356234	0.978796	0.0653096	0.545455	protein_coding	TRUE	Background
ENST00000210444.6|ENSG00000095380.11|OTTHUMG00000020341.3|OTTHUMT00000053359.2|NANS-201|NANS|1179|protein_coding|_560_ATGGACACC	535	441	0.13913	0.0786802	0.0604502	4.46996	7.82338e-06	ENST00000210444.6	NANS	564	ATGGACACC	+	98078232	chr9	CDS	0.478372	0.978796	0.0653096	1.45218	protein_coding	TRUE	Background
ENST00000210444.6|ENSG00000095380.11|OTTHUMG00000020341.3|OTTHUMT00000053359.2|NANS-201|NANS|1179|protein_coding|_727_TGAAACAGG	561	453	0.238318	0.18732	0.0509979	2.64337	0.00820851	ENST00000210444.6	NANS	731	TGAAACAGG	+	98080867	chr9	CDS	0.620017	0.978796	0.0653096	1.60724	protein_coding	TRUE	Background
ENST00000210444.6|ENSG00000095380.11|OTTHUMG00000020341.3|OTTHUMT00000053359.2|NANS-201|NANS|1179|protein_coding|_846_GAGAACTGG	613	520	0	0.00193424	-0.00193424	2.03547	0.0418041	ENST00000210444.6	NANS	850	GAGAACTGG	+	98080986	chr9	CDS	0.72095	0.978796	0.0653096	1.71773	protein_coding	TRUE	Background
ENST00000210444.6|ENSG00000095380.11|OTTHUMG00000020341.3|OTTHUMT00000053359.2|NANS-201|NANS|1179|protein_coding|_994_TCTAACAAT	636	533	0.0296846	0.0251572	0.00452737	2.49033	0.0127623	ENST00000210444.6	NANS	998	TCTAACAAT	+	98082897	chr9	CDS	0.84648	0.978796	0.0653096	1.85515	protein_coding	TRUE	Background
ENST00000211287.9|ENSG00000156711.17|OTTHUMG00000014587.2|OTTHUMT00000040328.2|MAPK13-201|MAPK13|6316|protein_coding|_1052_TAGAACACG	85	62	0.0120482	0	0.0120482	2.45151	0.0142256	ENST00000211287.9	MAPK13	1056	TAGAACACG	+	36139024	chr6	CDS	0.167194	0.184452	0.011083	1.90046	protein_coding	TRUE	Background
ENST00000211287.9|ENSG00000156711.17|OTTHUMG00000014587.2|OTTHUMT00000040328.2|MAPK13-201|MAPK13|6316|protein_coding|_1534_CAGAACTTG	96	60	0.113924	0.0769231	0.037001	2.02537	0.0428294	ENST00000211287.9	MAPK13	1538	CAGAACTTG	+	36139744	chr6	3'UTR	0.243509	0.184452	0.011083	2.07241	protein_coding	TRUE	Background
ENST00000211287.9|ENSG00000156711.17|OTTHUMG00000014587.2|OTTHUMT00000040328.2|MAPK13-201|MAPK13|6316|protein_coding|_1798_TTAAACCTG	83	41	0.819672	0.592593	0.22708	2.55741	0.0105454	ENST00000211287.9	MAPK13	1802	TTAAACCTG	+	36140008	chr6	3'UTR	0.285307	0.184452	0.011083	2.12367	protein_coding	TRUE	siEZH2 Hypomethylated
ENST00000211287.9|ENSG00000156711.17|OTTHUMG00000014587.2|OTTHUMT00000040328.2|MAPK13-201|MAPK13|6316|protein_coding|_679_GTGGACATC	83	44	0.0125	0.0232558	-0.0107558	2.48265	0.0130407	ENST00000211287.9	MAPK13	683	GTGGACATC	+	36136882	chr6	CDS	0.108138	0.184452	0.011083	1.55982	protein_coding	TRUE	Background
ENST00000211287.9|ENSG00000156711.17|OTTHUMG00000014587.2|OTTHUMT00000040328.2|MAPK13-201|MAPK13|6316|protein_coding|_726_GAAAACTCT	81	52	0.2	0.0869565	0.113043	1.98734	0.0468852	ENST00000211287.9	MAPK13	730	GAAAACTCT	+	36136929	chr6	CDS	0.115579	0.184452	0.011083	1.60274	protein_coding	TRUE	siEZH2 Hypomethylated
ENST00000211314.5|ENSG00000096092.6|OTTHUMG00000014856.2|OTTHUMT00000040916.2|TMEM14A-201|TMEM14A|988|protein_coding|_41_GGAGACTGC	242	260	0.0837696	0.151515	-0.0677455	-2.50738	0.012163	ENST00000211314.5	TMEM14A	45	GGAGACTGC	+	52671158	chr6	5'UTR	0.0455466	0.451417	0.15081	0.302013	protein_coding	TRUE	Background
ENST00000211314.5|ENSG00000096092.6|OTTHUMG00000014856.2|OTTHUMT00000040916.2|TMEM14A-201|TMEM14A|988|protein_coding|_548_AGAAACACA	403	453	0.0777202	0.0559441	0.0217762	2.94825	0.00319576	ENST00000211314.5	TMEM14A	552	AGAAACACA	+	52686153	chr6	3'UTR	0.558704	0.451417	0.15081	2.19557	protein_coding	TRUE	Background
ENST00000211314.5|ENSG00000096092.6|OTTHUMG00000014856.2|OTTHUMT00000040916.2|TMEM14A-201|TMEM14A|988|protein_coding|_619_TTTAACTGT	434	466	0.602679	0.486957	0.115722	2.15933	0.0308247	ENST00000211314.5	TMEM14A	623	TTTAACTGT	+	52686224	chr6	3'UTR	0.630567	0.451417	0.15081	2.32657	protein_coding	TRUE	siEZH2 Hypomethylated
ENST00000211314.5|ENSG00000096092.6|OTTHUMG00000014856.2|OTTHUMT00000040916.2|TMEM14A-201|TMEM14A|988|protein_coding|_759_TTAAACTAC	278	313	0.527778	0.411458	0.116319	2.28343	0.0224049	ENST00000211314.5	TMEM14A	763	TTAAACTAC	+	52686364	chr6	3'UTR	0.772267	0.451417	0.15081	2.58487	protein_coding	TRUE	siEZH2 Hypomethylated
ENST00000211379.9|ENSG00000204463.14|OTTHUMG00000031171.11|OTTHUMT00000076322.3|BAG6-234|BAG6|3779|protein_coding|_1012_CAGAACCCG	36	50	0	0	0	2.1009	0.0356495	ENST00000211379.9	BAG6	1016	CAGAACCCG	-	31647657	chr6	CDS	0.268854	0.972479	0.0785922	1.21285	protein_coding	TRUE	Background
ENST00000211379.9|ENSG00000204463.14|OTTHUMG00000031171.11|OTTHUMT00000076322.3|BAG6-234|BAG6|3779|protein_coding|_1195_ACGGACTAC	32	55	0.0344828	0	0.0344828	2.50864	0.0121198	ENST00000211379.9	BAG6	1199	ACGGACTAC	-	31646407	chr6	CDS	0.31728	0.972479	0.0785922	1.26702	protein_coding	TRUE	Background
ENST00000211379.9|ENSG00000204463.14|OTTHUMG00000031171.11|OTTHUMT00000076322.3|BAG6-234|BAG6|3779|protein_coding|_2110_GGGAACCTG	32	65	0	0	0	4.0128	6.00025e-05	ENST00000211379.9	BAG6	2114	GGGAACCTG	-	31642944	chr6	CDS	0.559407	0.972479	0.0785922	1.53789	protein_coding	TRUE	Background
ENST00000211379.9|ENSG00000204463.14|OTTHUMG00000031171.11|OTTHUMT00000076322.3|BAG6-234|BAG6|3779|protein_coding|_2770_GTGGACATC	44	74	0.0227273	0.0416667	-0.0189394	2.01458	0.0439492	ENST00000211379.9	BAG6	2774	GTGGACATC	-	31641394	chr6	CDS	0.734057	0.972479	0.0785922	1.73327	protein_coding	TRUE	Background
ENST00000211379.9|ENSG00000204463.14|OTTHUMG00000031171.11|OTTHUMT00000076322.3|BAG6-234|BAG6|3779|protein_coding|_3371_TGAAACCGC	47	80	0.179487	0.0422535	0.137234	2.94607	0.00321835	ENST00000211379.9	BAG6	3375	TGAAACCGC	-	31640256	chr6	CDS	0.893093	0.972479	0.0785922	1.91119	protein_coding	TRUE	siEZH2 Hypomethylated
ENST00000215071.9|ENSG00000099341.13|OTTHUMG00000150691.5|OTTHUMT00000319627.1|PSMD8-201|PSMD8|1518|protein_coding|_1210_AGAGACAAG	141	132	0.0075188	0.00826446	-0.000745666	-2.08161	0.0373784	ENST00000215071.9	PSMD8	1214	AGAGACAAG	+	38383521	chr19	3'UTR	0.799736	0.712121	0.0204216	2.30435	protein_coding	TRUE	Background
ENST00000215071.9|ENSG00000099341.13|OTTHUMG00000150691.5|OTTHUMT00000319627.1|PSMD8-201|PSMD8|1518|protein_coding|_334_TGGAACCGT	463	344	0.0112867	0.011976	-0.000689366	2.22853	0.025845	ENST00000215071.9	PSMD8	338	TGGAACCGT	+	38374909	chr19	CDS	0.222661	0.712121	0.0204216	1.29238	protein_coding	TRUE	Background
ENST00000215071.9|ENSG00000099341.13|OTTHUMG00000150691.5|OTTHUMT00000319627.1|PSMD8-201|PSMD8|1518|protein_coding|_435_GCTGACCAA	428	332	0.188623	0.0929368	0.095686	2.98014	0.00288119	ENST00000215071.9	PSMD8	439	GCTGACCAA	+	38376208	chr19	CDS	0.289196	0.712121	0.0204216	1.38857	protein_coding	TRUE	Background
ENST00000215071.9|ENSG00000099341.13|OTTHUMG00000150691.5|OTTHUMT00000319627.1|PSMD8-201|PSMD8|1518|protein_coding|_682_AAGGACATA	419	311	0.00239808	0	0.00239808	2.19099	0.0284523	ENST00000215071.9	PSMD8	686	AAGGACATA	+	38379359	chr19	CDS	0.45191	0.712121	0.0204216	1.62381	protein_coding	TRUE	Background
ENST00000215071.9|ENSG00000099341.13|OTTHUMG00000150691.5|OTTHUMT00000319627.1|PSMD8-201|PSMD8|1518|protein_coding|_690_ACAGACCAA	447	353	0.00455581	0.00295858	0.00159723	-2.32283	0.0201881	ENST00000215071.9	PSMD8	694	ACAGACCAA	+	38379367	chr19	CDS	0.457181	0.712121	0.0204216	1.63143	protein_coding	TRUE	Background
ENST00000215071.9|ENSG00000099341.13|OTTHUMG00000150691.5|OTTHUMT00000319627.1|PSMD8-201|PSMD8|1518|protein_coding|_775_GGTAACATC	492	377	0.684385	0.587719	0.0966661	2.37531	0.0175341	ENST00000215071.9	PSMD8	779	GGTAACATC	+	38380945	chr19	CDS	0.513175	0.712121	0.0204216	1.71238	protein_coding	TRUE	Background
ENST00000215071.9|ENSG00000099341.13|OTTHUMG00000150691.5|OTTHUMT00000319627.1|PSMD8-201|PSMD8|1518|protein_coding|_808_ATTGACATC	425	342	0.275568	0.219081	0.0564869	2.23968	0.0251114	ENST00000215071.9	PSMD8	812	ATTGACATC	+	38380978	chr19	CDS	0.534914	0.712121	0.0204216	1.74381	protein_coding	TRUE	Background
ENST00000215115.5|ENSG00000099385.12|OTTHUMG00000177719.2|OTTHUMT00000255547.3|BCL7C-201|BCL7C|857|protein_coding|_841_AAAGACCCT	42	42	0	0.0243902	-0.0243902	2.61225	0.00899485	ENST00000215115.5	BCL7C	845	AAAGACCCT	-	30887806	chr16	3'UTR	0.985998	0.917153	0.157526	2.83099	protein_coding	TRUE	Background
ENST00000215375.7|ENSG00000099624.8|OTTHUMG00000180143.5|OTTHUMT00000449958.3|ATP5F1D-201|ATP5F1D|995|protein_coding|_463_CTGGACATG	846	827	0.026764	0.0211443	0.00561971	2.57074	0.0101483	ENST00000215375.7	ATP5F1D	467	CTGGACATG	+	1244169	chr19	CDS	0.469347	0.607035	0.100503	1.72817	protein_coding	TRUE	Background
ENST00000215375.7|ENSG00000099624.8|OTTHUMG00000180143.5|OTTHUMT00000449958.3|ATP5F1D-201|ATP5F1D|995|protein_coding|_977_AAAGACCCG	718	717	0.0355619	0.0241135	0.0114484	2.97278	0.0029512	ENST00000215375.7	ATP5F1D	981	AAAGACCCG	+	1244812	chr19	3'UTR	0.98593	0.607035	0.100503	2.96419	protein_coding	TRUE	Background
ENST00000215555.7|ENSG00000099785.11|OTTHUMG00000182282.4|-|MARCHF2-201|MARCHF2|1380|protein_coding|_1039_AGAGACACC	30	54	0.576923	0.26	0.316923	2.28712	0.0221886	ENST00000215555.7	MARCHF2	1043	AGAGACACC	+	8438681	chr19	3'UTR	0.755797	0.656522	0.121739	2.28903	protein_coding	TRUE	siEZH2 Hypomethylated
ENST00000215555.7|ENSG00000099785.11|OTTHUMG00000182282.4|-|MARCHF2-201|MARCHF2|1380|protein_coding|_893_GGAGACACC	34	57	0.0294118	0.0185185	0.0108932	-2.03456	0.0418947	ENST00000215555.7	MARCHF2	897	GGAGACACC	+	8438535	chr19	CDS	0.65	0.656522	0.121739	1.9878	protein_coding	TRUE	Background
ENST00000215565.3|ENSG00000099795.7|OTTHUMG00000183291.2|OTTHUMT00000466025.2|NDUFB7-201|NDUFB7|535|protein_coding|_276_CGTGACAGC	963	989	0.797578	0.760984	0.0365937	2.16075	0.0307146	ENST00000215565.3	NDUFB7	280	CGTGACAGC	-	14566831	chr19	CDS	0.523364	0.895327	0.127103	1.51582	protein_coding	TRUE	Background
ENST00000215567.10|ENSG00000099797.15|OTTHUMG00000183290.4|OTTHUMT00000466000.2|TECR-201|TECR|1139|protein_coding|_199_AAGAACCTC	436	413	0.0173267	0.00777202	0.00955471	2.49119	0.0127317	ENST00000215567.10	TECR	203	AAGAACCTC	+	14563240	chr19	CDS	0.178227	0.901668	0.0904302	1.10823	protein_coding	TRUE	Background
ENST00000215567.10|ENSG00000099797.15|OTTHUMG00000183290.4|OTTHUMT00000466000.2|TECR-201|TECR|1139|protein_coding|_375_CCTAACAGA	481	447	0.392157	0.291667	0.10049	2.00486	0.0449784	ENST00000215567.10	TECR	379	CCTAACAGA	+	14563991	chr19	CDS	0.332748	0.901668	0.0904302	1.2987	protein_coding	TRUE	siEZH2 Hypomethylated
ENST00000215567.10|ENSG00000099797.15|OTTHUMG00000183290.4|OTTHUMT00000466000.2|TECR-201|TECR|1139|protein_coding|_451_TATGACTTT	431	425	0.547297	0.346008	0.20129	4.36579	1.26663e-05	ENST00000215567.10	TECR	455	TATGACTTT	+	14564067	chr19	CDS	0.399473	0.901668	0.0904302	1.38095	protein_coding	TRUE	siEZH2 Hypomethylated
ENST00000215567.10|ENSG00000099797.15|OTTHUMG00000183290.4|OTTHUMT00000466000.2|TECR-201|TECR|1139|protein_coding|_933_GATGACCAT	380	339	0.09375	0.111111	-0.0173611	-2.41894	0.0155658	ENST00000215567.10	TECR	937	GATGACCAT	+	14565779	chr19	CDS	0.822651	0.901668	0.0904302	1.9026	protein_coding	TRUE	Background
ENST00000215570.8|ENSG00000099800.8|OTTHUMG00000180432.3|OTTHUMT00000451333.2|TIMM13-201|TIMM13|1664|protein_coding|_101_CTGGACCCA	1047	964	0.0403633	0.028877	0.0114863	3.58132	0.000341859	ENST00000215570.8	TIMM13	105	CTGGACCCA	-	2427481	chr19	CDS	0.063101	0.204327	0.0330529	1.17544	protein_coding	TRUE	Background
ENST00000215570.8|ENSG00000099800.8|OTTHUMG00000180432.3|OTTHUMT00000451333.2|TIMM13-201|TIMM13|1664|protein_coding|_451_TGGGACACA	996	948	0.134091	0.0828539	0.0512371	4.36353	1.27981e-05	ENST00000215570.8	TIMM13	455	TGGGACACA	-	2426833	chr19	3'UTR	0.273438	0.204327	0.0330529	2.08686	protein_coding	TRUE	Background
ENST00000215570.8|ENSG00000099800.8|OTTHUMG00000180432.3|OTTHUMT00000451333.2|TIMM13-201|TIMM13|1664|protein_coding|_628_GCGGACAGC	704	732	0.170863	0.125828	0.0450355	3.16112	0.00157164	ENST00000215570.8	TIMM13	632	GCGGACAGC	-	2426656	chr19	3'UTR	0.379808	0.204327	0.0330529	2.22054	protein_coding	TRUE	Background
ENST00000215570.8|ENSG00000099800.8|OTTHUMG00000180432.3|OTTHUMT00000451333.2|TIMM13-201|TIMM13|1664|protein_coding|_641_CTGGACTTC	1025	1020	0.656155	0.557531	0.0986232	3.51332	0.000442539	ENST00000215570.8	TIMM13	645	CTGGACTTC	-	2426643	chr19	3'UTR	0.38762	0.204327	0.0330529	2.23036	protein_coding	TRUE	Background
ENST00000215574.9|ENSG00000099804.9|OTTHUMG00000180558.11|OTTHUMT00000451889.8|CDC34-201|CDC34|1418|protein_coding|_258_CGTGACACT	179	289	0.548387	0.395939	0.152448	2.61445	0.00893722	ENST00000215574.9	CDC34	262	CGTGACACT	+	532022	chr19	CDS	0.184767	0.620592	0.121298	1.12712	protein_coding	TRUE	siEZH2 Hypomethylated
ENST00000215659.13|ENSG00000188130.14|OTTHUMG00000030145.5|OTTHUMT00000074999.3|MAPK12-201|MAPK12|1778|protein_coding|_255_CGGGACCTG	36	28	0.0277778	0.0384615	-0.0106838	-2.04353	0.0410002	ENST00000215659.13	MAPK12	259	CGGGACCTG	-	50261424	chr22	CDS	0.145669	0.718223	0.0989876	1.07539	protein_coding	TRUE	Background
ENST00000215659.13|ENSG00000188130.14|OTTHUMG00000030145.5|OTTHUMT00000074999.3|MAPK12-201|MAPK12|1778|protein_coding|_681_CTGGACTTC	58	61	0	0.0188679	-0.0188679	-2.14784	0.0317263	ENST00000215659.13	MAPK12	685	CTGGACTTC	-	50256192	chr22	CDS	0.385264	0.718223	0.0989876	1.46231	protein_coding	TRUE	Background
ENST00000215659.13|ENSG00000188130.14|OTTHUMG00000030145.5|OTTHUMT00000074999.3|MAPK12-201|MAPK12|1778|protein_coding|_792_GTGGACATC	46	48	0.0227273	0.0416667	-0.0189394	2.13294	0.0329297	ENST00000215659.13	MAPK12	796	GTGGACATC	-	50255878	chr22	CDS	0.447694	0.718223	0.0989876	1.56312	protein_coding	TRUE	Background
ENST00000215730.12|ENSG00000099940.12|OTTHUMG00000150765.7|OTTHUMT00000320000.5|SNAP29-201|SNAP29|4259|protein_coding|_1832_CCTGACCTG	34	62	0.52	0.34	0.18	2.16032	0.0307477	ENST00000215730.12	SNAP29	1836	CCTGACCTG	+	20888792	chr22	3'UTR	0.431087	0.206152	0.0244189	2.28335	protein_coding	TRUE	siEZH2 Hypomethylated
ENST00000215730.12|ENSG00000099940.12|OTTHUMG00000150765.7|OTTHUMT00000320000.5|SNAP29-201|SNAP29|4259|protein_coding|_2127_AAAAACAAA	28	62	0	0.24	-0.24	-2.30091	0.0213969	ENST00000215730.12	SNAP29	2131	AAAAACAAA	+	20889087	chr22	3'UTR	0.500352	0.206152	0.0244189	2.3706	protein_coding	TRUE	siEZH2 Hypermethylated
ENST00000215730.12|ENSG00000099940.12|OTTHUMG00000150765.7|OTTHUMT00000320000.5|SNAP29-201|SNAP29|4259|protein_coding|_2230_TGTGACCTT	38	72	0.583333	0.36	0.223333	2.26923	0.0232544	ENST00000215730.12	SNAP29	2234	TGTGACCTT	+	20889190	chr22	3'UTR	0.524536	0.206152	0.0244189	2.40106	protein_coding	TRUE	siEZH2 Hypomethylated
ENST00000215730.12|ENSG00000099940.12|OTTHUMG00000150765.7|OTTHUMT00000320000.5|SNAP29-201|SNAP29|4259|protein_coding|_2302_GGAAACCTC	37	74	0.0285714	0.0416667	-0.0130952	2.09561	0.0361171	ENST00000215730.12	SNAP29	2306	GGAAACCTC	+	20889262	chr22	3'UTR	0.541442	0.206152	0.0244189	2.42236	protein_coding	TRUE	Background
ENST00000215730.12|ENSG00000099940.12|OTTHUMG00000150765.7|OTTHUMT00000320000.5|SNAP29-201|SNAP29|4259|protein_coding|_2380_CATGACCTT	37	68	0.896552	0.686275	0.210277	3.0789	0.00207769	ENST00000215730.12	SNAP29	2384	CATGACCTT	+	20889340	chr22	3'UTR	0.559756	0.206152	0.0244189	2.44543	protein_coding	TRUE	siEZH2 Hypomethylated
ENST00000215730.12|ENSG00000099940.12|OTTHUMG00000150765.7|OTTHUMT00000320000.5|SNAP29-201|SNAP29|4259|protein_coding|_3468_TCTAACTTA	35	54	0.173913	0.097561	0.0763521	1.98221	0.0474553	ENST00000215730.12	SNAP29	3472	TCTAACTTA	+	20890428	chr22	3'UTR	0.815215	0.206152	0.0244189	2.76723	protein_coding	TRUE	Background
ENST00000215730.12|ENSG00000099940.12|OTTHUMG00000150765.7|OTTHUMT00000320000.5|SNAP29-201|SNAP29|4259|protein_coding|_3610_GCTAACACG	33	60	0.363636	0.142857	0.220779	2.01543	0.0438596	ENST00000215730.12	SNAP29	3614	GCTAACACG	+	20890570	chr22	3'UTR	0.848556	0.206152	0.0244189	2.80923	protein_coding	TRUE	siEZH2 Hypomethylated
ENST00000215730.12|ENSG00000099940.12|OTTHUMG00000150765.7|OTTHUMT00000320000.5|SNAP29-201|SNAP29|4259|protein_coding|_3620_TGAAACCCC	33	50	0.380952	0.106383	0.274569	3.43349	0.000595871	ENST00000215730.12	SNAP29	3624	TGAAACCCC	+	20890580	chr22	3'UTR	0.850904	0.206152	0.0244189	2.81219	protein_coding	TRUE	siEZH2 Hypomethylated
ENST00000215730.12|ENSG00000099940.12|OTTHUMG00000150765.7|OTTHUMT00000320000.5|SNAP29-201|SNAP29|4259|protein_coding|_4036_GTGAACTCA	37	63	0.148148	0.0181818	0.129966	2.63085	0.00851713	ENST00000215730.12	SNAP29	4040	GTGAACTCA	+	20890996	chr22	3'UTR	0.948579	0.206152	0.0244189	2.93523	protein_coding	TRUE	siEZH2 Hypomethylated
ENST00000215730.12|ENSG00000099940.12|OTTHUMG00000150765.7|OTTHUMT00000320000.5|SNAP29-201|SNAP29|4259|protein_coding|_596_CCAAACCTT	159	147	0.174242	0.164062	0.0101799	1.976	0.0481545	ENST00000215730.12	SNAP29	600	CCAAACCTT	+	20881111	chr22	CDS	0.140878	0.206152	0.0244189	1.64083	protein_coding	TRUE	Background
ENST00000215730.12|ENSG00000099940.12|OTTHUMG00000150765.7|OTTHUMT00000320000.5|SNAP29-201|SNAP29|4259|protein_coding|_674_AAGAACCCA	127	129	0.018018	0	0.018018	2.11449	0.0344737	ENST00000215730.12	SNAP29	678	AAGAACCCA	+	20883525	chr22	CDS	0.159192	0.206152	0.0244189	1.7416	protein_coding	TRUE	Background
ENST00000215730.12|ENSG00000099940.12|OTTHUMG00000150765.7|OTTHUMT00000320000.5|SNAP29-201|SNAP29|4259|protein_coding|_79_CCAGACCGA	35	37	0	0	0	-2.42796	0.015184	ENST00000215730.12	SNAP29	83	CCAGACCGA	+	20859090	chr22	5'UTR	0.0194881	0.206152	0.0244189	0.798077	protein_coding	TRUE	Background
ENST00000215730.12|ENSG00000099940.12|OTTHUMG00000150765.7|OTTHUMT00000320000.5|SNAP29-201|SNAP29|4259|protein_coding|_803_CTTGACCGG	147	141	0.0887097	0.131579	-0.0428693	-2.39553	0.0165962	ENST00000215730.12	SNAP29	807	CTTGACCGG	+	20887763	chr22	CDS	0.189481	0.206152	0.0244189	1.90827	protein_coding	TRUE	Background
ENST00000215742.9|ENSG00000184436.12|OTTHUMG00000150879.2|OTTHUMT00000320405.2|THAP7-201|THAP7|1913|protein_coding|_957_CTTGACAAG	25	29	0.0454545	0.35	-0.304545	-2.73225	0.00629029	ENST00000215742.9	THAP7	961	CTTGACAAG	-	21000055	chr22	CDS	0.502352	0.593832	0.109252	1.81122	protein_coding	TRUE	siEZH2 Hypermethylated
ENST00000215754.8|ENSG00000240972.2|OTTHUMG00000150773.3|OTTHUMT00000320009.2|MIF-201|MIF|557|protein_coding|_107_GTAAACACC	8209	8228	0.421401	0.386595	0.0348053	3.64447	0.000267943	ENST00000215754.8	MIF	111	GTAAACACC	+	23894494	chr22	CDS	0.199282	0.78456	0.165171	1.05507	protein_coding	TRUE	Background
ENST00000215754.8|ENSG00000240972.2|OTTHUMG00000150773.3|OTTHUMT00000320009.2|MIF-201|MIF|557|protein_coding|_221_CCGGACCAG	7926	8327	0.0131871	0.00876219	0.00442491	3.29022	0.00100111	ENST00000215754.8	MIF	225	CCGGACCAG	+	23894797	chr22	CDS	0.40395	0.78456	0.165171	1.38551	protein_coding	TRUE	Background
ENST00000215754.8|ENSG00000240972.2|OTTHUMG00000150773.3|OTTHUMT00000320009.2|MIF-201|MIF|557|protein_coding|_305_CAGAACCGC	9487	9631	0.00761589	0.00658605	0.00102984	5.70052	1.19441e-08	ENST00000215754.8	MIF	309	CAGAACCGC	+	23894881	chr22	CDS	0.554758	0.78456	0.165171	1.62899	protein_coding	TRUE	Background
ENST00000215754.8|ENSG00000240972.2|OTTHUMG00000150773.3|OTTHUMT00000320009.2|MIF-201|MIF|557|protein_coding|_365_CCGGACAGG	7275	7216	0.103454	0.0864362	0.017018	3.37584	0.000735906	ENST00000215754.8	MIF	369	CCGGACAGG	+	23894941	chr22	CDS	0.662478	0.78456	0.165171	1.8029	protein_coding	TRUE	Background
ENST00000215754.8|ENSG00000240972.2|OTTHUMG00000150773.3|OTTHUMT00000320009.2|MIF-201|MIF|557|protein_coding|_416_TGGAACAAC	9324	9507	0.0119324	0.00904588	0.00288651	9.71216	2.67606e-22	ENST00000215754.8	MIF	420	TGGAACAAC	+	23895087	chr22	CDS	0.754039	0.78456	0.165171	1.95072	protein_coding	TRUE	Background
ENST00000215754.8|ENSG00000240972.2|OTTHUMG00000150773.3|OTTHUMT00000320009.2|MIF-201|MIF|557|protein_coding|_447_AGGGACCCA	8437	8184	0.0201662	0.0246077	-0.00444144	-3.95878	7.5335e-05	ENST00000215754.8	MIF	451	AGGGACCCA	+	23895118	chr22	3'UTR	0.809695	0.78456	0.165171	2.11667	protein_coding	TRUE	Background
ENST00000215754.8|ENSG00000240972.2|OTTHUMG00000150773.3|OTTHUMT00000320009.2|MIF-201|MIF|557|protein_coding|_479_GGGAACCCG	8771	8871	0.00673166	0.0035461	0.00318556	6.32071	2.60368e-10	ENST00000215754.8	MIF	483	GGGAACCCG	+	23895150	chr22	3'UTR	0.867145	0.78456	0.165171	2.38333	protein_coding	TRUE	Background
ENST00000215793.13|ENSG00000099995.19|OTTHUMG00000151005.5|OTTHUMT00000320916.3|SF3A1-201|SF3A1|5090|protein_coding|_1143_CAGGACACC	138	179	0.030303	0	0.030303	2.08139	0.0373984	ENST00000215793.13	SF3A1	1147	CAGGACACC	-	30341717	chr22	CDS	0.225344	0.487819	0.0204322	1.43842	protein_coding	TRUE	Background
ENST00000215793.13|ENSG00000099995.19|OTTHUMG00000151005.5|OTTHUMT00000320916.3|SF3A1-201|SF3A1|5090|protein_coding|_1378_AGGAACACA	164	215	0.00628931	0	0.00628931	2.12648	0.0334635	ENST00000215793.13	SF3A1	1382	AGGAACACA	-	30340290	chr22	CDS	0.271513	0.487819	0.0204322	1.5372	protein_coding	TRUE	Background
ENST00000215793.13|ENSG00000099995.19|OTTHUMG00000151005.5|OTTHUMT00000320916.3|SF3A1-201|SF3A1|5090|protein_coding|_2643_CCTGACCCT	223	320	0.164894	0.132404	0.0324894	2.17613	0.0295456	ENST00000215793.13	SF3A1	2647	CCTGACCCT	-	30334430	chr22	3'UTR	0.520039	0.487819	0.0204322	2.06291	protein_coding	TRUE	Background
ENST00000215793.13|ENSG00000099995.19|OTTHUMG00000151005.5|OTTHUMT00000320916.3|SF3A1-201|SF3A1|5090|protein_coding|_2856_CTTGACATG	202	306	0.474026	0.264	0.210026	4.5732	4.80326e-06	ENST00000215793.13	SF3A1	2860	CTTGACATG	-	30334217	chr22	3'UTR	0.561886	0.487819	0.0204322	2.14461	protein_coding	TRUE	siEZH2 Hypomethylated
ENST00000215793.13|ENSG00000099995.19|OTTHUMG00000151005.5|OTTHUMT00000320916.3|SF3A1-201|SF3A1|5090|protein_coding|_360_AATGACCCT	121	121	0.34375	0.224719	0.119031	1.9697	0.0488731	ENST00000215793.13	SF3A1	364	AATGACCCT	-	30346442	chr22	CDS	0.0715128	0.487819	0.0204322	1.10929	protein_coding	TRUE	siEZH2 Hypomethylated
ENST00000215793.13|ENSG00000099995.19|OTTHUMG00000151005.5|OTTHUMT00000320916.3|SF3A1-201|SF3A1|5090|protein_coding|_3724_TTGGACCTC	25	36	0.0869565	0	0.0869565	2.28769	0.0221553	ENST00000215793.13	SF3A1	3728	TTGGACCTC	-	30333349	chr22	3'UTR	0.732417	0.487819	0.0204322	2.47756	protein_coding	TRUE	Background
ENST00000215793.13|ENSG00000099995.19|OTTHUMG00000151005.5|OTTHUMT00000320916.3|SF3A1-201|SF3A1|5090|protein_coding|_3866_ACAAACTGC	30	36	0.037037	0	0.037037	2.15059	0.0315085	ENST00000215793.13	SF3A1	3870	ACAAACTGC	-	30333207	chr22	3'UTR	0.760314	0.487819	0.0204322	2.53203	protein_coding	TRUE	Background
ENST00000215793.13|ENSG00000099995.19|OTTHUMG00000151005.5|OTTHUMT00000320916.3|SF3A1-201|SF3A1|5090|protein_coding|_684_TTTGACTTT	139	140	0.378049	0.28	0.0980488	2.23642	0.0253242	ENST00000215793.13	SF3A1	688	TTTGACTTT	-	30344997	chr22	CDS	0.135167	0.487819	0.0204322	1.24548	protein_coding	TRUE	Background
ENST00000215793.13|ENSG00000099995.19|OTTHUMG00000151005.5|OTTHUMT00000320916.3|SF3A1-201|SF3A1|5090|protein_coding|_947_GGAAACAGT	149	155	0.634146	0.508333	0.125813	2.0655	0.0388756	ENST00000215793.13	SF3A1	951	GGAAACAGT	-	30342227	chr22	CDS	0.186837	0.487819	0.0204322	1.35603	protein_coding	TRUE	siEZH2 Hypomethylated
ENST00000215793.13|ENSG00000099995.19|OTTHUMG00000151005.5|OTTHUMT00000320916.3|SF3A1-201|SF3A1|5090|protein_coding|_978_GGGAACTTC	153	166	0.0272109	0.0125786	0.0146323	2.11186	0.0346982	ENST00000215793.13	SF3A1	982	GGGAACTTC	-	30341882	chr22	CDS	0.192927	0.487819	0.0204322	1.36906	protein_coding	TRUE	Background
ENST00000215794.8|ENSG00000184979.11|OTTHUMG00000150104.2|OTTHUMT00000316368.2|USP18-201|USP18|1858|protein_coding|_300_TGGGACTAC	34	29	0.375	0.12	0.255	2.12365	0.0336994	ENST00000215794.8	USP18	304	TGGGACTAC	+	18157809	chr22	CDS	0.163617	0.686222	0.0855759	1.12993	protein_coding	TRUE	siEZH2 Hypomethylated
ENST00000215829.8|ENSG00000100028.12|OTTHUMG00000150727.3|OTTHUMT00000319813.2|SNRPD3-201|SNRPD3|3466|protein_coding|_310_CCTGACATG	770	990	0.158479	0.114387	0.0440918	3.05704	0.00223537	ENST00000215829.8	SNRPD3	314	CCTGACATG	+	24568081	chr22	CDS	0.0905943	0.135314	0.026255	1.58995	protein_coding	TRUE	Background
ENST00000215829.8|ENSG00000100028.12|OTTHUMG00000150727.3|OTTHUMT00000319813.2|SNRPD3-201|SNRPD3|3466|protein_coding|_445_GGAAACATC	977	1245	0.318237	0.257905	0.0603323	2.8977	0.00375911	ENST00000215829.8	SNRPD3	449	GGAAACATC	+	24571955	chr22	CDS	0.129544	0.135314	0.026255	1.94709	protein_coding	TRUE	Background
ENST00000215829.8|ENSG00000100028.12|OTTHUMG00000150727.3|OTTHUMT00000319813.2|SNRPD3-201|SNRPD3|3466|protein_coding|_70_CCGAACTCT	897	1128	0.111276	0.090301	0.020975	3.02499	0.00248642	ENST00000215829.8	SNRPD3	74	CCGAACTCT	+	24557658	chr22	5'UTR	0.0213503	0.135314	0.026255	0.813187	protein_coding	TRUE	Background
ENST00000215832.11|ENSG00000100030.15|OTTHUMG00000030508.2|OTTHUMT00000075396.2|MAPK1-201|MAPK1|5881|protein_coding|_2039_TGTAACACT	109	125	0.314286	0.120482	0.193804	3.10426	0.00190759	ENST00000215832.11	MAPK1	2043	TGTAACACT	-	21763494	chr22	3'UTR	0.34739	0.21884	0.0351981	2.16456	protein_coding	TRUE	siEZH2 Hypomethylated
ENST00000215832.11|ENSG00000100030.15|OTTHUMG00000030508.2|OTTHUMT00000075396.2|MAPK1-201|MAPK1|5881|protein_coding|_2374_TATAACAAT	113	141	0.15	0.049505	0.100495	3.08057	0.00206606	ENST00000215832.11	MAPK1	2378	TATAACAAT	-	21763159	chr22	3'UTR	0.404353	0.21884	0.0351981	2.23748	protein_coding	TRUE	siEZH2 Hypomethylated
ENST00000215832.11|ENSG00000100030.15|OTTHUMG00000030508.2|OTTHUMT00000075396.2|MAPK1-201|MAPK1|5881|protein_coding|_3022_CTGAACACA	53	78	0.0652174	0.0135135	0.0517039	2.51353	0.0119531	ENST00000215832.11	MAPK1	3026	CTGAACACA	-	21762511	chr22	3'UTR	0.514538	0.21884	0.0351981	2.37854	protein_coding	TRUE	Background
ENST00000215832.11|ENSG00000100030.15|OTTHUMG00000030508.2|OTTHUMT00000075396.2|MAPK1-201|MAPK1|5881|protein_coding|_402_GAGAACCCT	83	75	0	0.027027	-0.027027	2.35554	0.0184959	ENST00000215832.11	MAPK1	406	GAGAACCCT	-	21807764	chr22	CDS	0.0690359	0.21884	0.0351981	1.18426	protein_coding	TRUE	Background
ENST00000215882.10|ENSG00000100075.10|OTTHUMG00000150123.4|OTTHUMT00000316441.3|SLC25A1-201|SLC25A1|1548|protein_coding|_1232_TATGACCCT	319	366	0.253061	0.189474	0.0635875	2.09097	0.036531	ENST00000215882.10	SLC25A1	1236	TATGACCCT	-	19175892	chr22	3'UTR	0.79845	0.644703	0.0419897	2.43273	protein_coding	TRUE	Background
ENST00000215882.10|ENSG00000100075.10|OTTHUMG00000150123.4|OTTHUMT00000316441.3|SLC25A1-201|SLC25A1|1548|protein_coding|_693_GGGGACAAC	314	329	0.206522	0.112245	0.0942768	3.18017	0.00147187	ENST00000215882.10	SLC25A1	697	GGGGACAAC	-	19176690	chr22	CDS	0.450258	0.644703	0.0419897	1.67738	protein_coding	TRUE	Background
ENST00000215882.10|ENSG00000100075.10|OTTHUMG00000150123.4|OTTHUMT00000316441.3|SLC25A1-201|SLC25A1|1548|protein_coding|_831_CGGAACACG	312	347	0.0196721	0.0117647	0.00790743	2.10435	0.0353483	ENST00000215882.10	SLC25A1	835	CGGAACACG	-	19176469	chr22	CDS	0.539406	0.644703	0.0419897	1.82529	protein_coding	TRUE	Background
ENST00000215882.10|ENSG00000100075.10|OTTHUMG00000150123.4|OTTHUMT00000316441.3|SLC25A1-201|SLC25A1|1548|protein_coding|_990_ACGGACTAA	289	338	0.196364	0.113497	0.0828667	2.69795	0.00697686	ENST00000215882.10	SLC25A1	994	ACGGACTAA	-	19176134	chr22	CDS	0.642119	0.644703	0.0419897	1.99571	protein_coding	TRUE	Background
ENST00000215904.7|ENSG00000241360.2|OTTHUMG00000044618.4|OTTHUMT00000104105.3|PDXP-201|PDXP|2012|protein_coding|_1363_GGGAACCAC	246	184	0.012766	0.00549451	0.00727145	3.05951	0.00221701	ENST00000215904.7	PDXP	1367	GGGAACCAC	+	37666288	chr22	3'UTR	0.679423	0.471173	0.0298211	2.3938	protein_coding	TRUE	Background
ENST00000215917.11|ENSG00000100104.13|OTTHUMG00000150885.4|OTTHUMT00000320423.3|SRRD-201|SRRD|4020|protein_coding|_1080_AGAGACTAA	86	105	0.648649	0.463415	0.185234	2.63611	0.00838621	ENST00000215917.11	SRRD	1084	AGAGACTAA	+	26491723	chr22	3'UTR	0.269652	0.256468	0.00348259	2.01773	protein_coding	TRUE	siEZH2 Hypomethylated
ENST00000215917.11|ENSG00000100104.13|OTTHUMG00000150885.4|OTTHUMT00000320423.3|SRRD-201|SRRD|4020|protein_coding|_1116_GAGAACTCC	85	107	0.038961	0.0103093	0.0286518	2.45775	0.0139809	ENST00000215917.11	SRRD	1120	GAGAACTCC	+	26491759	chr22	3'UTR	0.278607	0.256468	0.00348259	2.02978	protein_coding	TRUE	Background
ENST00000215917.11|ENSG00000100104.13|OTTHUMG00000150885.4|OTTHUMT00000320423.3|SRRD-201|SRRD|4020|protein_coding|_182_TCTGACAGC	74	74	0.0925926	0.181818	-0.0892256	-2.0709	0.038368	ENST00000215917.11	SRRD	186	TCTGACAGC	+	26484063	chr22	CDS	0.0462687	0.256468	0.00348259	1.16912	protein_coding	TRUE	Background
ENST00000215917.11|ENSG00000100104.13|OTTHUMG00000150885.4|OTTHUMT00000320423.3|SRRD-201|SRRD|4020|protein_coding|_831_AAGGACTGG	67	87	0.216667	0.305085	-0.0884181	-3.17975	0.00147401	ENST00000215917.11	SRRD	835	AAGGACTGG	+	26491474	chr22	CDS	0.207711	0.256468	0.00348259	1.80728	protein_coding	TRUE	Background
ENST00000215919.3|ENSG00000100105.18|OTTHUMG00000151254.2|OTTHUMT00000321934.1|PATZ1-201|PATZ1|2516|protein_coding|_1281_CTTAACCGG	31	35	0.037037	0.12	-0.082963	-2.43471	0.0149037	ENST00000215919.3	PATZ1	1285	CTTAACCGG	-	31344491	chr22	CDS	0.510731	0.710254	0.0699523	1.68839	protein_coding	TRUE	Background
ENST00000215919.3|ENSG00000100105.18|OTTHUMG00000151254.2|OTTHUMT00000321934.1|PATZ1-201|PATZ1|2516|protein_coding|_732_TTGGACATG	22	31	0.5	0.714286	-0.214286	-2.03976	0.0413738	ENST00000215919.3	PATZ1	736	TTGGACATG	-	31345040	chr22	CDS	0.292528	0.710254	0.0699523	1.34761	protein_coding	TRUE	siEZH2 Hypermethylated
ENST00000215941.9|ENSG00000100124.15|OTTHUMG00000150663.6|OTTHUMT00000319490.2|ANKRD54-201|ANKRD54|2087|protein_coding|_1548_CCAGACCTT	26	46	0.136364	0.0444444	0.0919192	2.23922	0.0251415	ENST00000215941.9	ANKRD54	1552	CCAGACCTT	-	37831389	chr22	3'UTR	0.743651	0.478198	0.0469574	2.50872	protein_coding	TRUE	Background
ENST00000215941.9|ENSG00000100124.15|OTTHUMG00000150663.6|OTTHUMT00000319490.2|ANKRD54-201|ANKRD54|2087|protein_coding|_464_GGAAACAGT	26	30	0.388889	0.230769	0.15812	2.2836	0.0223948	ENST00000215941.9	ANKRD54	468	GGAAACAGT	-	37840190	chr22	CDS	0.224245	0.478198	0.0469574	1.41111	protein_coding	TRUE	siEZH2 Hypomethylated
ENST00000215941.9|ENSG00000100124.15|OTTHUMG00000150663.6|OTTHUMT00000319490.2|ANKRD54-201|ANKRD54|2087|protein_coding|_621_GGGAACACG	26	34	0.04	0	0.04	2.1183	0.0341495	ENST00000215941.9	ANKRD54	625	GGGAACACG	-	37833701	chr22	CDS	0.299473	0.478198	0.0469574	1.58556	protein_coding	TRUE	Background
ENST00000215956.10|ENSG00000100138.15|OTTHUMG00000151189.9|OTTHUMT00000321683.2|SNU13-201|SNU13|877|protein_coding|_351_TGTAACTAT	128	149	0.269231	0.128713	0.140518	2.54248	0.011007	ENST00000215956.10	SNU13	355	TGTAACTAT	-	41680276	chr22	CDS	0.404789	0.741163	0.303307	1.23177	protein_coding	TRUE	siEZH2 Hypomethylated
ENST00000215957.10|ENSG00000100139.14|OTTHUMG00000150670.6|OTTHUMT00000319545.4|MICALL1-201|MICALL1|4710|protein_coding|_2957_GATGACTGC	32	45	0.814815	0.545455	0.26936	2.84246	0.00447665	ENST00000215957.10	MICALL1	2961	GATGACTGC	+	37941074	chr22	3'UTR	0.628662	0.576433	0.0267516	2.12331	protein_coding	TRUE	siEZH2 Hypomethylated
ENST00000215980.10|ENSG00000100162.15|OTTHUMG00000151277.3|OTTHUMT00000322058.2|CENPM-201|CENPM|938|protein_coding|_310_CAGAACACA	194	123	0.0574713	0.0175439	0.0399274	2.25855	0.0239113	ENST00000215980.10	CENPM	314	CAGAACACA	-	41945296	chr22	CDS	0.334755	0.658849	0.0831557	1.43704	protein_coding	TRUE	Background
ENST00000216014.9|ENSG00000100196.11|OTTHUMG00000153520.2|OTTHUMT00000331474.2|KDELR3-201|KDELR3|1694|protein_coding|_131_CTGGACCAT	68	63	0.0793651	0.0169492	0.0624159	2.67642	0.00744122	ENST00000216014.9	KDELR3	135	CTGGACCAT	+	38468231	chr22	5'UTR	0.079693	0.460449	0.081464	0.978261	protein_coding	TRUE	Background
ENST00000216014.9|ENSG00000100196.11|OTTHUMG00000153520.2|OTTHUMT00000331474.2|KDELR3-201|KDELR3|1694|protein_coding|_554_CAAGACTGG	54	69	0	0	0	-2.44624	0.0144354	ENST00000216014.9	KDELR3	558	CAAGACTGG	+	38481281	chr22	CDS	0.329398	0.460449	0.081464	1.65421	protein_coding	TRUE	Background
ENST00000216027.8|ENSG00000100209.11|OTTHUMG00000151092.2|OTTHUMT00000321263.2|HSCB-201|HSCB|1106|protein_coding|_180_TGGAACTGC	21	28	0	0	0	-2.32335	0.0201603	ENST00000216027.8	HSCB	184	TGGAACTGC	+	28742223	chr22	CDS	0.166365	0.688969	0.0515371	1.18014	protein_coding	TRUE	Background
ENST00000216029.8|ENSG00000100211.12|OTTHUMG00000150990.20|OTTHUMT00000320832.1|CBY1-201|CBY1|1146|protein_coding|_491_AGGAACTGG	104	225	0.02	0.00909091	0.0109091	2.7475	0.0060052	ENST00000216029.8	CBY1	495	AGGAACTGG	+	38673200	chr22	CDS	0.431937	0.461606	0.131763	1.91005	protein_coding	TRUE	Background
ENST00000216034.6|ENSG00000100216.6|OTTHUMG00000150991.3|OTTHUMT00000320842.3|TOMM22-201|TOMM22|2031|protein_coding|_383_TAGGACCTA	527	562	0.0387931	0.0332031	0.00558998	2.17708	0.0294745	ENST00000216034.6	TOMM22	387	TAGGACCTA	+	38683778	chr22	CDS	0.190547	0.220581	0.0108321	1.85681	protein_coding	TRUE	Background
ENST00000216034.6|ENSG00000100216.6|OTTHUMG00000150991.3|OTTHUMT00000320842.3|TOMM22-201|TOMM22|2031|protein_coding|_388_CCTAACACA	575	622	0.165394	0.123007	0.0423876	2.3565	0.0184483	ENST00000216034.6	TOMM22	392	CCTAACACA	+	38683783	chr22	CDS	0.193008	0.220581	0.0108321	1.86854	protein_coding	TRUE	Background
ENST00000216034.6|ENSG00000100216.6|OTTHUMG00000150991.3|OTTHUMT00000320842.3|TOMM22-201|TOMM22|2031|protein_coding|_504_TTGAACTGC	591	631	0.227074	0.181818	0.0452561	3.39929	0.00067562	ENST00000216034.6	TOMM22	508	TTGAACTGC	+	38683899	chr22	3'UTR	0.250123	0.220581	0.0108321	2.0379	protein_coding	TRUE	Background
ENST00000216034.6|ENSG00000100216.6|OTTHUMG00000150991.3|OTTHUMT00000320842.3|TOMM22-201|TOMM22|2031|protein_coding|_537_TTTAACTTT	607	612	0.309333	0.181122	0.128211	3.83531	0.000125407	ENST00000216034.6	TOMM22	541	TTTAACTTT	+	38683932	chr22	3'UTR	0.266371	0.220581	0.0108321	2.05875	protein_coding	TRUE	siEZH2 Hypomethylated
ENST00000216034.6|ENSG00000100216.6|OTTHUMG00000150991.3|OTTHUMT00000320842.3|TOMM22-201|TOMM22|2031|protein_coding|_53_GGGAACCCC	563	531	0.00361011	0	0.00361011	2.16888	0.0300919	ENST00000216034.6	TOMM22	57	GGGAACCCC	+	38682014	chr22	CDS	0.028065	0.220581	0.0108321	1.08216	protein_coding	TRUE	Background
ENST00000216034.6|ENSG00000100216.6|OTTHUMG00000150991.3|OTTHUMT00000320842.3|TOMM22-201|TOMM22|2031|protein_coding|_602_AAAGACTCA	610	642	0.424348	0.299509	0.124839	3.42982	0.000603991	ENST00000216034.6	TOMM22	606	AAAGACTCA	+	38683997	chr22	3'UTR	0.298375	0.220581	0.0108321	2.09981	protein_coding	TRUE	siEZH2 Hypomethylated
ENST00000216034.6|ENSG00000100216.6|OTTHUMG00000150991.3|OTTHUMT00000320842.3|TOMM22-201|TOMM22|2031|protein_coding|_866_TGAAACAGA	527	535	0.352941	0.291469	0.061472	2.39057	0.0168224	ENST00000216034.6	TOMM22	870	TGAAACAGA	+	38684261	chr22	3'UTR	0.42836	0.220581	0.0108321	2.26658	protein_coding	TRUE	Background
ENST00000216034.6|ENSG00000100216.6|OTTHUMG00000150991.3|OTTHUMT00000320842.3|TOMM22-201|TOMM22|2031|protein_coding|_870_ACAGACAAA	481	517	0.0456989	0.0516304	-0.00593151	-2.00056	0.0454402	ENST00000216034.6	TOMM22	874	ACAGACAAA	+	38684265	chr22	3'UTR	0.43033	0.220581	0.0108321	2.26911	protein_coding	TRUE	Background
ENST00000216034.6|ENSG00000100216.6|OTTHUMG00000150991.3|OTTHUMT00000320842.3|TOMM22-201|TOMM22|2031|protein_coding|_965_GGGGACTAT	648	714	0.171141	0.146707	0.0244344	2.53019	0.0114001	ENST00000216034.6	TOMM22	969	GGGGACTAT	+	38684360	chr22	3'UTR	0.477105	0.220581	0.0108321	2.32912	protein_coding	TRUE	Background
ENST00000216037.10|ENSG00000100219.17|OTTHUMG00000151094.3|OTTHUMT00000321274.1|XBP1-201|XBP1|1850|protein_coding|_1006_AAGAACCTG	588	629	0.0195382	0.00983607	0.00970212	3.75241	0.000175139	ENST00000216037.10	XBP1	1010	AAGAACCTG	-	28795394	chr22	3'UTR	0.545946	0.463784	0.0405405	2.15323	protein_coding	TRUE	Background
ENST00000216037.10|ENSG00000100219.17|OTTHUMG00000151094.3|OTTHUMT00000321274.1|XBP1-201|XBP1|1850|protein_coding|_108_CGGGACCCC	449	422	0.00902935	0.00719424	0.0018351	2.49392	0.0126341	ENST00000216037.10	XBP1	112	CGGGACCCC	-	28800485	chr22	CDS	0.0605405	0.463784	0.0405405	1.04725	protein_coding	TRUE	Background
ENST00000216037.10|ENSG00000100219.17|OTTHUMG00000151094.3|OTTHUMT00000321274.1|XBP1-201|XBP1|1850|protein_coding|_1107_AGTGACTGT	538	557	0.982721	0.99604	-0.0133182	-2.07423	0.0380582	ENST00000216037.10	XBP1	1111	AGTGACTGT	-	28795293	chr22	3'UTR	0.600541	0.463784	0.0405405	2.25504	protein_coding	TRUE	Background
ENST00000216037.10|ENSG00000100219.17|OTTHUMG00000151094.3|OTTHUMT00000321274.1|XBP1-201|XBP1|1850|protein_coding|_1167_GTAAACCAT	588	598	0.735499	0.647059	0.08844	3.4426	0.000576157	ENST00000216037.10	XBP1	1171	GTAAACCAT	-	28795233	chr22	3'UTR	0.632973	0.463784	0.0405405	2.31552	protein_coding	TRUE	Background
ENST00000216037.10|ENSG00000100219.17|OTTHUMG00000151094.3|OTTHUMT00000321274.1|XBP1-201|XBP1|1850|protein_coding|_1182_GAGGACACT	573	601	0.37037	0.297153	0.0732173	3.58592	0.000335894	ENST00000216037.10	XBP1	1186	GAGGACACT	-	28795218	chr22	3'UTR	0.641081	0.463784	0.0405405	2.33065	protein_coding	TRUE	Background
ENST00000216037.10|ENSG00000100219.17|OTTHUMG00000151094.3|OTTHUMT00000321274.1|XBP1-201|XBP1|1850|protein_coding|_1198_ATGAACTCT	565	599	0.545226	0.414815	0.130411	3.45173	0.000557001	ENST00000216037.10	XBP1	1202	ATGAACTCT	-	28795202	chr22	3'UTR	0.64973	0.463784	0.0405405	2.34677	protein_coding	TRUE	siEZH2 Hypomethylated
ENST00000216037.10|ENSG00000100219.17|OTTHUMG00000151094.3|OTTHUMT00000321274.1|XBP1-201|XBP1|1850|protein_coding|_1258_CTTGACTAT	599	652	0.458549	0.370098	0.0884512	2.70219	0.00688853	ENST00000216037.10	XBP1	1262	CTTGACTAT	-	28795142	chr22	3'UTR	0.682162	0.463784	0.0405405	2.40726	protein_coding	TRUE	Background
ENST00000216037.10|ENSG00000100219.17|OTTHUMG00000151094.3|OTTHUMT00000321274.1|XBP1-201|XBP1|1850|protein_coding|_1394_TTTGACATC	572	608	0.319415	0.239264	0.0801516	2.15542	0.0311294	ENST00000216037.10	XBP1	1398	TTTGACATC	-	28795006	chr22	3'UTR	0.755676	0.463784	0.0405405	2.54435	protein_coding	TRUE	Background
ENST00000216037.10|ENSG00000100219.17|OTTHUMG00000151094.3|OTTHUMT00000321274.1|XBP1-201|XBP1|1850|protein_coding|_1458_GAGAACTAC	527	560	0.010142	0.00560748	0.00453451	4.10032	4.12583e-05	ENST00000216037.10	XBP1	1462	GAGAACTAC	-	28794942	chr22	3'UTR	0.79027	0.463784	0.0405405	2.60887	protein_coding	TRUE	Background
ENST00000216037.10|ENSG00000100219.17|OTTHUMG00000151094.3|OTTHUMT00000321274.1|XBP1-201|XBP1|1850|protein_coding|_1661_GGGAACACC	544	560	0.00564972	0.00723327	-0.00158356	2.21073	0.0270545	ENST00000216037.10	XBP1	1665	GGGAACACC	-	28794739	chr22	3'UTR	0.9	0.463784	0.0405405	2.81351	protein_coding	TRUE	Background
ENST00000216037.10|ENSG00000100219.17|OTTHUMG00000151094.3|OTTHUMT00000321274.1|XBP1-201|XBP1|1850|protein_coding|_394_GAGAACCAA	618	604	0.00687285	0.00344828	0.00342458	3.65393	0.000258252	ENST00000216037.10	XBP1	398	GAGAACCAA	-	28797204	chr22	CDS	0.215135	0.463784	0.0405405	1.41252	protein_coding	TRUE	Background
ENST00000216037.10|ENSG00000100219.17|OTTHUMG00000151094.3|OTTHUMT00000321274.1|XBP1-201|XBP1|1850|protein_coding|_572_TCAGACTAC	493	475	0.0356347	0.0315534	0.00408135	-3.31802	0.000906564	ENST00000216037.10	XBP1	576	TCAGACTAC	-	28796142	chr22	CDS	0.311351	0.463784	0.0405405	1.63985	protein_coding	TRUE	Background
ENST00000216037.10|ENSG00000100219.17|OTTHUMG00000151094.3|OTTHUMT00000321274.1|XBP1-201|XBP1|1850|protein_coding|_622_CAGAACATC	624	647	0.0224138	0.00970874	0.0127051	2.95324	0.00314459	ENST00000216037.10	XBP1	626	CAGAACATC	-	28796092	chr22	CDS	0.338378	0.463784	0.0405405	1.7037	protein_coding	TRUE	Background
ENST00000216037.10|ENSG00000100219.17|OTTHUMG00000151094.3|OTTHUMT00000321274.1|XBP1-201|XBP1|1850|protein_coding|_651_ATTGACTCT	597	625	0.237668	0.16701	0.0706579	2.65841	0.00785104	ENST00000216037.10	XBP1	655	ATTGACTCT	-	28796063	chr22	CDS	0.354054	0.463784	0.0405405	1.74074	protein_coding	TRUE	Background
ENST00000216037.10|ENSG00000100219.17|OTTHUMG00000151094.3|OTTHUMT00000321274.1|XBP1-201|XBP1|1850|protein_coding|_702_TTGGACCCA	553	573	0.150602	0.105948	0.0446545	2.58386	0.00977009	ENST00000216037.10	XBP1	706	TTGGACCCA	-	28795698	chr22	CDS	0.381622	0.463784	0.0405405	1.80587	protein_coding	TRUE	Background
ENST00000216037.10|ENSG00000100219.17|OTTHUMG00000151094.3|OTTHUMT00000321274.1|XBP1-201|XBP1|1850|protein_coding|_778_AAGGACCCA	619	637	0.0848896	0.0581583	0.0267313	2.24382	0.0248439	ENST00000216037.10	XBP1	782	AAGGACCCA	-	28795622	chr22	CDS	0.422703	0.463784	0.0405405	1.90294	protein_coding	TRUE	Background
ENST00000216037.10|ENSG00000100219.17|OTTHUMG00000151094.3|OTTHUMT00000321274.1|XBP1-201|XBP1|1850|protein_coding|_850_ATGAACTAA	581	605	0.425	0.323326	0.101674	2.9925	0.00276707	ENST00000216037.10	XBP1	854	ATGAACTAA	-	28795550	chr22	CDS	0.461622	0.463784	0.0405405	1.99489	protein_coding	TRUE	siEZH2 Hypomethylated
ENST00000216037.10|ENSG00000100219.17|OTTHUMG00000151094.3|OTTHUMT00000321274.1|XBP1-201|XBP1|1850|protein_coding|_94_CCGAACCCG	548	486	0.107399	0.0600522	0.0473463	3.06815	0.00215386	ENST00000216037.10	XBP1	98	CCGAACCCG	-	28800499	chr22	CDS	0.052973	0.463784	0.0405405	1.02937	protein_coding	TRUE	Background
ENST00000216038.6|ENSG00000100220.12|OTTHUMG00000030300.8|OTTHUMT00000075188.4|RTCB-201|RTCB|2019|protein_coding|_1000_CAAGACTAT	213	252	0.025	0.0304348	-0.00543478	-2.01766	0.0436266	ENST00000216038.6	RTCB	1004	CAAGACTAT	-	32396150	chr22	CDS	0.497276	0.796434	0.0460624	1.60132	protein_coding	TRUE	Background
ENST00000216038.6|ENSG00000100220.12|OTTHUMG00000030300.8|OTTHUMT00000075188.4|RTCB-201|RTCB|2019|protein_coding|_1059_CATGACCTT	221	278	0.125714	0.0851064	0.0406079	2.07316	0.0381575	ENST00000216038.6	RTCB	1063	CATGACCTT	-	32396091	chr22	CDS	0.526498	0.796434	0.0460624	1.64026	protein_coding	TRUE	Background
ENST00000216038.6|ENSG00000100220.12|OTTHUMG00000030300.8|OTTHUMT00000075188.4|RTCB-201|RTCB|2019|protein_coding|_1359_TGGAACAAC	241	306	0.0304348	0.01	0.0204348	3.26896	0.00107943	ENST00000216038.6	RTCB	1363	TGGAACAAC	-	32393909	chr22	CDS	0.675087	0.796434	0.0460624	1.83828	protein_coding	TRUE	Background
ENST00000216038.6|ENSG00000100220.12|OTTHUMG00000030300.8|OTTHUMT00000075188.4|RTCB-201|RTCB|2019|protein_coding|_1629_CCTGACACC	245	318	0.354839	0.27027	0.0845684	2.89406	0.00380296	ENST00000216038.6	RTCB	1633	CCTGACACC	-	32387967	chr22	3'UTR	0.808816	0.796434	0.0460624	2.06083	protein_coding	TRUE	Background
ENST00000216038.6|ENSG00000100220.12|OTTHUMG00000030300.8|OTTHUMT00000075188.4|RTCB-201|RTCB|2019|protein_coding|_1664_ACTGACATG	253	310	0.227907	0.16	0.067907	2.11047	0.0348178	ENST00000216038.6	RTCB	1668	ACTGACATG	-	32387932	chr22	3'UTR	0.826152	0.796434	0.0460624	2.14599	protein_coding	TRUE	Background
ENST00000216038.6|ENSG00000100220.12|OTTHUMG00000030300.8|OTTHUMT00000075188.4|RTCB-201|RTCB|2019|protein_coding|_1677_TCTGACATC	227	278	0.168478	0.128889	0.0395894	2.50728	0.0121663	ENST00000216038.6	RTCB	1681	TCTGACATC	-	32387919	chr22	3'UTR	0.83259	0.796434	0.0460624	2.17762	protein_coding	TRUE	Background
ENST00000216038.6|ENSG00000100220.12|OTTHUMG00000030300.8|OTTHUMT00000075188.4|RTCB-201|RTCB|2019|protein_coding|_471_AAGAACCAA	196	202	0.026738	0	0.026738	2.64433	0.00818523	ENST00000216038.6	RTCB	475	AAGAACCAA	-	32401859	chr22	CDS	0.235265	0.796434	0.0460624	1.25215	protein_coding	TRUE	Background
ENST00000216038.6|ENSG00000100220.12|OTTHUMG00000030300.8|OTTHUMT00000075188.4|RTCB-201|RTCB|2019|protein_coding|_532_TTTGACCAC	203	217	0.196078	0.15847	0.0376085	2.34362	0.0190978	ENST00000216038.6	RTCB	536	TTTGACCAC	-	32401798	chr22	CDS	0.265478	0.796434	0.0460624	1.29241	protein_coding	TRUE	Background
ENST00000216038.6|ENSG00000100220.12|OTTHUMG00000030300.8|OTTHUMT00000075188.4|RTCB-201|RTCB|2019|protein_coding|_694_GCTGACCCC	228	248	0.148515	0.0607477	0.0877672	1.96771	0.0491019	ENST00000216038.6	RTCB	698	GCTGACCCC	-	32399649	chr22	CDS	0.345716	0.796434	0.0460624	1.39934	protein_coding	TRUE	Background
ENST00000216039.9|ENSG00000100221.11|OTTHUMG00000151030.18|OTTHUMT00000321047.1|JOSD1-201|JOSD1|3648|protein_coding|_2975_AGTAACAGG	22	27	0.230769	0.619048	-0.388278	-2.43219	0.0150078	ENST00000216039.9	JOSD1	2979	AGTAACAGG	-	38686211	chr22	3'UTR	0.816612	0.35307	0.186952	2.71653	protein_coding	TRUE	siEZH2 Hypermethylated
ENST00000216044.10|ENSG00000100226.16|OTTHUMG00000151002.5|OTTHUMT00000075532.2|GTPBP1-201|GTPBP1|4905|protein_coding|_1235_GGGGACAGT	28	25	0.473684	0.125	0.348684	2.42317	0.0153858	ENST00000216044.10	GTPBP1	1239	GGGGACAGT	+	38726267	chr22	CDS	0.252599	0.411621	0.00244648	1.61136	protein_coding	TRUE	siEZH2 Hypomethylated
ENST00000216044.10|ENSG00000100226.16|OTTHUMG00000151002.5|OTTHUMT00000075532.2|GTPBP1-201|GTPBP1|4905|protein_coding|_1646_CAAGACCCC	27	25	0	0	0	-2.09704	0.0359902	ENST00000216044.10	GTPBP1	1650	CAAGACCCC	+	38728084	chr22	CDS	0.336391	0.411621	0.00244648	1.81614	protein_coding	TRUE	Background
ENST00000216044.10|ENSG00000100226.16|OTTHUMG00000151002.5|OTTHUMT00000075532.2|GTPBP1-201|GTPBP1|4905|protein_coding|_2830_GGAGACAAT	27	25	0.0833333	0.1875	-0.104167	-2.04209	0.0411422	ENST00000216044.10	GTPBP1	2834	GGAGACAAT	+	38731517	chr22	3'UTR	0.577778	0.411621	0.00244648	2.2824	protein_coding	TRUE	siEZH2 Hypermethylated
ENST00000216044.10|ENSG00000100226.16|OTTHUMG00000151002.5|OTTHUMT00000075532.2|GTPBP1-201|GTPBP1|4905|protein_coding|_3285_CTGAACCCA	29	30	0.291667	0.0416667	0.25	2.25913	0.0238752	ENST00000216044.10	GTPBP1	3289	CTGAACCCA	+	38731972	chr22	3'UTR	0.67054	0.411621	0.00244648	2.44006	protein_coding	TRUE	siEZH2 Hypomethylated
ENST00000216044.10|ENSG00000100226.16|OTTHUMG00000151002.5|OTTHUMT00000075532.2|GTPBP1-201|GTPBP1|4905|protein_coding|_3971_GTTGACATT	26	30	0.125	0.411765	-0.286765	-2.89147	0.00383445	ENST00000216044.10	GTPBP1	3975	GTTGACATT	+	38732658	chr22	3'UTR	0.810398	0.411621	0.00244648	2.67775	protein_coding	TRUE	siEZH2 Hypermethylated
ENST00000216044.10|ENSG00000100226.16|OTTHUMG00000151002.5|OTTHUMT00000075532.2|GTPBP1-201|GTPBP1|4905|protein_coding|_872_GATGACCAA	28	22	0.0625	0.428571	-0.366071	-1.9935	0.0462072	ENST00000216044.10	GTPBP1	876	GATGACCAA	+	38721772	chr22	CDS	0.178593	0.411621	0.00244648	1.43049	protein_coding	TRUE	siEZH2 Hypermethylated
ENST00000216068.9|ENSG00000100246.13|OTTHUMG00000151025.3|OTTHUMT00000321032.2|DNAL4-201|DNAL4|1474|protein_coding|_1070_CTGAACAGA	60	67	0.594595	0.76087	-0.166275	-2.0862	0.0369603	ENST00000216068.9	DNAL4	1074	CTGAACAGA	-	38778907	chr22	3'UTR	0.72863	0.360923	0.147218	2.57537	protein_coding	TRUE	siEZH2 Hypermethylated
ENST00000216068.9|ENSG00000100246.13|OTTHUMG00000151025.3|OTTHUMT00000321032.2|DNAL4-201|DNAL4|1474|protein_coding|_149_CTTAACTGC	45	46	0.666667	0.178571	0.488095	3.68324	0.000230292	ENST00000216068.9	DNAL4	153	CTTAACTGC	-	38782793	chr22	5'UTR	0.103799	0.360923	0.147218	0.705069	protein_coding	TRUE	siEZH2 Hypomethylated
ENST00000216068.9|ENSG00000100246.13|OTTHUMG00000151025.3|OTTHUMT00000321032.2|DNAL4-201|DNAL4|1474|protein_coding|_470_AAGAACCTC	50	55	0	0	0	2.81025	0.00495025	ENST00000216068.9	DNAL4	474	AAGAACCTC	-	38779507	chr22	CDS	0.321574	0.360923	0.147218	1.81587	protein_coding	TRUE	Background
ENST00000216085.12|ENSG00000100263.14|OTTHUMG00000151032.4|OTTHUMT00000321085.2|RHBDD3-201|RHBDD3|1777|protein_coding|_560_CTGGACCCC	44	92	0.0227273	0.0232558	-0.000528541	-2.37236	0.0176749	ENST00000216085.12	RHBDD3	564	CTGGACCCC	-	29265490	chr22	CDS	0.317389	0.893641	0.241981	1.11572	protein_coding	TRUE	Background
ENST00000216115.3|ENSG00000100290.3|OTTHUMG00000150703.2|OTTHUMT00000319676.2|BIK-201|BIK|951|protein_coding|_175_CTGGACCCT	81	277	0.0821918	0.045977	0.0362148	2.66999	0.00758543	ENST00000216115.3	BIK	179	CTGGACCCT	+	43124141	chr22	CDS	0.188223	0.568875	0.064143	1.24583	protein_coding	TRUE	Background
ENST00000216115.3|ENSG00000100290.3|OTTHUMG00000150703.2|OTTHUMT00000319676.2|BIK-201|BIK|951|protein_coding|_458_GCGAACAGG	74	301	0.470588	0.238095	0.232493	2.43711	0.0148051	ENST00000216115.3	BIK	462	GCGAACAGG	+	43129224	chr22	CDS	0.485804	0.568875	0.064143	1.83542	protein_coding	TRUE	siEZH2 Hypomethylated
ENST00000216117.9|ENSG00000100292.18|OTTHUMG00000150960.4|OTTHUMT00000320657.2|HMOX1-201|HMOX1|1554|protein_coding|_1531_ATAAACAAC	140	410	0.697917	0.546713	0.151204	2.51254	0.0119866	ENST00000216117.9	HMOX1	1535	ATAAACAAC	+	35394189	chr22	3'UTR	0.987773	0.606178	0.0501931	2.96895	protein_coding	TRUE	siEZH2 Hypomethylated
ENST00000216117.9|ENSG00000100292.18|OTTHUMG00000150960.4|OTTHUMT00000320657.2|HMOX1-201|HMOX1|1554|protein_coding|_540_CTGGACCTG	136	400	0.0847458	0.0461095	0.0386363	2.00544	0.0449161	ENST00000216117.9	HMOX1	544	CTGGACCTG	+	35387007	chr22	CDS	0.350064	0.606178	0.0501931	1.53935	protein_coding	TRUE	Background
ENST00000216117.9|ENSG00000100292.18|OTTHUMG00000150960.4|OTTHUMT00000320657.2|HMOX1-201|HMOX1|1554|protein_coding|_686_CAAGACTGC	188	538	0.107383	0.144385	-0.0370025	-3.51659	0.000437123	ENST00000216117.9	HMOX1	690	CAAGACTGC	+	35387153	chr22	CDS	0.444015	0.606178	0.0501931	1.70833	protein_coding	TRUE	Background
ENST00000216121.12|ENSG00000184117.12|OTTHUMG00000151294.4|OTTHUMT00000322117.2|NIPSNAP1-201|NIPSNAP1|2013|protein_coding|_1021_GGGAACTGA	338	400	0.114187	0.0795455	0.0346414	3.21124	0.00132165	ENST00000216121.12	NIPSNAP1	1025	GGGAACTGA	-	29555795	chr22	3'UTR	0.50919	0.439642	0.0163934	2.12411	protein_coding	TRUE	Background
ENST00000216121.12|ENSG00000184117.12|OTTHUMG00000151294.4|OTTHUMT00000322117.2|NIPSNAP1-201|NIPSNAP1|2013|protein_coding|_1904_AGTGACCCC	395	548	0.2125	0.142857	0.0696429	2.06542	0.0388833	ENST00000216121.12	NIPSNAP1	1908	AGTGACCCC	-	29554912	chr22	3'UTR	0.947839	0.439642	0.0163934	2.90691	protein_coding	TRUE	Background
ENST00000216121.12|ENSG00000184117.12|OTTHUMG00000151294.4|OTTHUMT00000322117.2|NIPSNAP1-201|NIPSNAP1|2013|protein_coding|_742_AAAGACCTG	323	380	0	0.0026455	-0.0026455	2.88643	0.00389642	ENST00000216121.12	NIPSNAP1	746	AAAGACCTG	-	29558944	chr22	CDS	0.370591	0.439642	0.0163934	1.83685	protein_coding	TRUE	Background
ENST00000216121.12|ENSG00000184117.12|OTTHUMG00000151294.4|OTTHUMT00000322117.2|NIPSNAP1-201|NIPSNAP1|2013|protein_coding|_934_ACAGACAGT	333	386	0.45098	0.63522	-0.18424	-3.23719	0.00120713	ENST00000216121.12	NIPSNAP1	938	ACAGACAGT	-	29555882	chr22	3'UTR	0.465971	0.439642	0.0163934	2.04699	protein_coding	TRUE	siEZH2 Hypermethylated
ENST00000216122.9|ENSG00000100297.16|OTTHUMG00000150961.19|OTTHUMT00000320661.4|MCM5-201|MCM5|3458|protein_coding|_1415_TTTGACAAG	150	99	0.258621	0.0625	0.196121	3.82946	0.000128427	ENST00000216122.9	MCM5	1419	TTTGACAAG	+	35415968	chr22	CDS	0.410353	0.659051	0.0222672	1.60945	protein_coding	TRUE	siEZH2 Hypomethylated
ENST00000216122.9|ENSG00000100297.16|OTTHUMG00000150961.19|OTTHUMT00000320661.4|MCM5-201|MCM5|3458|protein_coding|_2359_TGGGACCTC	158	116	0.207792	0.140351	0.0674413	2.12317	0.0337394	ENST00000216122.9	MCM5	2363	TGGGACCTC	+	35424337	chr22	3'UTR	0.683343	0.659051	0.0222672	2.07125	protein_coding	TRUE	Background
ENST00000216122.9|ENSG00000100297.16|OTTHUMG00000150961.19|OTTHUMT00000320661.4|MCM5-201|MCM5|3458|protein_coding|_440_CAGGACATC	154	104	0.0273973	0.0606061	-0.0332088	-2.46452	0.0137197	ENST00000216122.9	MCM5	444	CAGGACATC	+	35403487	chr22	CDS	0.128398	0.659051	0.0222672	1.16667	protein_coding	TRUE	Background
ENST00000216124.10|ENSG00000100299.18|OTTHUMG00000150180.4|OTTHUMT00000316725.3|ARSA-201|ARSA|4294|protein_coding|_1120_GGGGACTCC	30	50	0.208333	0.0238095	0.184524	2.21619	0.0266784	ENST00000216124.10	ARSA	1124	GGGGACTCC	-	50626693	chr22	CDS	0.261761	0.442944	0.0873312	1.4905	protein_coding	TRUE	siEZH2 Hypomethylated
ENST00000216129.7|ENSG00000100304.13|OTTHUMG00000150682.4|OTTHUMT00000319611.2|TTLL12-201|TTLL12|3386|protein_coding|_1130_CTGAACCAG	282	322	0.198068	0.129412	0.0686559	2.74089	0.00612732	ENST00000216129.7	TTLL12	1134	CTGAACCAG	-	43174368	chr22	CDS	0.334908	0.590372	0.0197874	1.55228	protein_coding	TRUE	Background
ENST00000216129.7|ENSG00000100304.13|OTTHUMG00000150682.4|OTTHUMT00000319611.2|TTLL12-201|TTLL12|3386|protein_coding|_1325_TGGAACCTG	309	339	0.03125	0.0310559	0.000194099	3.29575	0.000981588	ENST00000216129.7	TTLL12	1329	TGGAACCTG	-	43173791	chr22	CDS	0.392499	0.590372	0.0197874	1.65321	protein_coding	TRUE	Background
ENST00000216129.7|ENSG00000100304.13|OTTHUMG00000150682.4|OTTHUMT00000319611.2|TTLL12-201|TTLL12|3386|protein_coding|_1343_CTGGACACC	287	344	0.096	0.121795	-0.0257949	2.0629	0.0391217	ENST00000216129.7	TTLL12	1347	CTGGACACC	-	43173773	chr22	CDS	0.397815	0.590372	0.0197874	1.66253	protein_coding	TRUE	Background
ENST00000216129.7|ENSG00000100304.13|OTTHUMG00000150682.4|OTTHUMT00000319611.2|TTLL12-201|TTLL12|3386|protein_coding|_1580_GATGACTAC	328	388	0.420513	0.506849	-0.0863365	-2.44457	0.0145025	ENST00000216129.7	TTLL12	1584	GATGACTAC	-	43171874	chr22	CDS	0.467809	0.590372	0.0197874	1.7852	protein_coding	TRUE	Background
ENST00000216129.7|ENSG00000100304.13|OTTHUMG00000150682.4|OTTHUMT00000319611.2|TTLL12-201|TTLL12|3386|protein_coding|_1613_TATGACCCG	314	377	0.508333	0.414545	0.0937879	2.30944	0.020919	ENST00000216129.7	TTLL12	1617	TATGACCCG	-	43171841	chr22	CDS	0.477555	0.590372	0.0197874	1.80228	protein_coding	TRUE	Background
ENST00000216129.7|ENSG00000100304.13|OTTHUMG00000150682.4|OTTHUMT00000319611.2|TTLL12-201|TTLL12|3386|protein_coding|_1958_CTGGACCAG	191	262	0.166667	0.136364	0.030303	2.36417	0.0180703	ENST00000216129.7	TTLL12	1962	CTGGACCAG	-	43168045	chr22	CDS	0.579445	0.590372	0.0197874	1.98085	protein_coding	TRUE	Background
ENST00000216129.7|ENSG00000100304.13|OTTHUMG00000150682.4|OTTHUMT00000319611.2|TTLL12-201|TTLL12|3386|protein_coding|_2840_CCAGACAGA	263	311	0.504065	0.589744	-0.0856785	-2.06924	0.0385232	ENST00000216129.7	TTLL12	2844	CCAGACAGA	-	43167163	chr22	3'UTR	0.839929	0.590372	0.0197874	2.60923	protein_coding	TRUE	Background
ENST00000216129.7|ENSG00000100304.13|OTTHUMG00000150682.4|OTTHUMT00000319611.2|TTLL12-201|TTLL12|3386|protein_coding|_2862_GAGAACTTC	357	464	0.042042	0.0361174	0.00592466	2.64449	0.00818143	ENST00000216129.7	TTLL12	2866	GAGAACTTC	-	43167141	chr22	3'UTR	0.846426	0.590372	0.0197874	2.62509	protein_coding	TRUE	Background
ENST00000216129.7|ENSG00000100304.13|OTTHUMG00000150682.4|OTTHUMT00000319611.2|TTLL12-201|TTLL12|3386|protein_coding|_3056_GTGGACCTA	323	469	0.0921502	0.0560748	0.0360754	2.2557	0.0240892	ENST00000216129.7	TTLL12	3060	GTGGACCTA	-	43166947	chr22	3'UTR	0.903721	0.590372	0.0197874	2.76496	protein_coding	TRUE	Background
ENST00000216129.7|ENSG00000100304.13|OTTHUMG00000150682.4|OTTHUMT00000319611.2|TTLL12-201|TTLL12|3386|protein_coding|_3333_GTGGACATG	287	407	0.149091	0.0871795	0.0619114	2.77067	0.00559415	ENST00000216129.7	TTLL12	3337	GTGGACATG	-	43166670	chr22	3'UTR	0.985529	0.590372	0.0197874	2.96467	protein_coding	TRUE	Background
ENST00000216129.7|ENSG00000100304.13|OTTHUMG00000150682.4|OTTHUMT00000319611.2|TTLL12-201|TTLL12|3386|protein_coding|_370_CGTGACCAG	109	83	0.339286	0.206897	0.132389	2.712	0.0066878	ENST00000216129.7	TTLL12	374	CGTGACCAG	-	43183017	chr22	CDS	0.110455	0.590372	0.0197874	1.1589	protein_coding	TRUE	siEZH2 Hypomethylated
ENST00000216129.7|ENSG00000100304.13|OTTHUMG00000150682.4|OTTHUMT00000319611.2|TTLL12-201|TTLL12|3386|protein_coding|_586_CCAGACCTA	138	145	0.101852	0.12844	-0.0265885	-2.06927	0.0385204	ENST00000216129.7	TTLL12	590	CCAGACCTA	-	43180762	chr22	CDS	0.174247	0.590372	0.0197874	1.2707	protein_coding	TRUE	Background
ENST00000216129.7|ENSG00000100304.13|OTTHUMG00000150682.4|OTTHUMT00000319611.2|TTLL12-201|TTLL12|3386|protein_coding|_758_CTGGACACT	267	292	0.052	0.0141343	0.0378657	2.95527	0.00312393	ENST00000216129.7	TTLL12	762	CTGGACACT	-	43179849	chr22	CDS	0.225044	0.590372	0.0197874	1.35973	protein_coding	TRUE	Background
ENST00000216129.7|ENSG00000100304.13|OTTHUMG00000150682.4|OTTHUMT00000319611.2|TTLL12-201|TTLL12|3386|protein_coding|_775_GGTGACCCG	282	307	0.308756	0.204082	0.104674	2.3217	0.020249	ENST00000216129.7	TTLL12	779	GGTGACCCG	-	43179744	chr22	CDS	0.230065	0.590372	0.0197874	1.36853	protein_coding	TRUE	siEZH2 Hypomethylated
ENST00000216146.9|ENSG00000100316.16|OTTHUMG00000151079.10|OTTHUMT00000321196.2|RPL3-201|RPL3|1296|protein_coding|_1000_AGTGACCAA	8425	12399	0.110539	0.0977252	0.0128139	2.25388	0.0242035	ENST00000216146.9	RPL3	1004	AGTGACCAA	-	39313702	chr22	CDS	0.774691	0.954475	0.0216049	1.80728	protein_coding	TRUE	Background
ENST00000216146.9|ENSG00000100316.16|OTTHUMG00000151079.10|OTTHUMT00000321196.2|RPL3-201|RPL3|1296|protein_coding|_1007_AATGACTTT	8781	12780	0.195437	0.149271	0.0461659	5.53195	3.16681e-08	ENST00000216146.9	RPL3	1011	AATGACTTT	-	39313695	chr22	CDS	0.780093	0.954475	0.0216049	1.81307	protein_coding	TRUE	Background
ENST00000216146.9|ENSG00000100316.16|OTTHUMG00000151079.10|OTTHUMT00000321196.2|RPL3-201|RPL3|1296|protein_coding|_1039_GGGAACCAA	9066	13116	0.0253179	0.0222932	0.00302467	5.31149	1.08731e-07	ENST00000216146.9	RPL3	1043	GGGAACCAA	-	39313663	chr22	CDS	0.804784	0.954475	0.0216049	1.83954	protein_coding	TRUE	Background
ENST00000216146.9|ENSG00000100316.16|OTTHUMG00000151079.10|OTTHUMT00000321196.2|RPL3-201|RPL3|1296|protein_coding|_1112_ATTGACCTT	9399	13715	0.164419	0.142652	0.0217666	2.51824	0.0117941	ENST00000216146.9	RPL3	1116	ATTGACCTT	-	39313267	chr22	CDS	0.861111	0.954475	0.0216049	1.89992	protein_coding	TRUE	Background
ENST00000216146.9|ENSG00000100316.16|OTTHUMG00000151079.10|OTTHUMT00000321196.2|RPL3-201|RPL3|1296|protein_coding|_1127_ATTGACACC	8421	12234	0.274913	0.229668	0.0452447	7.30767	2.71818e-13	ENST00000216146.9	RPL3	1131	ATTGACACC	-	39313252	chr22	CDS	0.872685	0.954475	0.0216049	1.91232	protein_coding	TRUE	Background
ENST00000216146.9|ENSG00000100316.16|OTTHUMG00000151079.10|OTTHUMT00000321196.2|RPL3-201|RPL3|1296|protein_coding|_1242_AGGAACAGA	7031	9996	0.0342755	0.0325503	0.00172517	6.74885	1.49025e-11	ENST00000216146.9	RPL3	1246	AGGAACAGA	-	39312931	chr22	3'UTR	0.96142	0.954475	0.0216049	2.15254	protein_coding	TRUE	Background
ENST00000216146.9|ENSG00000100316.16|OTTHUMG00000151079.10|OTTHUMT00000321196.2|RPL3-201|RPL3|1296|protein_coding|_181_CATGACTCA	7685	10430	0.314443	0.25504	0.0594028	6.49682	8.20355e-11	ENST00000216146.9	RPL3	185	CATGACTCA	-	39318436	chr22	CDS	0.142747	0.954475	0.0216049	1.12986	protein_coding	TRUE	Background
ENST00000216146.9|ENSG00000100316.16|OTTHUMG00000151079.10|OTTHUMT00000321196.2|RPL3-201|RPL3|1296|protein_coding|_224_GTGAACAAG	8144	10890	0.07149	0.0619027	0.00958723	4.17827	2.9373e-05	ENST00000216146.9	RPL3	228	GTGAACAAG	-	39317623	chr22	CDS	0.175926	0.954475	0.0216049	1.16543	protein_coding	TRUE	Background
ENST00000216146.9|ENSG00000100316.16|OTTHUMG00000151079.10|OTTHUMT00000321196.2|RPL3-201|RPL3|1296|protein_coding|_250_TGTGACCAT	8320	11138	0.218623	0.231845	-0.0132216	-3.02748	0.00246604	ENST00000216146.9	RPL3	254	TGTGACCAT	-	39317597	chr22	CDS	0.195988	0.954475	0.0216049	1.18693	protein_coding	TRUE	Background
ENST00000216146.9|ENSG00000100316.16|OTTHUMG00000151079.10|OTTHUMT00000321196.2|RPL3-201|RPL3|1296|protein_coding|_322_CCGGACCTT	8168	11236	0.0121144	0.00967888	0.00243552	4.44359	8.84716e-06	ENST00000216146.9	RPL3	326	CCGGACCTT	-	39317525	chr22	CDS	0.251543	0.954475	0.0216049	1.24648	protein_coding	TRUE	Background
ENST00000216146.9|ENSG00000100316.16|OTTHUMG00000151079.10|OTTHUMT00000321196.2|RPL3-201|RPL3|1296|protein_coding|_331_CAAGACTGT	7612	10832	0.0333965	0.0366846	-0.00328811	-9.44985	3.39315e-21	ENST00000216146.9	RPL3	335	CAAGACTGT	-	39317516	chr22	CDS	0.258488	0.954475	0.0216049	1.25393	protein_coding	TRUE	Background
ENST00000216146.9|ENSG00000100316.16|OTTHUMG00000151079.10|OTTHUMT00000321196.2|RPL3-201|RPL3|1296|protein_coding|_605_CTGGACTGG	7799	10824	0.0449454	0.0469432	-0.00199786	2.37575	0.0175135	ENST00000216146.9	RPL3	609	CTGGACTGG	-	39315473	chr22	CDS	0.469907	0.954475	0.0216049	1.48056	protein_coding	TRUE	Background
ENST00000216146.9|ENSG00000100316.16|OTTHUMG00000151079.10|OTTHUMT00000321196.2|RPL3-201|RPL3|1296|protein_coding|_644_GTGAACCAA	8887	12544	0.0862897	0.0670381	0.0192516	9.17635	4.45949e-20	ENST00000216146.9	RPL3	648	GTGAACCAA	-	39315434	chr22	CDS	0.5	0.954475	0.0216049	1.51282	protein_coding	TRUE	Background
ENST00000216146.9|ENSG00000100316.16|OTTHUMG00000151079.10|OTTHUMT00000321196.2|RPL3-201|RPL3|1296|protein_coding|_751_CAAGACCCA	7840	11480	0.00884605	0.00628874	0.00255731	4.83612	1.32397e-06	ENST00000216146.9	RPL3	755	CAAGACCCA	-	39314805	chr22	CDS	0.582562	0.954475	0.0216049	1.60132	protein_coding	TRUE	Background
ENST00000216146.9|ENSG00000100316.16|OTTHUMG00000151079.10|OTTHUMT00000321196.2|RPL3-201|RPL3|1296|protein_coding|_923_AAGAACAAT	8855	12934	0.00336974	0.00394789	-0.000578146	9.49522	2.19744e-21	ENST00000216146.9	RPL3	927	AAGAACAAT	-	39314156	chr22	CDS	0.715278	0.954475	0.0216049	1.74359	protein_coding	TRUE	Background
ENST00000216146.9|ENSG00000100316.16|OTTHUMG00000151079.10|OTTHUMT00000321196.2|RPL3-201|RPL3|1296|protein_coding|_944_TATGACCTA	8187	11990	0.812594	0.76426	0.0483335	9.22574	2.81615e-20	ENST00000216146.9	RPL3	948	TATGACCTA	-	39314135	chr22	CDS	0.731481	0.954475	0.0216049	1.76096	protein_coding	TRUE	Background
ENST00000216146.9|ENSG00000100316.16|OTTHUMG00000151079.10|OTTHUMT00000321196.2|RPL3-201|RPL3|1296|protein_coding|_953_TCTGACAAG	7442	11102	0.0848852	0.0702379	0.0146473	5.06427	4.09968e-07	ENST00000216146.9	RPL3	957	TCTGACAAG	-	39314126	chr22	CDS	0.738426	0.954475	0.0216049	1.7684	protein_coding	TRUE	Background
ENST00000216160.11|ENSG00000100324.14|OTTHUMG00000151102.4|OTTHUMT00000321313.2|TAB1-201|TAB1|3198|protein_coding|_1884_GTGAACCCT	40	40	0.147059	0.0285714	0.118487	2.03997	0.0413532	ENST00000216160.11	TAB1	1888	GTGAACCCT	+	39430573	chr22	3'UTR	0.590369	0.479987	0.00719199	2.21227	protein_coding	TRUE	siEZH2 Hypomethylated
ENST00000216160.11|ENSG00000100324.14|OTTHUMG00000151102.4|OTTHUMT00000321313.2|TAB1-201|TAB1|3198|protein_coding|_2193_TGGAACTGC	45	56	0.1	0.0588235	0.0411765	2.35727	0.0184098	ENST00000216160.11	TAB1	2197	TGGAACTGC	+	39430882	chr22	3'UTR	0.686992	0.479987	0.00719199	2.39808	protein_coding	TRUE	Background
ENST00000216181.11|ENSG00000100345.23|OTTHUMG00000030429.9|OTTHUMT00000259110.4|MYH9-201|MYH9|7451|protein_coding|_1257_ACTGACCAG	32	45	0.269231	0.5625	-0.293269	-2.32565	0.0200372	ENST00000216181.11	MYH9	1261	ACTGACCAG	-	36319566	chr22	CDS	0.169239	0.813582	0.0244263	1.1835	protein_coding	TRUE	siEZH2 Hypermethylated
ENST00000216181.11|ENSG00000100345.23|OTTHUMG00000030429.9|OTTHUMT00000259110.4|MYH9-201|MYH9|7451|protein_coding|_1391_GCAGACTAA	27	47	0.047619	0.206897	-0.159278	-2.36364	0.0180964	ENST00000216181.11	MYH9	1395	GCAGACTAA	-	36318218	chr22	CDS	0.187223	0.813582	0.0244263	1.20629	protein_coding	TRUE	siEZH2 Hypermethylated
ENST00000216181.11|ENSG00000100345.23|OTTHUMG00000030429.9|OTTHUMT00000259110.4|MYH9-201|MYH9|7451|protein_coding|_3129_GAGGACCAG	42	55	0.424242	0.176471	0.247772	2.99236	0.00276832	ENST00000216181.11	MYH9	3133	GAGGACCAG	-	36300149	chr22	CDS	0.42048	0.813582	0.0244263	1.50187	protein_coding	TRUE	siEZH2 Hypomethylated
ENST00000216181.11|ENSG00000100345.23|OTTHUMG00000030429.9|OTTHUMT00000259110.4|MYH9-201|MYH9|7451|protein_coding|_3342_GGAGACTCC	62	63	0.152174	0.302326	-0.150152	-2.1381	0.032509	ENST00000216181.11	MYH9	3346	GGAGACTCC	-	36296948	chr22	CDS	0.449067	0.813582	0.0244263	1.5381	protein_coding	TRUE	siEZH2 Hypermethylated
ENST00000216181.11|ENSG00000100345.23|OTTHUMG00000030429.9|OTTHUMT00000259110.4|MYH9-201|MYH9|7451|protein_coding|_378_GTGAACAAG	30	43	0.230769	0.05	0.180769	2.15269	0.0313432	ENST00000216181.11	MYH9	382	GTGAACAAG	-	36349034	chr22	CDS	0.0512683	0.813582	0.0244263	1.03401	protein_coding	TRUE	siEZH2 Hypomethylated
ENST00000216181.11|ENSG00000100345.23|OTTHUMG00000030429.9|OTTHUMT00000259110.4|MYH9-201|MYH9|7451|protein_coding|_3816_GCAAACCTC	64	83	0.348837	0.176471	0.172367	2.23474	0.0254345	ENST00000216181.11	MYH9	3820	GCAAACCTC	-	36294288	chr22	CDS	0.512683	0.813582	0.0244263	1.61871	protein_coding	TRUE	siEZH2 Hypomethylated
ENST00000216181.11|ENSG00000100345.23|OTTHUMG00000030429.9|OTTHUMT00000259110.4|MYH9-201|MYH9|7451|protein_coding|_402_ATGAACCCG	26	42	0.1875	0.027027	0.160473	3.41998	0.000626249	ENST00000216181.11	MYH9	406	ATGAACCCG	-	36349010	chr22	CDS	0.0544893	0.813582	0.0244263	1.0381	protein_coding	TRUE	siEZH2 Hypomethylated
ENST00000216181.11|ENSG00000100345.23|OTTHUMG00000030429.9|OTTHUMT00000259110.4|MYH9-201|MYH9|7451|protein_coding|_4137_GAGAACCGG	69	89	0	0	0	2.49429	0.0126208	ENST00000216181.11	MYH9	4141	GAGAACCGG	-	36293462	chr22	CDS	0.555764	0.813582	0.0244263	1.6733	protein_coding	TRUE	Background
ENST00000216181.11|ENSG00000100345.23|OTTHUMG00000030429.9|OTTHUMT00000259110.4|MYH9-201|MYH9|7451|protein_coding|_4458_GTGGACCTG	65	96	0	0.0105263	-0.0105263	2.21368	0.0268511	ENST00000216181.11	MYH9	4462	GTGGACCTG	-	36292047	chr22	CDS	0.598846	0.813582	0.0244263	1.72789	protein_coding	TRUE	Background
ENST00000216181.11|ENSG00000100345.23|OTTHUMG00000030429.9|OTTHUMT00000259110.4|MYH9-201|MYH9|7451|protein_coding|_5693_TCGGACCGA	123	251	0	0.00408163	-0.00408163	2.82469	0.00473269	ENST00000216181.11	MYH9	5697	TCGGACCGA	-	36284477	chr22	CDS	0.764595	0.813582	0.0244263	1.93793	protein_coding	TRUE	Background
ENST00000216181.11|ENSG00000100345.23|OTTHUMG00000030429.9|OTTHUMT00000259110.4|MYH9-201|MYH9|7451|protein_coding|_5860_GGAAACTGC	140	289	0.235772	0.201613	0.0341595	2.03267	0.0420862	ENST00000216181.11	MYH9	5864	GGAAACTGC	-	36284173	chr22	CDS	0.787008	0.813582	0.0244263	1.96633	protein_coding	TRUE	Background
ENST00000216181.11|ENSG00000100345.23|OTTHUMG00000030429.9|OTTHUMT00000259110.4|MYH9-201|MYH9|7451|protein_coding|_5907_ATGAACCGC	152	315	0.706422	0.526786	0.179636	3.24186	0.00118752	ENST00000216181.11	MYH9	5911	ATGAACCGC	-	36284126	chr22	CDS	0.793316	0.813582	0.0244263	1.97432	protein_coding	TRUE	siEZH2 Hypomethylated
ENST00000216181.11|ENSG00000100345.23|OTTHUMG00000030429.9|OTTHUMT00000259110.4|MYH9-201|MYH9|7451|protein_coding|_6163_GTGAACATG	156	346	0.353982	0.277108	0.0768739	2.54494	0.0109295	ENST00000216181.11	MYH9	6167	GTGAACATG	-	36282563	chr22	3'UTR	0.827674	0.813582	0.0244263	2.07559	protein_coding	TRUE	Background
ENST00000216181.11|ENSG00000100345.23|OTTHUMG00000030429.9|OTTHUMT00000259110.4|MYH9-201|MYH9|7451|protein_coding|_6761_GAGGACAGC	113	320	0.25	0.137795	0.112205	3.45842	0.000543349	ENST00000216181.11	MYH9	6765	GAGGACAGC	-	36281965	chr22	3'UTR	0.907932	0.813582	0.0244263	2.50612	protein_coding	TRUE	siEZH2 Hypomethylated
ENST00000216181.11|ENSG00000100345.23|OTTHUMG00000030429.9|OTTHUMT00000259110.4|MYH9-201|MYH9|7451|protein_coding|_7226_GGAAACAAA	114	351	0.102041	0.060423	0.0416179	2.04164	0.0411871	ENST00000216181.11	MYH9	7230	GGAAACAAA	-	36281500	chr22	3'UTR	0.97034	0.813582	0.0244263	2.84089	protein_coding	TRUE	Background
ENST00000216181.11|ENSG00000100345.23|OTTHUMG00000030429.9|OTTHUMT00000259110.4|MYH9-201|MYH9|7451|protein_coding|_7230_ACAAACTCT	125	362	0.207207	0.115987	0.0912197	2.40688	0.0160894	ENST00000216181.11	MYH9	7234	ACAAACTCT	-	36281496	chr22	3'UTR	0.970876	0.813582	0.0244263	2.84377	protein_coding	TRUE	Background
ENST00000216181.11|ENSG00000100345.23|OTTHUMG00000030429.9|OTTHUMT00000259110.4|MYH9-201|MYH9|7451|protein_coding|_992_ACGGACCTT	32	44	0	0	0	2.09362	0.0362942	ENST00000216181.11	MYH9	996	ACGGACCTT	-	36320849	chr22	CDS	0.133673	0.813582	0.0244263	1.13844	protein_coding	TRUE	Background
ENST00000216185.7|ENSG00000100348.10|OTTHUMG00000150596.4|OTTHUMT00000319016.2|TXN2-201|TXN2|1336|protein_coding|_1098_AAGAACAGA	146	206	0.51	0.335766	0.174234	2.38995	0.0168505	ENST00000216185.7	TXN2	1102	AAGAACAGA	-	36467279	chr22	3'UTR	0.82485	0.431886	0.0591317	2.6917	protein_coding	TRUE	siEZH2 Hypomethylated
ENST00000216190.13|ENSG00000100353.18|OTTHUMG00000150599.5|OTTHUMT00000319026.2|EIF3D-201|EIF3D|1880|protein_coding|_1376_AAGAACAAC	662	673	0.0046225	0.00601504	-0.00139254	3.61316	0.000302485	ENST00000216190.13	EIF3D	1380	AAGAACAAC	-	36512529	chr22	CDS	0.734043	0.929255	0.0547872	1.77676	protein_coding	TRUE	Background
ENST00000216190.13|ENSG00000100353.18|OTTHUMG00000150599.5|OTTHUMT00000319026.2|EIF3D-201|EIF3D|1880|protein_coding|_1402_GTGGACCTG	635	625	0.00972447	0.00655738	0.0031671	2.52612	0.0115331	ENST00000216190.13	EIF3D	1406	GTGGACCTG	-	36512503	chr22	CDS	0.747872	0.929255	0.0547872	1.79258	protein_coding	TRUE	Background
ENST00000216190.13|ENSG00000100353.18|OTTHUMG00000150599.5|OTTHUMT00000319026.2|EIF3D-201|EIF3D|1880|protein_coding|_1744_TTAAACCAG	689	732	0.278095	0.207447	0.0706484	2.55873	0.0105056	ENST00000216190.13	EIF3D	1748	TTAAACCAG	-	36510986	chr22	3'UTR	0.929787	0.929255	0.0547872	2.00752	protein_coding	TRUE	Background
ENST00000216190.13|ENSG00000100353.18|OTTHUMG00000150599.5|OTTHUMT00000319026.2|EIF3D-201|EIF3D|1880|protein_coding|_1782_CGAGACTAC	673	754	0.132924	0.155462	-0.0225378	-3.75244	0.000175124	ENST00000216190.13	EIF3D	1786	CGAGACTAC	-	36510948	chr22	3'UTR	0.95	0.929255	0.0547872	2.29323	protein_coding	TRUE	Background
ENST00000216190.13|ENSG00000100353.18|OTTHUMG00000150599.5|OTTHUMT00000319026.2|EIF3D-201|EIF3D|1880|protein_coding|_232_CTGGACAGG	457	374	0.0142518	0.0136986	0.000553151	3.33369	0.000857012	ENST00000216190.13	EIF3D	236	CTGGACAGG	-	36525697	chr22	CDS	0.125532	0.929255	0.0547872	1.0809	protein_coding	TRUE	Background
ENST00000216190.13|ENSG00000100353.18|OTTHUMG00000150599.5|OTTHUMT00000319026.2|EIF3D-201|EIF3D|1880|protein_coding|_434_CGGAACATG	495	435	0.00823045	0	0.00823045	2.63943	0.00830465	ENST00000216190.13	EIF3D	438	CGGAACATG	-	36523949	chr22	CDS	0.232979	0.929255	0.0547872	1.20377	protein_coding	TRUE	Background
ENST00000216190.13|ENSG00000100353.18|OTTHUMG00000150599.5|OTTHUMT00000319026.2|EIF3D-201|EIF3D|1880|protein_coding|_572_CGAGACTCT	549	494	0.053012	0.0656716	-0.0126596	-4.66036	3.15661e-06	ENST00000216190.13	EIF3D	576	CGAGACTCT	-	36520678	chr22	CDS	0.306383	0.929255	0.0547872	1.28771	protein_coding	TRUE	Background
ENST00000216190.13|ENSG00000100353.18|OTTHUMG00000150599.5|OTTHUMT00000319026.2|EIF3D-201|EIF3D|1880|protein_coding|_671_CAGGACATT	501	420	0.0441176	0.0748503	-0.0307327	-3.09387	0.00197564	ENST00000216190.13	EIF3D	675	CAGGACATT	-	36520579	chr22	CDS	0.359043	0.929255	0.0547872	1.34793	protein_coding	TRUE	Background
ENST00000216190.13|ENSG00000100353.18|OTTHUMG00000150599.5|OTTHUMT00000319026.2|EIF3D-201|EIF3D|1880|protein_coding|_817_AAAAACTCA	559	510	0.171765	0.123116	0.0486491	2.07958	0.0375638	ENST00000216190.13	EIF3D	821	AAAAACTCA	-	36518901	chr22	CDS	0.436702	0.929255	0.0547872	1.43674	protein_coding	TRUE	Background
ENST00000216190.13|ENSG00000100353.18|OTTHUMG00000150599.5|OTTHUMT00000319026.2|EIF3D-201|EIF3D|1880|protein_coding|_921_CCAAACTCT	625	563	0.0672727	0.0636183	0.00365444	2.34078	0.0192435	ENST00000216190.13	EIF3D	925	CCAAACTCT	-	36518797	chr22	CDS	0.492021	0.929255	0.0547872	1.5	protein_coding	TRUE	Background
ENST00000216190.13|ENSG00000100353.18|OTTHUMG00000150599.5|OTTHUMT00000319026.2|EIF3D-201|EIF3D|1880|protein_coding|_950_TCTGACTTT	605	544	0.0912698	0.05	0.0412698	2.97448	0.00293486	ENST00000216190.13	EIF3D	954	TCTGACTTT	-	36518768	chr22	CDS	0.507447	0.929255	0.0547872	1.51764	protein_coding	TRUE	Background
ENST00000216190.13|ENSG00000100353.18|OTTHUMG00000150599.5|OTTHUMT00000319026.2|EIF3D-201|EIF3D|1880|protein_coding|_976_TGAGACTGC	609	561	0.233256	0.292754	-0.0594973	-3.32689	0.000878217	ENST00000216190.13	EIF3D	980	TGAGACTGC	-	36517411	chr22	CDS	0.521277	0.929255	0.0547872	1.53345	protein_coding	TRUE	Background
ENST00000216218.8|ENSG00000100380.15|OTTHUMG00000151201.3|OTTHUMT00000321759.2|ST13-201|ST13|3212|protein_coding|_1030_CTGGACTCA	765	1336	0.155172	0.107112	0.0480602	4.92511	8.43133e-07	ENST00000216218.8	ST13	1034	CTGGACTCA	-	40827141	chr22	CDS	0.321918	0.37609	0.0314446	1.84282	protein_coding	TRUE	Background
ENST00000216218.8|ENSG00000100380.15|OTTHUMG00000151201.3|OTTHUMT00000321759.2|ST13-201|ST13|3212|protein_coding|_1116_CAGAACCCA	796	1365	0.0104439	0.00755858	0.00288529	2.44422	0.0145165	ENST00000216218.8	ST13	1120	CAGAACCCA	-	40826626	chr22	CDS	0.348692	0.37609	0.0314446	1.92051	protein_coding	TRUE	Background
ENST00000216218.8|ENSG00000100380.15|OTTHUMG00000151201.3|OTTHUMT00000321759.2|ST13-201|ST13|3212|protein_coding|_1280_ACAAACCAG	566	938	0.245823	0.166667	0.0791567	2.28427	0.0223558	ENST00000216218.8	ST13	1284	ACAAACCAG	-	40826462	chr22	3'UTR	0.399751	0.37609	0.0314446	2.03792	protein_coding	TRUE	Background
ENST00000216218.8|ENSG00000100380.15|OTTHUMG00000151201.3|OTTHUMT00000321759.2|ST13-201|ST13|3212|protein_coding|_1465_TAAAACAAA	599	986	0.849593	0.808717	0.0408768	2.37314	0.0176376	ENST00000216218.8	ST13	1469	TAAAACAAA	-	40826277	chr22	3'UTR	0.457347	0.37609	0.0314446	2.13024	protein_coding	TRUE	Background
ENST00000216218.8|ENSG00000100380.15|OTTHUMG00000151201.3|OTTHUMT00000321759.2|ST13-201|ST13|3212|protein_coding|_1607_GCAAACATA	315	554	0.205021	0.304762	-0.099741	-2.41231	0.0158517	ENST00000216218.8	ST13	1611	GCAAACATA	-	40826135	chr22	3'UTR	0.501557	0.37609	0.0314446	2.2011	protein_coding	TRUE	Background
ENST00000216218.8|ENSG00000100380.15|OTTHUMG00000151201.3|OTTHUMT00000321759.2|ST13-201|ST13|3212|protein_coding|_1612_CATAACTCA	292	501	0.823171	0.684397	0.138774	3.18686	0.00143827	ENST00000216218.8	ST13	1616	CATAACTCA	-	40826130	chr22	3'UTR	0.503113	0.37609	0.0314446	2.20359	protein_coding	TRUE	siEZH2 Hypomethylated
ENST00000216218.8|ENSG00000100380.15|OTTHUMG00000151201.3|OTTHUMT00000321759.2|ST13-201|ST13|3212|protein_coding|_1726_TGGGACCAC	210	369	0.173469	0.110119	0.0633503	3.13493	0.00171895	ENST00000216218.8	ST13	1730	TGGGACCAC	-	40826016	chr22	3'UTR	0.538605	0.37609	0.0314446	2.26048	protein_coding	TRUE	Background
ENST00000216218.8|ENSG00000100380.15|OTTHUMG00000151201.3|OTTHUMT00000321759.2|ST13-201|ST13|3212|protein_coding|_2337_AAAAACCTA	214	401	0.557047	0.35786	0.199187	4.05367	5.04198e-05	ENST00000216218.8	ST13	2341	AAAAACCTA	-	40825405	chr22	3'UTR	0.728829	0.37609	0.0314446	2.56537	protein_coding	TRUE	siEZH2 Hypomethylated
ENST00000216218.8|ENSG00000100380.15|OTTHUMG00000151201.3|OTTHUMT00000321759.2|ST13-201|ST13|3212|protein_coding|_2422_GGGAACCGA	238	463	0.044843	0.0251142	0.0197289	2.87676	0.00401779	ENST00000216218.8	ST13	2426	GGGAACCGA	-	40825320	chr22	3'UTR	0.755293	0.37609	0.0314446	2.60778	protein_coding	TRUE	Background
ENST00000216218.8|ENSG00000100380.15|OTTHUMG00000151201.3|OTTHUMT00000321759.2|ST13-201|ST13|3212|protein_coding|_2492_TGAGACTAT	251	477	0.0576923	0.0909091	-0.0332168	-2.42127	0.0154662	ENST00000216218.8	ST13	2496	TGAGACTAT	-	40825250	chr22	3'UTR	0.777086	0.37609	0.0314446	2.64271	protein_coding	TRUE	Background
ENST00000216218.8|ENSG00000100380.15|OTTHUMG00000151201.3|OTTHUMT00000321759.2|ST13-201|ST13|3212|protein_coding|_2846_TCTAACCCT	140	279	0.21	0.125	0.085	3.07382	0.00211339	ENST00000216218.8	ST13	2850	TCTAACCCT	-	40824896	chr22	3'UTR	0.887298	0.37609	0.0314446	2.81936	protein_coding	TRUE	Background
ENST00000216218.8|ENSG00000100380.15|OTTHUMG00000151201.3|OTTHUMT00000321759.2|ST13-201|ST13|3212|protein_coding|_2942_AAAAACACT	136	251	0.51087	0.397516	0.113354	2.00364	0.0451082	ENST00000216218.8	ST13	2946	AAAAACACT	-	40824800	chr22	3'UTR	0.917186	0.37609	0.0314446	2.86727	protein_coding	TRUE	siEZH2 Hypomethylated
ENST00000216218.8|ENSG00000100380.15|OTTHUMG00000151201.3|OTTHUMT00000321759.2|ST13-201|ST13|3212|protein_coding|_297_GAAGACTTA	695	945	0.263462	0.356623	-0.0931615	-3.70976	0.000207454	ENST00000216218.8	ST13	301	GAAGACTTA	-	40848335	chr22	CDS	0.0937111	0.37609	0.0314446	1.18067	protein_coding	TRUE	Background
ENST00000216218.8|ENSG00000100380.15|OTTHUMG00000151201.3|OTTHUMT00000321759.2|ST13-201|ST13|3212|protein_coding|_3080_TTTAACCTA	108	189	0.693333	0.535714	0.157619	2.53663	0.0111925	ENST00000216218.8	ST13	3084	TTTAACCTA	-	40824662	chr22	3'UTR	0.960149	0.37609	0.0314446	2.93613	protein_coding	TRUE	siEZH2 Hypomethylated
ENST00000216218.8|ENSG00000100380.15|OTTHUMG00000151201.3|OTTHUMT00000321759.2|ST13-201|ST13|3212|protein_coding|_313_ACGAACCAT	654	905	0.696347	0.574359	0.121988	4.7074	2.50897e-06	ENST00000216218.8	ST13	317	ACGAACCAT	-	40848319	chr22	CDS	0.0986924	0.37609	0.0314446	1.19512	protein_coding	TRUE	siEZH2 Hypomethylated
ENST00000216218.8|ENSG00000100380.15|OTTHUMG00000151201.3|OTTHUMT00000321759.2|ST13-201|ST13|3212|protein_coding|_603_CGAGACTGT	613	916	0.180628	0.271218	-0.0905894	-3.55126	0.000383391	ENST00000216218.8	ST13	607	CGAGACTGT	-	40835629	chr22	CDS	0.188979	0.37609	0.0314446	1.45709	protein_coding	TRUE	Background
ENST00000216218.8|ENSG00000100380.15|OTTHUMG00000151201.3|OTTHUMT00000321759.2|ST13-201|ST13|3212|protein_coding|_673_ACAGACTTC	719	1036	0.0298273	0.0402235	-0.0103961	-2.52745	0.0114895	ENST00000216218.8	ST13	677	ACAGACTTC	-	40832671	chr22	CDS	0.210772	0.37609	0.0314446	1.52033	protein_coding	TRUE	Background
ENST00000216225.9|ENSG00000100387.9|OTTHUMG00000151298.4|OTTHUMT00000322149.2|RBX1-201|RBX1|1169|protein_coding|_156_AGGAACCAC	721	815	0.0267459	0.0274151	-0.00066923	2.50586	0.0122154	ENST00000216225.9	RBX1	160	AGGAACCAC	+	40953616	chr22	CDS	0.136869	0.295124	0.0179641	1.42901	protein_coding	TRUE	Background
ENST00000216225.9|ENSG00000100387.9|OTTHUMG00000151298.4|OTTHUMT00000322149.2|RBX1-201|RBX1|1169|protein_coding|_243_TGTAACCAT	770	859	0.0297806	0.0226969	0.00708364	2.85537	0.00429863	ENST00000216225.9	RBX1	247	TGTAACCAT	+	40964116	chr22	CDS	0.211292	0.295124	0.0179641	1.69753	protein_coding	TRUE	Background
ENST00000216225.9|ENSG00000100387.9|OTTHUMG00000151298.4|OTTHUMT00000322149.2|RBX1-201|RBX1|1169|protein_coding|_429_TGGAACTGT	696	808	0.0202177	0.0179949	0.00222287	3.91999	8.85522e-05	ENST00000216225.9	RBX1	433	TGGAACTGT	+	40972574	chr22	3'UTR	0.370402	0.295124	0.0179641	2.1068	protein_coding	TRUE	Background
ENST00000216237.10|ENSG00000100395.15|OTTHUMG00000150942.3|OTTHUMT00000320613.2|L3MBTL2-201|L3MBTL2|3189|protein_coding|_1683_GTGGACCTG	60	73	0.0333333	0	0.0333333	2.39198	0.0167579	ENST00000216237.10	L3MBTL2	1687	GTGGACCTG	+	41227138	chr22	CDS	0.529006	0.67921	0.0159925	1.77352	protein_coding	TRUE	Background
ENST00000216252.4|ENSG00000100410.8|OTTHUMG00000150966.2|OTTHUMT00000320686.2|PHF5A-201|PHF5A|1053|protein_coding|_276_AAGGACAGA	95	68	0.285714	0.075	0.210714	4.04199	5.2999e-05	ENST00000216252.4	PHF5A	280	AAGGACAGA	-	41467449	chr22	CDS	0.265907	0.352327	0.0389364	1.72424	protein_coding	TRUE	siEZH2 Hypomethylated
ENST00000216252.4|ENSG00000100410.8|OTTHUMG00000150966.2|OTTHUMT00000320686.2|PHF5A-201|PHF5A|1053|protein_coding|_43_CTAAACATC	88	51	0.686275	0.483871	0.202404	2.39923	0.0164294	ENST00000216252.4	PHF5A	47	CTAAACATC	-	41468645	chr22	CDS	0.0446344	0.352327	0.0389364	1.01818	protein_coding	TRUE	siEZH2 Hypomethylated
ENST00000216252.4|ENSG00000100410.8|OTTHUMG00000150966.2|OTTHUMT00000320686.2|PHF5A-201|PHF5A|1053|protein_coding|_786_AGGAACCTT	155	129	0.0642857	0.0512821	0.0130037	2.64034	0.00828233	ENST00000216252.4	PHF5A	790	AGGAACCTT	-	41459979	chr22	3'UTR	0.750237	0.352327	0.0389364	2.61437	protein_coding	TRUE	Background
ENST00000216254.9|ENSG00000100412.17|OTTHUMG00000030544.4|OTTHUMT00000259151.2|ACO2-201|ACO2|2734|protein_coding|_1047_ATTAACCTC	195	202	0.252101	0.171642	0.080459	2.50483	0.0122512	ENST00000216254.9	ACO2	1051	ATTAACCTC	+	41518562	chr22	CDS	0.384418	0.866862	0.0109729	1.43632	protein_coding	TRUE	Background
ENST00000216254.9|ENSG00000100412.17|OTTHUMG00000030544.4|OTTHUMT00000259151.2|ACO2-201|ACO2|2734|protein_coding|_1449_AGGAACTTC	175	198	0.0240964	0.0103093	0.0137871	2.03908	0.0414421	ENST00000216254.9	ACO2	1453	AGGAACTTC	+	41523883	chr22	CDS	0.531456	0.866862	0.0109729	1.60812	protein_coding	TRUE	Background
ENST00000216254.9|ENSG00000100412.17|OTTHUMG00000030544.4|OTTHUMT00000259151.2|ACO2-201|ACO2|2734|protein_coding|_1473_GCAAACCCC	169	182	0.0482759	0.0670732	-0.0187973	2.04241	0.0411113	ENST00000216254.9	ACO2	1477	GCAAACCCC	+	41523907	chr22	CDS	0.540234	0.866862	0.0109729	1.61838	protein_coding	TRUE	Background
ENST00000216254.9|ENSG00000100412.17|OTTHUMG00000030544.4|OTTHUMT00000259151.2|ACO2-201|ACO2|2734|protein_coding|_1481_CGAGACCCA	190	195	0.0857143	0.117284	-0.0315697	2.07569	0.0379225	ENST00000216254.9	ACO2	1485	CGAGACCCA	+	41523915	chr22	CDS	0.54316	0.866862	0.0109729	1.62179	protein_coding	TRUE	Background
ENST00000216254.9|ENSG00000100412.17|OTTHUMG00000030544.4|OTTHUMT00000259151.2|ACO2-201|ACO2|2734|protein_coding|_1535_GGGAACCCT	169	188	0	0	0	1.98031	0.0476684	ENST00000216254.9	ACO2	1539	GGGAACCCT	+	41524873	chr22	CDS	0.562911	0.866862	0.0109729	1.64487	protein_coding	TRUE	Background
ENST00000216254.9|ENSG00000100412.17|OTTHUMG00000030544.4|OTTHUMT00000259151.2|ACO2-201|ACO2|2734|protein_coding|_1959_CCTGACACT	176	195	0.592593	0.401361	0.191232	3.00156	0.00268604	ENST00000216254.9	ACO2	1963	CCTGACACT	+	41526434	chr22	CDS	0.717996	0.866862	0.0109729	1.82607	protein_coding	TRUE	siEZH2 Hypomethylated
ENST00000216254.9|ENSG00000100412.17|OTTHUMG00000030544.4|OTTHUMT00000259151.2|ACO2-201|ACO2|2734|protein_coding|_2128_AGAAACAGG	171	190	0.0909091	0.0591716	0.0317375	2.85452	0.00431014	ENST00000216254.9	ACO2	2132	AGAAACAGG	+	41527917	chr22	CDS	0.77981	0.866862	0.0109729	1.89829	protein_coding	TRUE	Background
ENST00000216254.9|ENSG00000100412.17|OTTHUMG00000030544.4|OTTHUMT00000259151.2|ACO2-201|ACO2|2734|protein_coding|_2356_AGGAACTGC	186	207	0	0	0	3.2579	0.0011224	ENST00000216254.9	ACO2	2360	AGGAACTGC	+	41528601	chr22	CDS	0.863204	0.866862	0.0109729	1.99573	protein_coding	TRUE	Background
ENST00000216254.9|ENSG00000100412.17|OTTHUMG00000030544.4|OTTHUMT00000259151.2|ACO2-201|ACO2|2734|protein_coding|_2545_AATAACTTT	197	212	0.433071	0.29927	0.133801	2.32808	0.0199076	ENST00000216254.9	ACO2	2549	AATAACTTT	+	41528790	chr22	3'UTR	0.932334	0.866862	0.0109729	2.49176	protein_coding	TRUE	siEZH2 Hypomethylated
ENST00000216254.9|ENSG00000100412.17|OTTHUMG00000030544.4|OTTHUMT00000259151.2|ACO2-201|ACO2|2734|protein_coding|_2691_GAGAACCTT	109	124	0	0	0	2.87115	0.0040898	ENST00000216254.9	ACO2	2695	GAGAACCTT	+	41528936	chr22	3'UTR	0.985735	0.866862	0.0109729	2.89286	protein_coding	TRUE	Background
ENST00000216259.8|ENSG00000100417.12|OTTHUMG00000150972.4|OTTHUMT00000320711.4|PMM1-201|PMM1|1242|protein_coding|_764_CAGGACACG	65	54	0	0.037037	-0.037037	-2.23646	0.0253219	ENST00000216259.8	PMM1	768	CAGGACACG	-	41577373	chr22	CDS	0.618357	0.662641	0.0297907	1.93003	protein_coding	TRUE	Background
ENST00000216271.10|ENSG00000100429.18|OTTHUMG00000044647.7|OTTHUMT00000104141.5|HDAC10-201|HDAC10|2567|protein_coding|_166_GGGGACAGG	21	24	0.352941	0.136364	0.216578	2.68459	0.00726182	ENST00000216271.10	HDAC10	170	GGGGACAGG	-	50251095	chr22	5'UTR	0.0662252	0.873393	0.0915466	0.723404	protein_coding	TRUE	siEZH2 Hypomethylated
ENST00000216271.10|ENSG00000100429.18|OTTHUMG00000044647.7|OTTHUMT00000104141.5|HDAC10-201|HDAC10|2567|protein_coding|_322_CCTGACCGC	23	24	0.2	0	0.2	1.97917	0.0477967	ENST00000216271.10	HDAC10	326	CCTGACCGC	-	50250871	chr22	CDS	0.126996	0.873393	0.0915466	1.04534	protein_coding	TRUE	siEZH2 Hypomethylated
ENST00000216277.13|ENSG00000090060.19|OTTHUMG00000171441.5|OTTHUMT00000413411.2|PAPOLA-201|PAPOLA|4515|protein_coding|_1542_AAAAACAGA	114	117	0.444444	0.270588	0.173856	2.36507	0.0180266	ENST00000216277.13	PAPOLA	1546	AAAAACAGA	+	96544195	chr14	CDS	0.342414	0.54175	0.0467331	1.59732	protein_coding	TRUE	siEZH2 Hypomethylated
ENST00000216277.13|ENSG00000090060.19|OTTHUMG00000171441.5|OTTHUMT00000413411.2|PAPOLA-201|PAPOLA|4515|protein_coding|_1849_TTGAACAGT	152	140	0.378641	0.264151	0.11449	2.0324	0.0421134	ENST00000216277.13	PAPOLA	1853	TTGAACAGT	+	96552601	chr14	CDS	0.41041	0.54175	0.0467331	1.73468	protein_coding	TRUE	siEZH2 Hypomethylated
ENST00000216277.13|ENSG00000090060.19|OTTHUMG00000171441.5|OTTHUMT00000413411.2|PAPOLA-201|PAPOLA|4515|protein_coding|_2074_GTAAACCCA	145	146	0.826923	0.744444	0.0824786	2.27801	0.0227257	ENST00000216277.13	PAPOLA	2078	GTAAACCCA	+	96556277	chr14	CDS	0.460244	0.54175	0.0467331	1.83535	protein_coding	TRUE	Background
ENST00000216277.13|ENSG00000090060.19|OTTHUMG00000171441.5|OTTHUMT00000413411.2|PAPOLA-201|PAPOLA|4515|protein_coding|_2365_ACAGACCTT	117	128	0.0810811	0.0336134	0.0474676	2.2271	0.0259404	ENST00000216277.13	PAPOLA	2369	ACAGACCTT	+	96564971	chr14	CDS	0.524695	0.54175	0.0467331	1.96555	protein_coding	TRUE	Background
ENST00000216277.13|ENSG00000090060.19|OTTHUMG00000171441.5|OTTHUMT00000413411.2|PAPOLA-201|PAPOLA|4515|protein_coding|_2664_ATTAACTAT	145	165	0.445946	0.275862	0.170084	2.42369	0.0153638	ENST00000216277.13	PAPOLA	2668	ATTAACTAT	+	96565270	chr14	3'UTR	0.590919	0.54175	0.0467331	2.1073	protein_coding	TRUE	siEZH2 Hypomethylated
ENST00000216277.13|ENSG00000090060.19|OTTHUMG00000171441.5|OTTHUMT00000413411.2|PAPOLA-201|PAPOLA|4515|protein_coding|_3303_TAGGACTTA	139	164	0.585859	0.45	0.135859	2.34099	0.0192324	ENST00000216277.13	PAPOLA	3307	TAGGACTTA	+	96565909	chr14	3'UTR	0.732447	0.54175	0.0467331	2.41614	protein_coding	TRUE	siEZH2 Hypomethylated
ENST00000216277.13|ENSG00000090060.19|OTTHUMG00000171441.5|OTTHUMT00000413411.2|PAPOLA-201|PAPOLA|4515|protein_coding|_3841_CTTAACAGA	188	213	0.384615	0.252252	0.132363	2.10323	0.0354459	ENST00000216277.13	PAPOLA	3845	CTTAACAGA	+	96566447	chr14	3'UTR	0.851606	0.54175	0.0467331	2.67617	protein_coding	TRUE	siEZH2 Hypomethylated
ENST00000216277.13|ENSG00000090060.19|OTTHUMG00000171441.5|OTTHUMT00000413411.2|PAPOLA-201|PAPOLA|4515|protein_coding|_3918_TTAAACTGC	179	217	0.474138	0.331081	0.143057	2.70333	0.00686491	ENST00000216277.13	PAPOLA	3922	TTAAACTGC	+	96566524	chr14	3'UTR	0.86866	0.54175	0.0467331	2.71339	protein_coding	TRUE	siEZH2 Hypomethylated
ENST00000216277.13|ENSG00000090060.19|OTTHUMG00000171441.5|OTTHUMT00000413411.2|PAPOLA-201|PAPOLA|4515|protein_coding|_4343_CATAACCTG	203	239	0.194444	0.101124	0.0933208	2.45346	0.014149	ENST00000216277.13	PAPOLA	4347	CATAACCTG	+	96566949	chr14	3'UTR	0.962791	0.54175	0.0467331	2.9188	protein_coding	TRUE	Background
ENST00000216277.13|ENSG00000090060.19|OTTHUMG00000171441.5|OTTHUMT00000413411.2|PAPOLA-201|PAPOLA|4515|protein_coding|_766_GATGACAGT	131	119	0.630435	0.744186	-0.113751	-2.06208	0.0392001	ENST00000216277.13	PAPOLA	770	GATGACAGT	+	96531539	chr14	CDS	0.170543	0.54175	0.0467331	1.25011	protein_coding	TRUE	siEZH2 Hypermethylated
ENST00000216277.13|ENSG00000090060.19|OTTHUMG00000171441.5|OTTHUMT00000413411.2|PAPOLA-201|PAPOLA|4515|protein_coding|_859_ATTGACAAC	120	122	0.483146	0.301075	0.182071	2.42433	0.0153369	ENST00000216277.13	PAPOLA	863	ATTGACAAC	+	96532376	chr14	CDS	0.191141	0.54175	0.0467331	1.29172	protein_coding	TRUE	siEZH2 Hypomethylated
ENST00000216277.13|ENSG00000090060.19|OTTHUMG00000171441.5|OTTHUMT00000413411.2|PAPOLA-201|PAPOLA|4515|protein_coding|_873_GTTAACTCT	148	140	0.422535	0.306818	0.115717	2.65712	0.00788115	ENST00000216277.13	PAPOLA	877	GTTAACTCT	+	96532390	chr14	CDS	0.194241	0.54175	0.0467331	1.29799	protein_coding	TRUE	siEZH2 Hypomethylated
ENST00000216281.13|ENSG00000080824.19|OTTHUMG00000171752.7|OTTHUMT00000414952.2|HSP90AA1-201|HSP90AA1|3228|protein_coding|_1003_CTTGACCAA	2610	3105	0.190847	0.165869	0.0249779	3.03631	0.00239495	ENST00000216281.13	HSP90AA1	1007	CTTGACCAA	-	102084713	chr14	CDS	0.311958	0.699195	0.0188971	1.43078	protein_coding	TRUE	Background
ENST00000216281.13|ENSG00000080824.19|OTTHUMG00000171752.7|OTTHUMT00000414952.2|HSP90AA1-201|HSP90AA1|3228|protein_coding|_1053_AAGGACAGT	2550	2923	0.244416	0.200112	0.0443037	2.76642	0.00566759	ENST00000216281.13	HSP90AA1	1057	AAGGACAGT	-	102084547	chr14	CDS	0.327447	0.699195	0.0188971	1.45355	protein_coding	TRUE	Background
ENST00000216281.13|ENSG00000080824.19|OTTHUMG00000171752.7|OTTHUMT00000414952.2|HSP90AA1-201|HSP90AA1|3228|protein_coding|_1115_GAAAACAGA	2126	2402	0.737716	0.662129	0.0755876	5.23894	1.61501e-07	ENST00000216281.13	HSP90AA1	1119	GAAAACAGA	-	102084485	chr14	CDS	0.346654	0.699195	0.0188971	1.48179	protein_coding	TRUE	Background
ENST00000216281.13|ENSG00000080824.19|OTTHUMG00000171752.7|OTTHUMT00000414952.2|HSP90AA1-201|HSP90AA1|3228|protein_coding|_1130_AAGAACAAC	2315	2534	0.0202156	0.0189822	0.0012334	7.94422	1.95424e-15	ENST00000216281.13	HSP90AA1	1134	AAGAACAAC	-	102084470	chr14	CDS	0.351301	0.699195	0.0188971	1.48862	protein_coding	TRUE	Background
ENST00000216281.13|ENSG00000080824.19|OTTHUMG00000171752.7|OTTHUMT00000414952.2|HSP90AA1-201|HSP90AA1|3228|protein_coding|_1202_CTGAACTTC	3079	3541	0.0834974	0.0679172	0.0155802	6.16044	7.25432e-10	ENST00000216281.13	HSP90AA1	1206	CTGAACTTC	-	102083983	chr14	CDS	0.373606	0.699195	0.0188971	1.5214	protein_coding	TRUE	Background
ENST00000216281.13|ENSG00000080824.19|OTTHUMG00000171752.7|OTTHUMT00000414952.2|HSP90AA1-201|HSP90AA1|3228|protein_coding|_1223_GTAGACTCG	3378	3830	0.0888502	0.098513	-0.00966284	-2.93489	0.00333667	ENST00000216281.13	HSP90AA1	1227	GTAGACTCG	-	102083962	chr14	CDS	0.380112	0.699195	0.0188971	1.53097	protein_coding	TRUE	Background
ENST00000216281.13|ENSG00000080824.19|OTTHUMG00000171752.7|OTTHUMT00000414952.2|HSP90AA1-201|HSP90AA1|3228|protein_coding|_1244_CTAAACATA	3459	3943	0.470561	0.406212	0.0643483	4.53397	5.78852e-06	ENST00000216281.13	HSP90AA1	1248	CTAAACATA	-	102083941	chr14	CDS	0.386617	0.699195	0.0188971	1.54053	protein_coding	TRUE	Background
ENST00000216281.13|ENSG00000080824.19|OTTHUMG00000171752.7|OTTHUMT00000414952.2|HSP90AA1-201|HSP90AA1|3228|protein_coding|_1320_TAGAACTCT	3302	3875	0.0353135	0.0259597	0.00935385	8.37802	5.3827e-17	ENST00000216281.13	HSP90AA1	1324	TAGAACTCT	-	102083865	chr14	CDS	0.410161	0.699195	0.0188971	1.57514	protein_coding	TRUE	Background
ENST00000216281.13|ENSG00000080824.19|OTTHUMG00000171752.7|OTTHUMT00000414952.2|HSP90AA1-201|HSP90AA1|3228|protein_coding|_1332_CTGAACTGG	3144	3671	0.0996835	0.10265	-0.00296657	3.00353	0.00266868	ENST00000216281.13	HSP90AA1	1336	CTGAACTGG	-	102083853	chr14	CDS	0.413879	0.699195	0.0188971	1.5806	protein_coding	TRUE	Background
ENST00000216281.13|ENSG00000080824.19|OTTHUMG00000171752.7|OTTHUMT00000414952.2|HSP90AA1-201|HSP90AA1|3228|protein_coding|_1352_GAGAACTAC	3533	4093	0.00202371	0.00148699	0.000536717	4.4399	9.00007e-06	ENST00000216281.13	HSP90AA1	1356	GAGAACTAC	-	102083833	chr14	CDS	0.420074	0.699195	0.0188971	1.58971	protein_coding	TRUE	Background
ENST00000216281.13|ENSG00000080824.19|OTTHUMG00000171752.7|OTTHUMT00000414952.2|HSP90AA1-201|HSP90AA1|3228|protein_coding|_1385_AAAAACATA	3265	3850	0.854084	0.811849	0.0422349	6.72751	1.72593e-11	ENST00000216281.13	HSP90AA1	1389	AAAAACATA	-	102083800	chr14	CDS	0.430297	0.699195	0.0188971	1.60474	protein_coding	TRUE	Background
ENST00000216281.13|ENSG00000080824.19|OTTHUMG00000171752.7|OTTHUMT00000414952.2|HSP90AA1-201|HSP90AA1|3228|protein_coding|_1409_GAAGACTCT	3410	3975	0.0449794	0.0392585	0.00572096	-3.94152	8.09666e-05	ENST00000216281.13	HSP90AA1	1413	GAAGACTCT	-	102083677	chr14	CDS	0.437732	0.699195	0.0188971	1.61566	protein_coding	TRUE	Background
ENST00000216281.13|ENSG00000080824.19|OTTHUMG00000171752.7|OTTHUMT00000414952.2|HSP90AA1-201|HSP90AA1|3228|protein_coding|_1490_AAGGACTAC	3210	3835	0.0787172	0.126226	-0.0475087	-6.83964	7.93939e-12	ENST00000216281.13	HSP90AA1	1494	AAGGACTAC	-	102083596	chr14	CDS	0.462825	0.699195	0.0188971	1.65255	protein_coding	TRUE	Background
ENST00000216281.13|ENSG00000080824.19|OTTHUMG00000171752.7|OTTHUMT00000414952.2|HSP90AA1-201|HSP90AA1|3228|protein_coding|_1514_GAGAACCAG	2768	3176	0.00609524	0.00420984	0.00188539	7.62564	2.42821e-14	ENST00000216281.13	HSP90AA1	1518	GAGAACCAG	-	102083572	chr14	CDS	0.47026	0.699195	0.0188971	1.66348	protein_coding	TRUE	Background
ENST00000216281.13|ENSG00000080824.19|OTTHUMG00000171752.7|OTTHUMT00000414952.2|HSP90AA1-201|HSP90AA1|3228|protein_coding|_1521_AGAAACATA	3587	4202	0.00678158	0.00654387	0.000237709	4.04941	5.13476e-05	ENST00000216281.13	HSP90AA1	1525	AGAAACATA	-	102083565	chr14	CDS	0.472429	0.699195	0.0188971	1.66667	protein_coding	TRUE	Background
ENST00000216281.13|ENSG00000080824.19|OTTHUMG00000171752.7|OTTHUMT00000414952.2|HSP90AA1-201|HSP90AA1|3228|protein_coding|_1546_TGAGACCAA	3165	3699	0.011734	0.0123388	-0.000604726	-3.56627	0.000362096	ENST00000216281.13	HSP90AA1	1550	TGAGACCAA	-	102083297	chr14	CDS	0.480173	0.699195	0.0188971	1.67805	protein_coding	TRUE	Background
ENST00000216281.13|ENSG00000080824.19|OTTHUMG00000171752.7|OTTHUMT00000414952.2|HSP90AA1-201|HSP90AA1|3228|protein_coding|_1553_AAGGACCAG	3375	3981	0.00606061	0.00567888	0.000381721	-2.88386	0.00392828	ENST00000216281.13	HSP90AA1	1557	AAGGACCAG	-	102083290	chr14	CDS	0.482342	0.699195	0.0188971	1.68124	protein_coding	TRUE	Background
ENST00000216281.13|ENSG00000080824.19|OTTHUMG00000171752.7|OTTHUMT00000414952.2|HSP90AA1-201|HSP90AA1|3228|protein_coding|_1565_GCTAACTCA	3478	4139	0.607283	0.586485	0.0207981	2.09622	0.0360626	ENST00000216281.13	HSP90AA1	1569	GCTAACTCA	-	102083278	chr14	CDS	0.486059	0.699195	0.0188971	1.6867	protein_coding	TRUE	Background
ENST00000216281.13|ENSG00000080824.19|OTTHUMG00000171752.7|OTTHUMT00000414952.2|HSP90AA1-201|HSP90AA1|3228|protein_coding|_1593_GGAAACATG	3410	4084	0.149372	0.103411	0.0459615	6.85111	7.32775e-12	ENST00000216281.13	HSP90AA1	1597	GGAAACATG	-	102083250	chr14	CDS	0.494734	0.699195	0.0188971	1.69945	protein_coding	TRUE	Background
ENST00000216281.13|ENSG00000080824.19|OTTHUMG00000171752.7|OTTHUMT00000414952.2|HSP90AA1-201|HSP90AA1|3228|protein_coding|_1672_GAAGACTTT	3599	4336	0.0322203	0.0301323	0.00208798	-2.4705	0.0134925	ENST00000216281.13	HSP90AA1	1676	GAAGACTTT	-	102083171	chr14	CDS	0.519207	0.699195	0.0188971	1.73543	protein_coding	TRUE	Background
ENST00000216281.13|ENSG00000080824.19|OTTHUMG00000171752.7|OTTHUMT00000414952.2|HSP90AA1-201|HSP90AA1|3228|protein_coding|_1704_TGGAACTTC	3587	4323	0.0377996	0.0294846	0.00831499	9.34995	8.76857e-21	ENST00000216281.13	HSP90AA1	1708	TGGAACTTC	-	102083139	chr14	CDS	0.52912	0.699195	0.0188971	1.75	protein_coding	TRUE	Background
ENST00000216281.13|ENSG00000080824.19|OTTHUMG00000171752.7|OTTHUMT00000414952.2|HSP90AA1-201|HSP90AA1|3228|protein_coding|_1763_GAGAACCTC	3218	4058	0.00737416	0.00478108	0.00259308	7.21473	5.40414e-13	ENST00000216281.13	HSP90AA1	1767	GAGAACCTC	-	102083080	chr14	CDS	0.547398	0.699195	0.0188971	1.77687	protein_coding	TRUE	Background
ENST00000216281.13|ENSG00000080824.19|OTTHUMG00000171752.7|OTTHUMT00000414952.2|HSP90AA1-201|HSP90AA1|3228|protein_coding|_1873_CTGGACAGC	2764	3314	0.548517	0.516414	0.0321027	2.02436	0.0429334	ENST00000216281.13	HSP90AA1	1877	CTGGACAGC	-	102082381	chr14	CDS	0.581475	0.699195	0.0188971	1.82696	protein_coding	TRUE	Background
ENST00000216281.13|ENSG00000080824.19|OTTHUMG00000171752.7|OTTHUMT00000414952.2|HSP90AA1-201|HSP90AA1|3228|protein_coding|_1880_GCAAACATG	3677	4394	0.0520231	0.0412032	0.0108199	3.7817	0.00015576	ENST00000216281.13	HSP90AA1	1884	GCAAACATG	-	102082374	chr14	CDS	0.583643	0.699195	0.0188971	1.83015	protein_coding	TRUE	Background
ENST00000216281.13|ENSG00000080824.19|OTTHUMG00000171752.7|OTTHUMT00000414952.2|HSP90AA1-201|HSP90AA1|3228|protein_coding|_1950_AGAAACACC	3592	4423	0.0363372	0.0266729	0.0096643	3.64208	0.000270442	ENST00000216281.13	HSP90AA1	1954	AGAAACACC	-	102082304	chr14	CDS	0.605328	0.699195	0.0188971	1.86202	protein_coding	TRUE	Background
ENST00000216281.13|ENSG00000080824.19|OTTHUMG00000171752.7|OTTHUMT00000414952.2|HSP90AA1-201|HSP90AA1|3228|protein_coding|_1970_CCTGACCAT	3015	3825	0.358003	0.280332	0.0776708	5.18429	2.1684e-07	ENST00000216281.13	HSP90AA1	1974	CCTGACCAT	-	102082284	chr14	CDS	0.611524	0.699195	0.0188971	1.87113	protein_coding	TRUE	Background
ENST00000216281.13|ENSG00000080824.19|OTTHUMG00000171752.7|OTTHUMT00000414952.2|HSP90AA1-201|HSP90AA1|3228|protein_coding|_2111_GCTAACAGG	3584	4405	0.115481	0.0930772	0.022404	2.82644	0.00470691	ENST00000216281.13	HSP90AA1	2115	GCTAACAGG	-	102082143	chr14	CDS	0.655204	0.699195	0.0188971	1.93534	protein_coding	TRUE	Background
ENST00000216281.13|ENSG00000080824.19|OTTHUMG00000171752.7|OTTHUMT00000414952.2|HSP90AA1-201|HSP90AA1|3228|protein_coding|_2159_GATGACCCT	3673	4531	0.0846512	0.0489424	0.0357087	4.59256	4.37832e-06	ENST00000216281.13	HSP90AA1	2163	GATGACCCT	-	102081806	chr14	CDS	0.670074	0.699195	0.0188971	1.95719	protein_coding	TRUE	Background
ENST00000216281.13|ENSG00000080824.19|OTTHUMG00000171752.7|OTTHUMT00000414952.2|HSP90AA1-201|HSP90AA1|3228|protein_coding|_2191_TGTAACTGA	3901	4800	0.257156	0.233271	0.0238852	2.41726	0.0156379	ENST00000216281.13	HSP90AA1	2195	TGTAACTGA	-	102081774	chr14	CDS	0.679988	0.699195	0.0188971	1.97177	protein_coding	TRUE	Background
ENST00000216281.13|ENSG00000080824.19|OTTHUMG00000171752.7|OTTHUMT00000414952.2|HSP90AA1-201|HSP90AA1|3228|protein_coding|_2249_GTAGACTAA	3886	4847	0.0721679	0.0656554	0.00651254	-6.4187	1.37447e-10	ENST00000216281.13	HSP90AA1	2253	GTAGACTAA	-	102081716	chr14	CDS	0.697955	0.699195	0.0188971	1.99818	protein_coding	TRUE	Background
ENST00000216281.13|ENSG00000080824.19|OTTHUMG00000171752.7|OTTHUMT00000414952.2|HSP90AA1-201|HSP90AA1|3228|protein_coding|_224_TTGGACAAA	2478	2341	0.0706303	0.0640553	0.00657501	2.04858	0.0405033	ENST00000216281.13	HSP90AA1	228	TTGGACAAA	-	102086117	chr14	CDS	0.070632	0.699195	0.0188971	1.07605	protein_coding	TRUE	Background
ENST00000216281.13|ENSG00000080824.19|OTTHUMG00000171752.7|OTTHUMT00000414952.2|HSP90AA1-201|HSP90AA1|3228|protein_coding|_2366_CATGACAAC	3376	4223	0.278157	0.236886	0.0412715	4.00309	6.25203e-05	ENST00000216281.13	HSP90AA1	2370	CATGACAAC	-	102081599	chr14	3'UTR	0.734201	0.699195	0.0188971	2.11637	protein_coding	TRUE	Background
ENST00000216281.13|ENSG00000080824.19|OTTHUMG00000171752.7|OTTHUMT00000414952.2|HSP90AA1-201|HSP90AA1|3228|protein_coding|_247_CTTGACAGA	2218	2081	0.74677	0.703358	0.0434118	3.14682	0.00165058	ENST00000216281.13	HSP90AA1	251	CTTGACAGA	-	102086094	chr14	CDS	0.0777571	0.699195	0.0188971	1.08652	protein_coding	TRUE	Background
ENST00000216281.13|ENSG00000080824.19|OTTHUMG00000171752.7|OTTHUMT00000414952.2|HSP90AA1-201|HSP90AA1|3228|protein_coding|_2514_TGTAACATG	4049	5228	0.172635	0.130518	0.042117	7.22045	5.18146e-13	ENST00000216281.13	HSP90AA1	2518	TGTAACATG	-	102081451	chr14	3'UTR	0.78005	0.699195	0.0188971	2.2688	protein_coding	TRUE	Background
ENST00000216281.13|ENSG00000080824.19|OTTHUMG00000171752.7|OTTHUMT00000414952.2|HSP90AA1-201|HSP90AA1|3228|protein_coding|_2525_GTTAACTTT	3910	5107	0.129656	0.117554	0.0121016	3.41199	0.000644895	ENST00000216281.13	HSP90AA1	2529	GTTAACTTT	-	102081440	chr14	3'UTR	0.783457	0.699195	0.0188971	2.28012	protein_coding	TRUE	Background
ENST00000216281.13|ENSG00000080824.19|OTTHUMG00000171752.7|OTTHUMT00000414952.2|HSP90AA1-201|HSP90AA1|3228|protein_coding|_2572_GTAGACCAA	3595	4795	0.0416913	0.0300439	0.0116474	3.36536	0.000764451	ENST00000216281.13	HSP90AA1	2576	GTAGACCAA	-	102081393	chr14	3'UTR	0.798017	0.699195	0.0188971	2.32853	protein_coding	TRUE	Background
ENST00000216281.13|ENSG00000080824.19|OTTHUMG00000171752.7|OTTHUMT00000414952.2|HSP90AA1-201|HSP90AA1|3228|protein_coding|_2657_TTGAACTTT	3929	5227	0.0506834	0.0308452	0.0198382	10.7515	5.82753e-27	ENST00000216281.13	HSP90AA1	2661	TTGAACTTT	-	102081308	chr14	3'UTR	0.824349	0.699195	0.0188971	2.41607	protein_coding	TRUE	Background
ENST00000216281.13|ENSG00000080824.19|OTTHUMG00000171752.7|OTTHUMT00000414952.2|HSP90AA1-201|HSP90AA1|3228|protein_coding|_266_TTAGACTCT	2611	2471	0.12787	0.121227	0.00664345	-3.69683	0.000218309	ENST00000216281.13	HSP90AA1	270	TTAGACTCT	-	102086075	chr14	CDS	0.0836431	0.699195	0.0188971	1.09517	protein_coding	TRUE	Background
ENST00000216281.13|ENSG00000080824.19|OTTHUMG00000171752.7|OTTHUMT00000414952.2|HSP90AA1-201|HSP90AA1|3228|protein_coding|_2833_AATAACTCA	3792	5059	0.659794	0.61277	0.0470235	4.25758	2.06649e-05	ENST00000216281.13	HSP90AA1	2837	AATAACTCA	-	102081132	chr14	3'UTR	0.878872	0.699195	0.0188971	2.59732	protein_coding	TRUE	Background
ENST00000216281.13|ENSG00000080824.19|OTTHUMG00000171752.7|OTTHUMT00000414952.2|HSP90AA1-201|HSP90AA1|3228|protein_coding|_2895_TGTAACAAA	3114	3894	0.789501	0.727932	0.0615695	4.88557	1.03131e-06	ENST00000216281.13	HSP90AA1	2899	TGTAACAAA	-	102081070	chr14	3'UTR	0.898079	0.699195	0.0188971	2.66117	protein_coding	TRUE	Background
ENST00000216281.13|ENSG00000080824.19|OTTHUMG00000171752.7|OTTHUMT00000414952.2|HSP90AA1-201|HSP90AA1|3228|protein_coding|_290_ATTAACCTT	2903	2684	0.0828235	0.0635755	0.019248	4.31549	1.5925e-05	ENST00000216281.13	HSP90AA1	294	ATTAACCTT	-	102086051	chr14	CDS	0.0910781	0.699195	0.0188971	1.1061	protein_coding	TRUE	Background
ENST00000216281.13|ENSG00000080824.19|OTTHUMG00000171752.7|OTTHUMT00000414952.2|HSP90AA1-201|HSP90AA1|3228|protein_coding|_2988_TAAAACATG	119	152	0.229885	0.127119	0.102766	2.49255	0.012683	ENST00000216281.13	HSP90AA1	2992	TAAAACATG	-	102080977	chr14	3'UTR	0.92689	0.699195	0.0188971	2.75695	protein_coding	TRUE	siEZH2 Hypomethylated
ENST00000216281.13|ENSG00000080824.19|OTTHUMG00000171752.7|OTTHUMT00000414952.2|HSP90AA1-201|HSP90AA1|3228|protein_coding|_302_CCGAACAAA	2636	2465	0.158747	0.115217	0.0435293	4.65157	3.29419e-06	ENST00000216281.13	HSP90AA1	306	CCGAACAAA	-	102086039	chr14	CDS	0.0947955	0.699195	0.0188971	1.11157	protein_coding	TRUE	Background
ENST00000216281.13|ENSG00000080824.19|OTTHUMG00000171752.7|OTTHUMT00000414952.2|HSP90AA1-201|HSP90AA1|3228|protein_coding|_316_TCGAACTCT	2808	2627	0.467187	0.390953	0.0762343	4.80066	1.58144e-06	ENST00000216281.13	HSP90AA1	320	TCGAACTCT	-	102086025	chr14	CDS	0.0991326	0.699195	0.0188971	1.11794	protein_coding	TRUE	Background
ENST00000216281.13|ENSG00000080824.19|OTTHUMG00000171752.7|OTTHUMT00000414952.2|HSP90AA1-201|HSP90AA1|3228|protein_coding|_371_AATAACCTT	2732	2562	0.117491	0.0932671	0.0242236	3.49497	0.000474107	ENST00000216281.13	HSP90AA1	375	AATAACCTT	-	102085970	chr14	CDS	0.116171	0.699195	0.0188971	1.14299	protein_coding	TRUE	Background
ENST00000216281.13|ENSG00000080824.19|OTTHUMG00000171752.7|OTTHUMT00000414952.2|HSP90AA1-201|HSP90AA1|3228|protein_coding|_397_TGGGACCAA	2287	2246	0.0922935	0.0586605	0.033633	5.9986	1.99026e-09	ENST00000216281.13	HSP90AA1	401	TGGGACCAA	-	102085944	chr14	CDS	0.124226	0.699195	0.0188971	1.15483	protein_coding	TRUE	Background
ENST00000216281.13|ENSG00000080824.19|OTTHUMG00000171752.7|OTTHUMT00000414952.2|HSP90AA1-201|HSP90AA1|3228|protein_coding|_499_AGTAACTGT	2806	2626	0.534194	0.48736	0.046834	2.22585	0.0260243	ENST00000216281.13	HSP90AA1	503	AGTAACTGT	-	102085842	chr14	CDS	0.155824	0.699195	0.0188971	1.20128	protein_coding	TRUE	Background
ENST00000216281.13|ENSG00000080824.19|OTTHUMG00000171752.7|OTTHUMT00000414952.2|HSP90AA1-201|HSP90AA1|3228|protein_coding|_574_GAGGACAGA	2368	2234	0.651694	0.5841	0.0675938	4.00087	6.31112e-05	ENST00000216281.13	HSP90AA1	578	GAGGACAGA	-	102085767	chr14	CDS	0.179058	0.699195	0.0188971	1.23543	protein_coding	TRUE	Background
ENST00000216281.13|ENSG00000080824.19|OTTHUMG00000171752.7|OTTHUMT00000414952.2|HSP90AA1-201|HSP90AA1|3228|protein_coding|_578_ACAGACACA	2576	2380	0.0188679	0.0181242	0.000743774	-2.20215	0.0276544	ENST00000216281.13	HSP90AA1	582	ACAGACACA	-	102085763	chr14	CDS	0.180297	0.699195	0.0188971	1.23725	protein_coding	TRUE	Background
ENST00000216281.13|ENSG00000080824.19|OTTHUMG00000171752.7|OTTHUMT00000414952.2|HSP90AA1-201|HSP90AA1|3228|protein_coding|_588_GTGAACCTA	2920	2720	0.139487	0.0985495	0.0409373	6.80942	9.79956e-12	ENST00000216281.13	HSP90AA1	592	GTGAACCTA	-	102085427	chr14	CDS	0.183395	0.699195	0.0188971	1.2418	protein_coding	TRUE	Background
ENST00000216281.13|ENSG00000080824.19|OTTHUMG00000171752.7|OTTHUMT00000414952.2|HSP90AA1-201|HSP90AA1|3228|protein_coding|_604_TGGAACAAA	2679	2544	0.0465303	0.0274657	0.0190646	6.49854	8.11007e-11	ENST00000216281.13	HSP90AA1	608	TGGAACAAA	-	102085411	chr14	CDS	0.188352	0.699195	0.0188971	1.24909	protein_coding	TRUE	Background
ENST00000216281.13|ENSG00000080824.19|OTTHUMG00000171752.7|OTTHUMT00000414952.2|HSP90AA1-201|HSP90AA1|3228|protein_coding|_637_CCAAACTGA	2782	2626	0.213354	0.27247	-0.0591161	-3.82705	0.000129688	ENST00000216281.13	HSP90AA1	641	CCAAACTGA	-	102085378	chr14	CDS	0.198575	0.699195	0.0188971	1.26412	protein_coding	TRUE	Background
ENST00000216281.13|ENSG00000080824.19|OTTHUMG00000171752.7|OTTHUMT00000414952.2|HSP90AA1-201|HSP90AA1|3228|protein_coding|_681_AGAAACATT	3051	2997	0.0356164	0.0288165	0.00679997	5.89314	3.78936e-09	ENST00000216281.13	HSP90AA1	685	AGAAACATT	-	102085334	chr14	CDS	0.212206	0.699195	0.0188971	1.28415	protein_coding	TRUE	Background
ENST00000216281.13|ENSG00000080824.19|OTTHUMG00000171752.7|OTTHUMT00000414952.2|HSP90AA1-201|HSP90AA1|3228|protein_coding|_815_GAAGACAAA	2686	2992	0.0542373	0.0352897	0.0189475	3.39047	0.00069774	ENST00000216281.13	HSP90AA1	819	GAAGACAAA	-	102084901	chr14	CDS	0.253717	0.699195	0.0188971	1.34517	protein_coding	TRUE	Background
ENST00000216281.13|ENSG00000080824.19|OTTHUMG00000171752.7|OTTHUMT00000414952.2|HSP90AA1-201|HSP90AA1|3228|protein_coding|_819_ACAAACCTG	2990	3228	0.249483	0.227539	0.0219444	2.14816	0.0317014	ENST00000216281.13	HSP90AA1	823	ACAAACCTG	-	102084897	chr14	CDS	0.254957	0.699195	0.0188971	1.34699	protein_coding	TRUE	Background
ENST00000216281.13|ENSG00000080824.19|OTTHUMG00000171752.7|OTTHUMT00000414952.2|HSP90AA1-201|HSP90AA1|3228|protein_coding|_946_CTGGACCAG	2482	2837	0.0230705	0.0137283	0.00934215	5.18148	2.20136e-07	ENST00000216281.13	HSP90AA1	950	CTGGACCAG	-	102084770	chr14	CDS	0.2943	0.699195	0.0188971	1.40483	protein_coding	TRUE	Background
ENST00000216294.5|ENSG00000023608.5|OTTHUMG00000140343.3|OTTHUMT00000276976.3|SNAPC1-201|SNAPC1|2593|protein_coding|_191_AAGAACATG	37	34	0.0294118	0	0.0294118	4.33936	1.429e-05	ENST00000216294.5	SNAPC1	195	AAGAACATG	+	61766902	chr14	CDS	0.0752025	0.441573	0.0158118	1.13949	protein_coding	TRUE	Background
ENST00000216294.5|ENSG00000023608.5|OTTHUMG00000140343.3|OTTHUMT00000276976.3|SNAPC1-201|SNAPC1|2593|protein_coding|_431_CTAGACAGA	31	29	0.1	0.357143	-0.257143	-2.18192	0.0291158	ENST00000216294.5	SNAPC1	435	CTAGACAGA	+	61767318	chr14	CDS	0.167759	0.441573	0.0158118	1.35688	protein_coding	TRUE	siEZH2 Hypermethylated
ENST00000216294.5|ENSG00000023608.5|OTTHUMG00000140343.3|OTTHUMT00000276976.3|SNAPC1-201|SNAPC1|2593|protein_coding|_546_TGAAACTTA	39	38	0	0.09375	-0.09375	-2.78152	0.00541053	ENST00000216294.5	SNAPC1	550	TGAAACTTA	+	61768716	chr14	CDS	0.21211	0.441573	0.0158118	1.46105	protein_coding	TRUE	Background
ENST00000216294.5|ENSG00000023608.5|OTTHUMG00000140343.3|OTTHUMT00000276976.3|SNAPC1-201|SNAPC1|2593|protein_coding|_677_TTTGACAAT	40	38	0.0645161	0.227273	-0.162757	-2.62912	0.00856052	ENST00000216294.5	SNAPC1	681	TTTGACAAT	+	61776201	chr14	CDS	0.26263	0.441573	0.0158118	1.57971	protein_coding	TRUE	siEZH2 Hypermethylated
ENST00000216297.7|ENSG00000092201.10|OTTHUMG00000029685.4|OTTHUMT00000074025.3|SUPT16H-201|SUPT16H|4433|protein_coding|_1112_CTGAACAAA	77	55	0.0793651	0.08	-0.000634921	2.91482	0.00355896	ENST00000216297.7	SUPT16H	1116	CTGAACAAA	-	21366460	chr14	CDS	0.251748	0.729754	0.0212046	1.32537	protein_coding	TRUE	Background
ENST00000216297.7|ENSG00000092201.10|OTTHUMG00000029685.4|OTTHUMT00000074025.3|SUPT16H-201|SUPT16H|4433|protein_coding|_1250_ACTAACAAG	87	61	0.12069	0.0961538	0.0245358	2.30034	0.0214287	ENST00000216297.7	SUPT16H	1254	ACTAACAAG	-	21364897	chr14	CDS	0.282878	0.729754	0.0212046	1.36931	protein_coding	TRUE	Background
ENST00000216297.7|ENSG00000092201.10|OTTHUMG00000029685.4|OTTHUMT00000074025.3|SUPT16H-201|SUPT16H|4433|protein_coding|_1921_ACAGACAGT	81	76	0.636364	0.75	-0.113636	-2.06533	0.0388915	ENST00000216297.7	SUPT16H	1925	ACAGACAGT	-	21361173	chr14	CDS	0.434243	0.729754	0.0212046	1.58294	protein_coding	TRUE	siEZH2 Hypermethylated
ENST00000216297.7|ENSG00000092201.10|OTTHUMG00000029685.4|OTTHUMT00000074025.3|SUPT16H-201|SUPT16H|4433|protein_coding|_1937_TTGAACCTT	87	76	0.426471	0.190476	0.235994	3.30665	0.000944177	ENST00000216297.7	SUPT16H	1941	TTGAACCTT	-	21361157	chr14	CDS	0.437852	0.729754	0.0212046	1.58803	protein_coding	TRUE	siEZH2 Hypomethylated
ENST00000216297.7|ENSG00000092201.10|OTTHUMG00000029685.4|OTTHUMT00000074025.3|SUPT16H-201|SUPT16H|4433|protein_coding|_2171_GGAGACAAA	84	73	0.0945946	0.0612245	0.0333701	-2.24886	0.0245216	ENST00000216297.7	SUPT16H	2175	GGAGACAAA	-	21360506	chr14	CDS	0.490638	0.729754	0.0212046	1.66253	protein_coding	TRUE	Background
ENST00000216297.7|ENSG00000092201.10|OTTHUMG00000029685.4|OTTHUMT00000074025.3|SUPT16H-201|SUPT16H|4433|protein_coding|_2329_GATAACCAC	105	88	0.13253	0.0405405	0.0919896	2.7193	0.0065421	ENST00000216297.7	SUPT16H	2333	GATAACCAC	-	21359543	chr14	CDS	0.52628	0.729754	0.0212046	1.71283	protein_coding	TRUE	Background
ENST00000216297.7|ENSG00000092201.10|OTTHUMG00000029685.4|OTTHUMT00000074025.3|SUPT16H-201|SUPT16H|4433|protein_coding|_3239_CTGAACTTT	121	134	0.173913	0.119266	0.054647	2.51304	0.0119695	ENST00000216297.7	SUPT16H	3243	CTGAACTTT	-	21352665	chr14	3'UTR	0.731559	0.729754	0.0212046	2.00668	protein_coding	TRUE	Background
ENST00000216297.7|ENSG00000092201.10|OTTHUMG00000029685.4|OTTHUMT00000074025.3|SUPT16H-201|SUPT16H|4433|protein_coding|_345_TGAAACAGA	64	39	0.604651	0.3125	0.292151	2.65165	0.00800994	ENST00000216297.7	SUPT16H	349	TGAAACAGA	-	21371946	chr14	CDS	0.0787277	0.729754	0.0212046	1.08118	protein_coding	TRUE	siEZH2 Hypomethylated
ENST00000216297.7|ENSG00000092201.10|OTTHUMG00000029685.4|OTTHUMT00000074025.3|SUPT16H-201|SUPT16H|4433|protein_coding|_4148_TTTAACTTT	124	145	0.277108	0.106796	0.170312	3.40072	0.000672095	ENST00000216297.7	SUPT16H	4152	TTTAACTTT	-	21351756	chr14	3'UTR	0.936612	0.729754	0.0212046	2.76544	protein_coding	TRUE	siEZH2 Hypomethylated
ENST00000216330.7|ENSG00000100442.11|OTTHUMG00000140267.4|OTTHUMT00000276796.1|FKBP3-201|FKBP3|1684|protein_coding|_437_GTGGACCGT	168	194	0.0120482	0	0.0120482	2.07165	0.0382982	ENST00000216330.7	FKBP3	441	GTGGACCGT	-	45134426	chr14	CDS	0.261876	0.644299	0.245249	1.04167	protein_coding	TRUE	Background
ENST00000216330.7|ENSG00000100442.11|OTTHUMG00000140267.4|OTTHUMT00000276796.1|FKBP3-201|FKBP3|1684|protein_coding|_611_TGAAACTAA	206	234	0.11875	0.102941	0.0158088	2.28779	0.0221495	ENST00000216330.7	FKBP3	615	TGAAACTAA	-	45130704	chr14	CDS	0.365202	0.644299	0.245249	1.3006	protein_coding	TRUE	Background
ENST00000216330.7|ENSG00000100442.11|OTTHUMG00000140267.4|OTTHUMT00000276796.1|FKBP3-201|FKBP3|1684|protein_coding|_818_AGGAACACT	229	274	0	0.00743494	-0.00743494	2.20221	0.0276506	ENST00000216330.7	FKBP3	822	AGGAACACT	-	45121527	chr14	CDS	0.488124	0.644299	0.245249	1.60863	protein_coding	TRUE	Background
ENST00000216392.8|ENSG00000100504.17|OTTHUMG00000166596.7|OTTHUMT00000390654.4|PYGL-201|PYGL|2799|protein_coding|_1094_AATGACACT	74	80	0.206897	0.101449	0.105447	2.14808	0.0317074	ENST00000216392.8	PYGL	1098	AATGACACT	-	50916715	chr14	CDS	0.392283	0.93712	0.0292962	1.39984	protein_coding	TRUE	siEZH2 Hypomethylated
ENST00000216392.8|ENSG00000100504.17|OTTHUMG00000166596.7|OTTHUMT00000390654.4|PYGL-201|PYGL|2799|protein_coding|_1525_TAAAACCAA	72	81	0.0526316	0.105263	-0.0526316	-2.56601	0.0102875	ENST00000216392.8	PYGL	1529	TAAAACCAA	-	50914769	chr14	CDS	0.546267	0.93712	0.0292962	1.56946	protein_coding	TRUE	Background
ENST00000216392.8|ENSG00000100504.17|OTTHUMG00000166596.7|OTTHUMT00000390654.4|PYGL-201|PYGL|2799|protein_coding|_1882_AAGGACAGT	71	86	0.0789474	0.142857	-0.0639098	-1.98207	0.0474709	ENST00000216392.8	PYGL	1886	AAGGACAGT	-	50911998	chr14	CDS	0.673812	0.93712	0.0292962	1.70996	protein_coding	TRUE	Background
ENST00000216392.8|ENSG00000100504.17|OTTHUMG00000166596.7|OTTHUMT00000390654.4|PYGL-201|PYGL|2799|protein_coding|_2104_GGGGACAGG	83	97	0.191781	0.0930233	0.0987576	2.28279	0.0224425	ENST00000216392.8	PYGL	2108	GGGGACAGG	-	50910043	chr14	CDS	0.753126	0.93712	0.0292962	1.79732	protein_coding	TRUE	Background
ENST00000216392.8|ENSG00000100504.17|OTTHUMG00000166596.7|OTTHUMT00000390654.4|PYGL-201|PYGL|2799|protein_coding|_860_GGAGACTAC	76	76	0.129032	0.145833	-0.0168011	-2.13727	0.0325761	ENST00000216392.8	PYGL	864	GGAGACTAC	-	50920611	chr14	CDS	0.308682	0.93712	0.0292962	1.30775	protein_coding	TRUE	Background
ENST00000216410.8|ENSG00000100522.10|OTTHUMG00000152334.6|OTTHUMT00000276898.2|GNPNAT1-201|GNPNAT1|3867|protein_coding|_2551_CTGAACAAT	40	28	0.0967742	0.0740741	0.0227001	2.13085	0.0331014	ENST00000216410.8	GNPNAT1	2555	CTGAACAAT	-	52776504	chr14	3'UTR	0.660719	0.193432	0.0506853	2.57935	protein_coding	TRUE	Background
ENST00000216410.8|ENSG00000100522.10|OTTHUMG00000152334.6|OTTHUMT00000276898.2|GNPNAT1-201|GNPNAT1|3867|protein_coding|_376_AGAGACTGG	150	105	0.0526316	0.115942	-0.0633105	-2.66365	0.00772972	ENST00000216410.8	GNPNAT1	380	AGAGACTGG	-	52783453	chr14	CDS	0.0982674	0.193432	0.0506853	1.33333	protein_coding	TRUE	Background
ENST00000216410.8|ENSG00000100522.10|OTTHUMG00000152334.6|OTTHUMT00000276898.2|GNPNAT1-201|GNPNAT1|3867|protein_coding|_3773_GATGACCTA	42	50	0.945946	0.74359	0.202356	2.71216	0.00668459	ENST00000216410.8	GNPNAT1	3777	GATGACCTA	-	52775282	chr14	3'UTR	0.976726	0.193432	0.0506853	2.97114	protein_coding	TRUE	siEZH2 Hypomethylated
ENST00000216410.8|ENSG00000100522.10|OTTHUMG00000152334.6|OTTHUMT00000276898.2|GNPNAT1-201|GNPNAT1|3867|protein_coding|_986_TTTAACTTG	117	94	0.352113	0.618182	-0.266069	-2.11437	0.0344834	ENST00000216410.8	GNPNAT1	990	TTTAACTTG	-	52778069	chr14	3'UTR	0.256012	0.193432	0.0506853	2.07759	protein_coding	TRUE	siEZH2 Hypermethylated
ENST00000216416.9|ENSG00000100528.12|OTTHUMG00000152335.4|OTTHUMT00000276896.4|CNIH1-201|CNIH1|4735|protein_coding|_148_GAAGACTGA	402	493	0.030581	0.0403023	-0.00972123	-2.49662	0.0125384	ENST00000216416.9	CNIH1	152	GAAGACTGA	-	54436413	chr14	CDS	0.0321014	0.101584	0.0103485	1.23843	protein_coding	TRUE	Background
ENST00000216416.9|ENSG00000100528.12|OTTHUMG00000152335.4|OTTHUMT00000276896.4|CNIH1-201|CNIH1|4735|protein_coding|_347_TATGACCCT	462	525	0.150134	0.0960187	0.0541153	2.0406	0.0412902	ENST00000216416.9	CNIH1	351	TATGACCCT	-	54430363	chr14	CDS	0.0741288	0.101584	0.0103485	1.69907	protein_coding	TRUE	Background
ENST00000216416.9|ENSG00000100528.12|OTTHUMG00000152335.4|OTTHUMT00000276896.4|CNIH1-201|CNIH1|4735|protein_coding|_602_AATGACTCC	436	539	0.526627	0.355932	0.170695	4.37977	1.18804e-05	ENST00000216416.9	CNIH1	606	AATGACTCC	-	54427689	chr14	3'UTR	0.127983	0.101584	0.0103485	2.02938	protein_coding	TRUE	siEZH2 Hypomethylated
ENST00000216416.9|ENSG00000100528.12|OTTHUMG00000152335.4|OTTHUMT00000276896.4|CNIH1-201|CNIH1|4735|protein_coding|_729_GTTGACAGG	442	537	0.239645	0.298201	-0.0585555	-2.22658	0.0259754	ENST00000216416.9	CNIH1	733	GTTGACAGG	-	54427562	chr14	3'UTR	0.154805	0.101584	0.0103485	2.05924	protein_coding	TRUE	Background
ENST00000216416.9|ENSG00000100528.12|OTTHUMG00000152335.4|OTTHUMT00000276896.4|CNIH1-201|CNIH1|4735|protein_coding|_739_TTGAACTTG	485	577	0.0948905	0.07	0.0248905	2.33033	0.0197889	ENST00000216416.9	CNIH1	743	TTGAACTTG	-	54427552	chr14	3'UTR	0.156917	0.101584	0.0103485	2.06159	protein_coding	TRUE	Background
ENST00000216416.9|ENSG00000100528.12|OTTHUMG00000152335.4|OTTHUMT00000276896.4|CNIH1-201|CNIH1|4735|protein_coding|_829_AGGAACTTG	463	564	0.00907029	0.0109489	-0.00187861	2.18913	0.0285872	ENST00000216416.9	CNIH1	833	AGGAACTTG	-	54427462	chr14	3'UTR	0.175924	0.101584	0.0103485	2.08275	protein_coding	TRUE	Background
ENST00000216442.12|ENSG00000100554.12|OTTHUMG00000171244.3|OTTHUMT00000412511.2|ATP6V1D-201|ATP6V1D|1599|protein_coding|_1061_AGGAACTTA	201	289	0.0154639	0.0034965	0.0119674	2.96914	0.0029863	ENST00000216442.12	ATP6V1D	1065	AGGAACTTA	-	67338405	chr14	3'UTR	0.666041	0.530957	0.0675422	2.288	protein_coding	TRUE	Background
ENST00000216442.12|ENSG00000100554.12|OTTHUMG00000171244.3|OTTHUMT00000412511.2|ATP6V1D-201|ATP6V1D|1599|protein_coding|_1278_TCAAACTTT	211	288	0.0942408	0.06	0.0342408	1.97489	0.0482804	ENST00000216442.12	ATP6V1D	1282	TCAAACTTT	-	67338188	chr14	3'UTR	0.801751	0.530957	0.0675422	2.57733	protein_coding	TRUE	Background
ENST00000216442.12|ENSG00000100554.12|OTTHUMG00000171244.3|OTTHUMT00000412511.2|ATP6V1D-201|ATP6V1D|1599|protein_coding|_1477_GCAGACATG	21	69	0	0.0333333	-0.0333333	-2.2943	0.0217731	ENST00000216442.12	ATP6V1D	1481	GCAGACATG	-	67337989	chr14	3'UTR	0.926204	0.530957	0.0675422	2.84267	protein_coding	TRUE	Background
ENST00000216442.12|ENSG00000100554.12|OTTHUMG00000171244.3|OTTHUMT00000412511.2|ATP6V1D-201|ATP6V1D|1599|protein_coding|_193_CGAAACCTC	193	260	0.560284	0.419689	0.140595	2.30867	0.0209621	ENST00000216442.12	ATP6V1D	197	CGAAACCTC	-	67352990	chr14	CDS	0.123202	0.530957	0.0675422	1.12011	protein_coding	TRUE	siEZH2 Hypomethylated
ENST00000216442.12|ENSG00000100554.12|OTTHUMG00000171244.3|OTTHUMT00000412511.2|ATP6V1D-201|ATP6V1D|1599|protein_coding|_222_CTTAACTCT	204	275	0.666667	0.478873	0.187793	3.31309	0.000922723	ENST00000216442.12	ATP6V1D	226	CTTAACTCT	-	67352961	chr14	CDS	0.141338	0.530957	0.0675422	1.15924	protein_coding	TRUE	siEZH2 Hypomethylated
ENST00000216442.12|ENSG00000100554.12|OTTHUMG00000171244.3|OTTHUMT00000412511.2|ATP6V1D-201|ATP6V1D|1599|protein_coding|_447_AGGAACTGA	186	254	0.0357143	0.0163934	0.0193208	2.05668	0.0397168	ENST00000216442.12	ATP6V1D	451	AGGAACTGA	-	67347415	chr14	CDS	0.282051	0.530957	0.0675422	1.46289	protein_coding	TRUE	Background
ENST00000216442.12|ENSG00000100554.12|OTTHUMG00000171244.3|OTTHUMT00000412511.2|ATP6V1D-201|ATP6V1D|1599|protein_coding|_878_CCTAACACT	216	300	0.26087	0.174129	0.0867402	2.78179	0.00540604	ENST00000216442.12	ATP6V1D	882	CCTAACACT	-	67338588	chr14	3'UTR	0.551595	0.530957	0.0675422	2.044	protein_coding	TRUE	Background
ENST00000216446.9|ENSG00000100558.9|OTTHUMG00000171247.4|OTTHUMT00000412547.3|PLEK2-201|PLEK2|1513|protein_coding|_851_TGAAACAAG	23	23	0.3125	0.05	0.2625	2.07609	0.0378859	ENST00000216446.9	PLEK2	855	TGAAACAAG	-	67392347	chr14	CDS	0.565102	0.771315	0.0713814	1.70538	protein_coding	TRUE	siEZH2 Hypomethylated
ENST00000216452.9|ENSG00000100564.9|OTTHUMG00000171806.4|OTTHUMT00000415189.3|PIGH-201|PIGH|1394|protein_coding|_1162_CAAAACACA	54	68	0.263158	0.413043	-0.149886	-1.98448	0.047202	ENST00000216452.9	PIGH	1166	CAAAACACA	-	67589545	chr14	3'UTR	0.836442	0.452654	0.0480631	2.70118	protein_coding	TRUE	siEZH2 Hypermethylated
ENST00000216452.9|ENSG00000100564.9|OTTHUMG00000171806.4|OTTHUMT00000415189.3|PIGH-201|PIGH|1394|protein_coding|_1314_TGAGACAAA	44	63	0.0833333	0.130435	-0.0471014	-2.10194	0.0355586	ENST00000216452.9	PIGH	1318	TGAGACAAA	-	67589393	chr14	3'UTR	0.945481	0.452654	0.0480631	2.90039	protein_coding	TRUE	Background
ENST00000216452.9|ENSG00000100564.9|OTTHUMG00000171806.4|OTTHUMT00000415189.3|PIGH-201|PIGH|1394|protein_coding|_978_ACTGACATC	80	105	0.101449	0.207317	-0.105868	-2.16721	0.0302187	ENST00000216452.9	PIGH	982	ACTGACATC	-	67589729	chr14	3'UTR	0.704448	0.452654	0.0480631	2.46003	protein_coding	TRUE	siEZH2 Hypermethylated
ENST00000216455.9|ENSG00000100567.13|OTTHUMG00000140319.8|OTTHUMT00000276923.2|PSMA3-201|PSMA3|955|protein_coding|_244_CTAAACTTT	518	620	0.0327511	0.025	0.00775109	2.45672	0.0140212	ENST00000216455.9	PSMA3	248	CTAAACTTT	+	58252185	chr14	CDS	0.259686	0.882723	0.0816754	1.22222	protein_coding	TRUE	Background
ENST00000216455.9|ENSG00000100567.13|OTTHUMG00000140319.8|OTTHUMT00000276923.2|PSMA3-201|PSMA3|955|protein_coding|_378_TCTAACTTT	537	667	0.0606796	0.0463822	0.0142974	2.186	0.0288158	ENST00000216455.9	PSMA3	382	TCTAACTTT	+	58257821	chr14	CDS	0.4	0.882723	0.0816754	1.39739	protein_coding	TRUE	Background
ENST00000216455.9|ENSG00000100567.13|OTTHUMG00000140319.8|OTTHUMT00000276923.2|PSMA3-201|PSMA3|955|protein_coding|_629_AATGACCTG	472	603	0.569733	0.48037	0.0893634	3.28458	0.00102135	ENST00000216455.9	PSMA3	633	AATGACCTG	+	58267486	chr14	CDS	0.662827	0.882723	0.0816754	1.72549	protein_coding	TRUE	Background
ENST00000216455.9|ENSG00000100567.13|OTTHUMG00000140319.8|OTTHUMT00000276923.2|PSMA3-201|PSMA3|955|protein_coding|_706_TTGAACTAG	516	638	0.0835322	0.0939227	-0.0103904	2.01801	0.0435901	ENST00000216455.9	PSMA3	710	TTGAACTAG	+	58270460	chr14	CDS	0.743455	0.882723	0.0816754	1.82614	protein_coding	TRUE	Background
ENST00000216455.9|ENSG00000100567.13|OTTHUMG00000140319.8|OTTHUMT00000276923.2|PSMA3-201|PSMA3|955|protein_coding|_712_TAGAACTCA	489	603	0.0181818	0.0121739	0.00600791	4.83346	1.34182e-06	ENST00000216455.9	PSMA3	716	TAGAACTCA	+	58270466	chr14	CDS	0.749738	0.882723	0.0816754	1.83399	protein_coding	TRUE	Background
ENST00000216455.9|ENSG00000100567.13|OTTHUMG00000140319.8|OTTHUMT00000276923.2|PSMA3-201|PSMA3|955|protein_coding|_734_ATTAACTAA	562	697	0.512367	0.455285	0.0570829	2.09893	0.035823	ENST00000216455.9	PSMA3	738	ATTAACTAA	+	58270936	chr14	CDS	0.772775	0.882723	0.0816754	1.86275	protein_coding	TRUE	Background
ENST00000216455.9|ENSG00000100567.13|OTTHUMG00000140319.8|OTTHUMT00000276923.2|PSMA3-201|PSMA3|955|protein_coding|_841_TGTAACATT	552	668	0.244957	0.147465	0.0974913	4.15974	3.18614e-05	ENST00000216455.9	PSMA3	845	TGTAACATT	+	58271895	chr14	3'UTR	0.884817	0.882723	0.0816754	2.01786	protein_coding	TRUE	Background
ENST00000216479.8|ENSG00000100591.8|OTTHUMG00000171539.3|OTTHUMT00000414017.2|AHSA1-201|AHSA1|1337|protein_coding|_1076_TTAAACAGA	818	893	0.794783	0.735818	0.0589641	2.91481	0.003559	ENST00000216479.8	AHSA1	1080	TTAAACAGA	+	77469216	chr14	CDS	0.807779	0.830965	0.0725505	1.96943	protein_coding	TRUE	Background
ENST00000216479.8|ENSG00000100591.8|OTTHUMG00000171539.3|OTTHUMT00000414017.2|AHSA1-201|AHSA1|1337|protein_coding|_1140_CTGGACACT	746	825	0.0418994	0.0272615	0.014638	2.5492	0.010797	ENST00000216479.8	AHSA1	1144	CTGGACACT	+	77469280	chr14	3'UTR	0.855647	0.830965	0.0725505	2.14602	protein_coding	TRUE	Background
ENST00000216479.8|ENSG00000100591.8|OTTHUMG00000171539.3|OTTHUMT00000414017.2|AHSA1-201|AHSA1|1337|protein_coding|_395_AAGGACATG	698	735	0.0057971	0.00415512	0.00164198	2.01567	0.043834	ENST00000216479.8	AHSA1	399	AAGGACATG	+	77462191	chr14	CDS	0.298429	0.830965	0.0725505	1.29783	protein_coding	TRUE	Background
ENST00000216479.8|ENSG00000100591.8|OTTHUMG00000171539.3|OTTHUMT00000414017.2|AHSA1-201|AHSA1|1337|protein_coding|_613_GTAGACCCA	757	820	0.0807636	0.0455764	0.0351872	2.56819	0.0102232	ENST00000216479.8	AHSA1	617	GTAGACCCA	+	77464646	chr14	CDS	0.461481	0.830965	0.0725505	1.51282	protein_coding	TRUE	Background
ENST00000216479.8|ENSG00000100591.8|OTTHUMG00000171539.3|OTTHUMT00000414017.2|AHSA1-201|AHSA1|1337|protein_coding|_639_GAAAACTGA	738	801	0.0397644	0.0448808	-0.00511643	-2.30427	0.0212075	ENST00000216479.8	AHSA1	643	GAAAACTGA	+	77464672	chr14	CDS	0.480927	0.830965	0.0725505	1.53846	protein_coding	TRUE	Background
ENST00000216479.8|ENSG00000100591.8|OTTHUMG00000171539.3|OTTHUMT00000414017.2|AHSA1-201|AHSA1|1337|protein_coding|_732_GGAAACCTT	719	791	0.0210379	0.0102302	0.0108077	3.28021	0.0010373	ENST00000216479.8	AHSA1	736	GGAAACCTT	+	77465617	chr14	CDS	0.550486	0.830965	0.0725505	1.63018	protein_coding	TRUE	Background
ENST00000216479.8|ENSG00000100591.8|OTTHUMG00000171539.3|OTTHUMT00000414017.2|AHSA1-201|AHSA1|1337|protein_coding|_896_AGAAACATA	793	879	0.0677083	0.0423529	0.0253554	4.0806	4.49199e-05	ENST00000216479.8	AHSA1	900	AGAAACATA	+	77468468	chr14	CDS	0.673149	0.830965	0.0725505	1.79191	protein_coding	TRUE	Background
ENST00000216479.8|ENSG00000100591.8|OTTHUMG00000171539.3|OTTHUMT00000414017.2|AHSA1-201|AHSA1|1337|protein_coding|_960_CTTGACCTT	754	845	0.454073	0.394696	0.059377	2.77475	0.00552443	ENST00000216479.8	AHSA1	964	CTTGACCTT	+	77469100	chr14	CDS	0.721017	0.830965	0.0725505	1.85503	protein_coding	TRUE	Background
ENST00000216479.8|ENSG00000100591.8|OTTHUMG00000171539.3|OTTHUMT00000414017.2|AHSA1-201|AHSA1|1337|protein_coding|_984_AGAGACTGA	644	707	0.0841487	0.107807	-0.023658	-2.94648	0.00321409	ENST00000216479.8	AHSA1	988	AGAGACTGA	+	77469124	chr14	CDS	0.738968	0.830965	0.0725505	1.8787	protein_coding	TRUE	Background
ENST00000216489.8|ENSG00000100601.10|OTTHUMG00000171542.2|OTTHUMT00000414037.2|ALKBH1-201|ALKBH1|2597|protein_coding|_1721_TGGAACTGG	38	32	0.15625	0.0714286	0.0848214	2.90021	0.0037291	ENST00000216489.8	ALKBH1	1725	TGGAACTGG	-	77673275	chr14	3'UTR	0.664228	0.457451	0.00808625	2.38112	protein_coding	TRUE	Background
ENST00000216500.9|ENSG00000100612.14|OTTHUMG00000140331.7|OTTHUMT00000276947.2|DHRS7-201|DHRS7|2322|protein_coding|_1106_TCGAACAGA	386	597	0.704545	0.649635	0.0549104	2.03935	0.0414155	ENST00000216500.9	DHRS7	1110	TCGAACAGA	-	60150166	chr14	CDS	0.478036	0.635228	0.197244	1.6411	protein_coding	TRUE	Background
ENST00000216500.9|ENSG00000100612.14|OTTHUMG00000140331.7|OTTHUMT00000276947.2|DHRS7-201|DHRS7|2322|protein_coding|_1143_TCTAACATT	446	728	0.0521978	0.0348837	0.0173141	2.03672	0.0416779	ENST00000216500.9	DHRS7	1147	TCTAACATT	-	60150129	chr14	CDS	0.493971	0.635228	0.197244	1.67748	protein_coding	TRUE	Background
ENST00000216500.9|ENSG00000100612.14|OTTHUMG00000140331.7|OTTHUMT00000276947.2|DHRS7-201|DHRS7|2322|protein_coding|_1208_AAAGACTAT	434	707	0.0306407	0.0588235	-0.0281829	-4.07882	4.52653e-05	ENST00000216500.9	DHRS7	1212	AAAGACTAT	-	60149568	chr14	CDS	0.521964	0.635228	0.197244	1.7414	protein_coding	TRUE	Background
ENST00000216500.9|ENSG00000100612.14|OTTHUMG00000140331.7|OTTHUMT00000276947.2|DHRS7-201|DHRS7|2322|protein_coding|_1315_CAGAACAAC	447	770	0.0482234	0.0212766	0.0269468	5.25369	1.49082e-07	ENST00000216500.9	DHRS7	1319	CAGAACAAC	-	60149461	chr14	CDS	0.568045	0.635228	0.197244	1.84661	protein_coding	TRUE	Background
ENST00000216500.9|ENSG00000100612.14|OTTHUMG00000140331.7|OTTHUMT00000276947.2|DHRS7-201|DHRS7|2322|protein_coding|_1376_GATAACCAA	410	692	0.705426	0.610599	0.0948273	2.96041	0.00307227	ENST00000216500.9	DHRS7	1380	GATAACCAA	-	60149400	chr14	CDS	0.594315	0.635228	0.197244	1.90659	protein_coding	TRUE	Background
ENST00000216500.9|ENSG00000100612.14|OTTHUMG00000140331.7|OTTHUMT00000276947.2|DHRS7-201|DHRS7|2322|protein_coding|_1407_GAGAACTTT	448	790	0.00907029	0	0.00907029	3.19958	0.00137629	ENST00000216500.9	DHRS7	1411	GAGAACTTT	-	60149369	chr14	CDS	0.607666	0.635228	0.197244	1.93707	protein_coding	TRUE	Background
ENST00000216500.9|ENSG00000100612.14|OTTHUMG00000140331.7|OTTHUMT00000276947.2|DHRS7-201|DHRS7|2322|protein_coding|_1462_CAAAACATG	336	618	0.255319	0.2	0.0553191	2.86276	0.0041997	ENST00000216500.9	DHRS7	1466	CAAAACATG	-	60144975	chr14	CDS	0.631352	0.635228	0.197244	1.99115	protein_coding	TRUE	Background
ENST00000216500.9|ENSG00000100612.14|OTTHUMG00000140331.7|OTTHUMT00000276947.2|DHRS7-201|DHRS7|2322|protein_coding|_667_CTAAACTAG	400	584	0.0876133	0.0534653	0.0341479	2.18754	0.028703	ENST00000216500.9	DHRS7	671	CTAAACTAG	-	60156070	chr14	CDS	0.288975	0.635228	0.197244	1.20944	protein_coding	TRUE	Background
ENST00000216554.8|ENSG00000100664.11|OTTHUMG00000171839.4|OTTHUMT00000415329.3|EIF5-201|EIF5|5710|protein_coding|_1115_TCTGACACT	405	391	0.262195	0.239521	0.0226742	2.6014	0.00928429	ENST00000216554.8	EIF5	1119	TCTGACACT	+	103338828	chr14	CDS	0.195972	0.303678	0.0772329	1.52436	protein_coding	TRUE	Background
ENST00000216554.8|ENSG00000100664.11|OTTHUMG00000171839.4|OTTHUMT00000415329.3|EIF5-201|EIF5|5710|protein_coding|_1139_AAGAACAAT	364	337	0.00558659	0.0120846	-0.006498	2.33461	0.0195638	ENST00000216554.8	EIF5	1143	AAGAACAAT	+	103338852	chr14	CDS	0.200175	0.303678	0.0772329	1.54292	protein_coding	TRUE	Background
ENST00000216554.8|ENSG00000100664.11|OTTHUMG00000171839.4|OTTHUMT00000415329.3|EIF5-201|EIF5|5710|protein_coding|_1243_AAAGACTGG	376	380	0.031348	0.0331126	-0.00176462	-4.05999	4.90747e-05	ENST00000216554.8	EIF5	1247	AAAGACTGG	+	103339234	chr14	CDS	0.218389	0.303678	0.0772329	1.62336	protein_coding	TRUE	Background
ENST00000216554.8|ENSG00000100664.11|OTTHUMG00000171839.4|OTTHUMT00000415329.3|EIF5-201|EIF5|5710|protein_coding|_1277_TCTAACTGA	459	433	0.414508	0.3	0.114508	2.21892	0.0264921	ENST00000216554.8	EIF5	1281	TCTAACTGA	+	103339268	chr14	CDS	0.224343	0.303678	0.0772329	1.64965	protein_coding	TRUE	siEZH2 Hypomethylated
ENST00000216554.8|ENSG00000100664.11|OTTHUMG00000171839.4|OTTHUMT00000415329.3|EIF5-201|EIF5|5710|protein_coding|_1309_GAGAACAGA	339	343	0.032967	0.0198675	0.0130995	3.14958	0.00163506	ENST00000216554.8	EIF5	1313	GAGAACAGA	+	103339300	chr14	CDS	0.229947	0.303678	0.0772329	1.6744	protein_coding	TRUE	Background
ENST00000216554.8|ENSG00000100664.11|OTTHUMG00000171839.4|OTTHUMT00000415329.3|EIF5-201|EIF5|5710|protein_coding|_143_TCGGACTCG	342	321	0.0278638	0.0159236	0.0119402	2.34859	0.0188447	ENST00000216554.8	EIF5	147	TCGGACTCG	+	103334512	chr14	5'UTR	0.0257443	0.303678	0.0772329	0.333333	protein_coding	TRUE	Background
ENST00000216554.8|ENSG00000100664.11|OTTHUMG00000171839.4|OTTHUMT00000415329.3|EIF5-201|EIF5|5710|protein_coding|_1534_AAGAACTTG	384	419	0	0	0	3.81248	0.000137579	ENST00000216554.8	EIF5	1538	AAGAACTTG	+	103340453	chr14	CDS	0.269352	0.303678	0.0772329	1.84841	protein_coding	TRUE	Background
ENST00000216554.8|ENSG00000100664.11|OTTHUMG00000171839.4|OTTHUMT00000415329.3|EIF5-201|EIF5|5710|protein_coding|_2314_TGTAACATC	228	241	0.306667	0.247126	0.0595402	2.54394	0.0109609	ENST00000216554.8	EIF5	2318	TGTAACATC	+	103341634	chr14	3'UTR	0.405954	0.303678	0.0772329	2.14688	protein_coding	TRUE	Background
ENST00000216554.8|ENSG00000100664.11|OTTHUMG00000171839.4|OTTHUMT00000415329.3|EIF5-201|EIF5|5710|protein_coding|_2568_AGAAACAAG	153	166	0.0680272	0.0202703	0.0477569	2.06812	0.0386289	ENST00000216554.8	EIF5	2572	AGAAACAAG	+	103341888	chr14	3'UTR	0.450438	0.303678	0.0772329	2.21076	protein_coding	TRUE	Background
ENST00000216554.8|ENSG00000100664.11|OTTHUMG00000171839.4|OTTHUMT00000415329.3|EIF5-201|EIF5|5710|protein_coding|_2733_TTGGACACA	157	182	0.17037	0.0802469	0.0901235	3.27859	0.00104326	ENST00000216554.8	EIF5	2737	TTGGACACA	+	103342053	chr14	3'UTR	0.479335	0.303678	0.0772329	2.25226	protein_coding	TRUE	Background
ENST00000216554.8|ENSG00000100664.11|OTTHUMG00000171839.4|OTTHUMT00000415329.3|EIF5-201|EIF5|5710|protein_coding|_3019_TTGGACACA	158	172	0.51145	0.330986	0.180464	3.17511	0.0014978	ENST00000216554.8	EIF5	3023	TTGGACACA	+	103342339	chr14	3'UTR	0.529422	0.303678	0.0772329	2.3242	protein_coding	TRUE	siEZH2 Hypomethylated
ENST00000216554.8|ENSG00000100664.11|OTTHUMG00000171839.4|OTTHUMT00000415329.3|EIF5-201|EIF5|5710|protein_coding|_3114_TTAAACCTC	202	190	0.535948	0.355932	0.180016	3.37604	0.000735369	ENST00000216554.8	EIF5	3118	TTAAACCTC	+	103342434	chr14	3'UTR	0.54606	0.303678	0.0772329	2.34809	protein_coding	TRUE	siEZH2 Hypomethylated
ENST00000216554.8|ENSG00000100664.11|OTTHUMG00000171839.4|OTTHUMT00000415329.3|EIF5-201|EIF5|5710|protein_coding|_331_GAGAACTCT	419	384	0.0173697	0	0.0173697	3.89639	9.76373e-05	ENST00000216554.8	EIF5	335	GAGAACTCT	+	103335755	chr14	5'UTR	0.058669	0.303678	0.0772329	0.759637	protein_coding	TRUE	Background
ENST00000216554.8|ENSG00000100664.11|OTTHUMG00000171839.4|OTTHUMT00000415329.3|EIF5-201|EIF5|5710|protein_coding|_3531_ATTAACTGG	212	233	0.542056	0.425197	0.116859	2.25212	0.024315	ENST00000216554.8	EIF5	3535	ATTAACTGG	+	103342851	chr14	3'UTR	0.619089	0.303678	0.0772329	2.45297	protein_coding	TRUE	siEZH2 Hypomethylated
ENST00000216554.8|ENSG00000100664.11|OTTHUMG00000171839.4|OTTHUMT00000415329.3|EIF5-201|EIF5|5710|protein_coding|_3642_GAAAACATG	189	215	0.75	0.662252	0.0877483	2.06348	0.0390673	ENST00000216554.8	EIF5	3646	GAAAACATG	+	103342962	chr14	3'UTR	0.638529	0.303678	0.0772329	2.48089	protein_coding	TRUE	Background
ENST00000216554.8|ENSG00000100664.11|OTTHUMG00000171839.4|OTTHUMT00000415329.3|EIF5-201|EIF5|5710|protein_coding|_3683_TTAAACCAG	198	218	0.512397	0.4	0.112397	2.5222	0.0116623	ENST00000216554.8	EIF5	3687	TTAAACCAG	+	103343003	chr14	3'UTR	0.645709	0.303678	0.0772329	2.4912	protein_coding	TRUE	siEZH2 Hypomethylated
ENST00000216554.8|ENSG00000100664.11|OTTHUMG00000171839.4|OTTHUMT00000415329.3|EIF5-201|EIF5|5710|protein_coding|_3739_CTGAACTTT	201	215	0.039548	0.0625	-0.022952	1.96377	0.0495565	ENST00000216554.8	EIF5	3743	CTGAACTTT	+	103343059	chr14	3'UTR	0.655517	0.303678	0.0772329	2.50528	protein_coding	TRUE	Background
ENST00000216554.8|ENSG00000100664.11|OTTHUMG00000171839.4|OTTHUMT00000415329.3|EIF5-201|EIF5|5710|protein_coding|_3791_TTGAACTGT	195	220	0.411765	0.270115	0.14165	3.79169	0.000149624	ENST00000216554.8	EIF5	3795	TTGAACTGT	+	103343111	chr14	3'UTR	0.664623	0.303678	0.0772329	2.51836	protein_coding	TRUE	siEZH2 Hypomethylated
ENST00000216554.8|ENSG00000100664.11|OTTHUMG00000171839.4|OTTHUMT00000415329.3|EIF5-201|EIF5|5710|protein_coding|_696_CAAGACATG	364	344	0.0113636	0	0.0113636	2.2118	0.0269806	ENST00000216554.8	EIF5	700	CAAGACATG	+	103336782	chr14	CDS	0.122592	0.303678	0.0772329	1.20031	protein_coding	TRUE	Background
ENST00000216554.8|ENSG00000100664.11|OTTHUMG00000171839.4|OTTHUMT00000415329.3|EIF5-201|EIF5|5710|protein_coding|_844_ATAAACTCT	432	406	0.354633	0.294118	0.0605149	1.98196	0.0474834	ENST00000216554.8	EIF5	848	ATAAACTCT	+	103337196	chr14	CDS	0.148511	0.303678	0.0772329	1.31477	protein_coding	TRUE	Background
ENST00000216639.8|ENSG00000100749.9|OTTHUMG00000171459.2|OTTHUMT00000413520.2|VRK1-201|VRK1|1663|protein_coding|_1302_TTTGACTTT	29	29	0.136364	0	0.136364	1.96724	0.0491557	ENST00000216639.8	VRK1	1306	TTTGACTTT	+	96881253	chr14	3'UTR	0.785328	0.757066	0.0426939	2.11634	protein_coding	TRUE	siEZH2 Hypomethylated
ENST00000216639.8|ENSG00000100749.9|OTTHUMG00000171459.2|OTTHUMT00000413520.2|VRK1-201|VRK1|1663|protein_coding|_1398_ATAAACTTT	29	25	0.130435	0.0454545	0.0849802	2.3853	0.0170652	ENST00000216639.8	VRK1	1402	ATAAACTTT	+	96881349	chr14	3'UTR	0.843055	0.757066	0.0426939	2.35396	protein_coding	TRUE	Background
ENST00000216714.8|ENSG00000100823.12|OTTHUMG00000029544.7|OTTHUMT00000073641.4|APEX1-201|APEX1|1453|protein_coding|_1388_TTGAACAAA	387	479	0.198697	0.155263	0.0434339	2.40308	0.0162574	ENST00000216714.8	APEX1	1392	TTGAACAAA	+	20457707	chr14	3'UTR	0.958018	0.819683	0.163111	2.76718	protein_coding	TRUE	Background
ENST00000216714.8|ENSG00000100823.12|OTTHUMG00000029544.7|OTTHUMT00000073641.4|APEX1-201|APEX1|1453|protein_coding|_1394_AAAGACTAC	373	455	0.122699	0.134715	-0.0120156	-2.13589	0.0326885	ENST00000216714.8	APEX1	1398	AAAGACTAC	+	20457713	chr14	3'UTR	0.962147	0.819683	0.163111	2.79008	protein_coding	TRUE	Background
ENST00000216714.8|ENSG00000100823.12|OTTHUMG00000029544.7|OTTHUMT00000073641.4|APEX1-201|APEX1|1453|protein_coding|_909_GGGAACAAA	390	459	0.00263852	0.0111857	-0.00854716	2.19328	0.0282874	ENST00000216714.8	APEX1	913	GGGAACAAA	+	20457228	chr14	CDS	0.628355	0.819683	0.163111	1.7086	protein_coding	TRUE	Background
ENST00000216733.8|ENSG00000100842.13|OTTHUMG00000028741.3|OTTHUMT00000071770.3|EFS-201|EFS|2653|protein_coding|_64_GCGGACCAT	29	26	0.0384615	0	0.0384615	2.0567	0.0397152	ENST00000216733.8	EFS	68	GCGGACCAT	-	23365104	chr14	5'UTR	0.0256314	0.690539	0.0561628	0.456376	protein_coding	TRUE	Background
ENST00000216733.8|ENSG00000100842.13|OTTHUMG00000028741.3|OTTHUMT00000071770.3|EFS-201|EFS|2653|protein_coding|_662_TCTGACCCG	31	27	0.333333	0	0.333333	2.12782	0.0333522	ENST00000216733.8	EFS	666	TCTGACCCG	-	23359958	chr14	CDS	0.251037	0.690539	0.0561628	1.30719	protein_coding	TRUE	siEZH2 Hypomethylated
ENST00000216756.11|ENSG00000100865.15|OTTHUMG00000171775.4|OTTHUMT00000415055.2|CINP-201|CINP|953|protein_coding|_229_TAGAACTAG	84	72	0	0	0	2.76932	0.00561743	ENST00000216756.11	CINP	233	TAGAACTAG	-	102355879	chr14	CDS	0.244491	0.710388	0.043022	1.30189	protein_coding	TRUE	Background
ENST00000216756.11|ENSG00000100865.15|OTTHUMG00000171775.4|OTTHUMT00000415055.2|CINP-201|CINP|953|protein_coding|_316_AGGAACTGC	89	83	0.0625	0.0121951	0.0503049	3.5592	0.000371982	ENST00000216756.11	CINP	320	AGGAACTGC	-	102355792	chr14	CDS	0.335782	0.710388	0.043022	1.43868	protein_coding	TRUE	Background
ENST00000216774.11|ENSG00000100883.13|OTTHUMG00000140214.6|OTTHUMT00000504331.2|SRP54-201|SRP54|2187|protein_coding|_1094_GATGACTTT	103	75	0.0581395	0.0588235	-0.000683995	-2.01351	0.0440612	ENST00000216774.11	SRP54	1098	GATGACTTT	+	35013858	chr14	CDS	0.502058	0.808871	0.117513	1.55622	protein_coding	TRUE	Background
ENST00000216774.11|ENSG00000100883.13|OTTHUMG00000140214.6|OTTHUMT00000504331.2|SRP54-201|SRP54|2187|protein_coding|_1101_TTGAACCTT	109	81	0.0291262	0	0.0291262	2.20476	0.027471	ENST00000216774.11	SRP54	1105	TTGAACCTT	+	35013865	chr14	CDS	0.505258	0.808871	0.117513	1.56085	protein_coding	TRUE	Background
ENST00000216774.11|ENSG00000100883.13|OTTHUMG00000140214.6|OTTHUMT00000504331.2|SRP54-201|SRP54|2187|protein_coding|_1321_TGGGACAGA	81	68	0.583333	0.358974	0.224359	2.27903	0.0226655	ENST00000216774.11	SRP54	1325	TGGGACAGA	+	35018987	chr14	CDS	0.605853	0.808871	0.117513	1.70635	protein_coding	TRUE	siEZH2 Hypomethylated
ENST00000216774.11|ENSG00000100883.13|OTTHUMG00000140214.6|OTTHUMT00000504331.2|SRP54-201|SRP54|2187|protein_coding|_1516_TTTGACACA	104	83	0.641026	0.466667	0.174359	2.03947	0.0414032	ENST00000216774.11	SRP54	1520	TTTGACACA	+	35023017	chr14	CDS	0.695016	0.808871	0.117513	1.83532	protein_coding	TRUE	siEZH2 Hypomethylated
ENST00000216774.11|ENSG00000100883.13|OTTHUMG00000140214.6|OTTHUMT00000504331.2|SRP54-201|SRP54|2187|protein_coding|_72_TGGGACCCT	95	61	0.0851064	0.0327869	0.0523195	2.20265	0.0276196	ENST00000216774.11	SRP54	76	TGGGACCCT	+	34983068	chr14	5'UTR	0.0347508	0.808871	0.117513	0.29572	protein_coding	TRUE	Background
ENST00000216774.11|ENSG00000100883.13|OTTHUMG00000140214.6|OTTHUMT00000504331.2|SRP54-201|SRP54|2187|protein_coding|_840_ACAAACAAG	86	59	0.147059	0.348837	-0.201778	-2.3424	0.0191599	ENST00000216774.11	SRP54	844	ACAAACAAG	+	35011611	chr14	CDS	0.385917	0.808871	0.117513	1.38823	protein_coding	TRUE	siEZH2 Hypermethylated
ENST00000216780.9|ENSG00000100889.12|OTTHUMG00000028791.10|OTTHUMT00000071900.5|PCK2-201|PCK2|2179|protein_coding|_1231_TGAGACCAG	61	54	0.0526316	0.0192308	0.0334008	2.05107	0.0402599	ENST00000216780.9	PCK2	1235	TGAGACCAG	+	24100120	chr14	CDS	0.566774	0.924736	0.043598	1.59375	protein_coding	TRUE	Background
ENST00000216780.9|ENSG00000100889.12|OTTHUMG00000028791.10|OTTHUMT00000071900.5|PCK2-201|PCK2|2179|protein_coding|_1801_AGAGACACC	75	74	0.0869565	0.0540541	0.0329025	2.8133	0.00490352	ENST00000216780.9	PCK2	1805	AGAGACACC	+	24103752	chr14	CDS	0.828362	0.924736	0.043598	1.89062	protein_coding	TRUE	Background
ENST00000216780.9|ENSG00000100889.12|OTTHUMG00000028791.10|OTTHUMT00000071900.5|PCK2-201|PCK2|2179|protein_coding|_1892_AAGGACTTC	59	66	0.653061	0.320755	0.332307	2.8931	0.00381461	ENST00000216780.9	PCK2	1896	AAGGACTTC	+	24103843	chr14	CDS	0.870124	0.924736	0.043598	1.93802	protein_coding	TRUE	siEZH2 Hypomethylated
ENST00000216780.9|ENSG00000100889.12|OTTHUMG00000028791.10|OTTHUMT00000071900.5|PCK2-201|PCK2|2179|protein_coding|_2039_GAGGACATA	76	74	0.268657	0.151515	0.117142	2.36445	0.0180569	ENST00000216780.9	PCK2	2043	GAGGACATA	+	24103990	chr14	3'UTR	0.937586	0.924736	0.043598	2.17073	protein_coding	TRUE	siEZH2 Hypomethylated
ENST00000216780.9|ENSG00000100889.12|OTTHUMG00000028791.10|OTTHUMT00000071900.5|PCK2-201|PCK2|2179|protein_coding|_629_ACTGACTCA	69	56	0.472727	0.236842	0.235885	2.64615	0.00814144	ENST00000216780.9	PCK2	633	ACTGACTCA	+	24098553	chr14	CDS	0.2905	0.924736	0.043598	1.28021	protein_coding	TRUE	siEZH2 Hypomethylated
ENST00000216780.9|ENSG00000100889.12|OTTHUMG00000028791.10|OTTHUMT00000071900.5|PCK2-201|PCK2|2179|protein_coding|_676_GGGGACACC	67	56	0	0.0181818	-0.0181818	2.39712	0.0165244	ENST00000216780.9	PCK2	680	GGGGACACC	+	24098600	chr14	CDS	0.31207	0.924736	0.043598	1.30469	protein_coding	TRUE	Background
ENST00000216797.10|ENSG00000100906.12|OTTHUMG00000140220.4|OTTHUMT00000276683.1|NFKBIA-201|NFKBIA|1559|protein_coding|_1288_TTAAACCTC	230	291	0.574194	0.452514	0.12168	2.29971	0.0214644	ENST00000216797.10	NFKBIA	1292	TTAAACCTC	-	35401779	chr14	3'UTR	0.828736	0.67864	0.0686337	2.46707	protein_coding	TRUE	siEZH2 Hypomethylated
ENST00000216797.10|ENSG00000100906.12|OTTHUMG00000140220.4|OTTHUMT00000276683.1|NFKBIA-201|NFKBIA|1559|protein_coding|_1340_AAGGACCAC	230	280	0.135135	0.0735294	0.0616057	3.68053	0.000232745	ENST00000216797.10	NFKBIA	1344	AAGGACCAC	-	35401727	chr14	3'UTR	0.862091	0.67864	0.0686337	2.57086	protein_coding	TRUE	Background
ENST00000216799.9|ENSG00000100908.14|OTTHUMG00000028796.6|OTTHUMT00000071915.4|EMC9-201|EMC9|838|protein_coding|_823_AGAGACTTG	86	69	0.661972	0.333333	0.328638	3.58243	0.000340414	ENST00000216799.9	EMC9	827	AGAGACTTG	-	24138975	chr14	3'UTR	0.986874	0.945107	0.200477	2.76087	protein_coding	TRUE	siEZH2 Hypomethylated
ENST00000216802.10|ENSG00000100911.16|OTTHUMG00000028797.7|OTTHUMT00000071918.4|PSME2-201|PSME2|793|protein_coding|_196_CTTGACTTC	167	252	0.576577	0.454545	0.122031	2.15466	0.0311883	ENST00000216802.10	PSME2	200	CTTGACTTC	-	24145438	chr14	CDS	0.252207	0.943253	0.0390921	1.2357	protein_coding	TRUE	siEZH2 Hypomethylated
ENST00000216802.10|ENSG00000100911.16|OTTHUMG00000028797.7|OTTHUMT00000071918.4|PSME2-201|PSME2|793|protein_coding|_218_CTGGACATC	209	302	0.0558376	0.0209059	0.0349316	2.01518	0.0438861	ENST00000216802.10	PSME2	222	CTGGACATC	-	24145416	chr14	CDS	0.27995	0.943253	0.0390921	1.26639	protein_coding	TRUE	Background
ENST00000216802.10|ENSG00000100911.16|OTTHUMG00000028797.7|OTTHUMT00000071918.4|PSME2-201|PSME2|793|protein_coding|_262_GGAAACAGA	166	252	0.266667	0.172414	0.0942529	2.13972	0.0323771	ENST00000216802.10	PSME2	266	GGAAACAGA	-	24145267	chr14	CDS	0.335435	0.943253	0.0390921	1.32775	protein_coding	TRUE	Background
ENST00000216807.12|ENSG00000100916.14|OTTHUMG00000170559.4|OTTHUMT00000409601.3|BRMS1L-201|BRMS1L|2637|protein_coding|_1832_GATAACATG	22	31	0.6	0.181818	0.418182	2.83401	0.00459681	ENST00000216807.12	BRMS1L	1836	GATAACATG	+	35871163	chr14	3'UTR	0.696246	0.435343	0.0678802	2.46206	protein_coding	TRUE	siEZH2 Hypomethylated
ENST00000216807.12|ENSG00000100916.14|OTTHUMG00000170559.4|OTTHUMT00000409601.3|BRMS1L-201|BRMS1L|2637|protein_coding|_2391_CCAAACATC	22	31	0.583333	0.208333	0.375	2.14807	0.0317082	ENST00000216807.12	BRMS1L	2395	CCAAACATC	+	35871722	chr14	3'UTR	0.908229	0.435343	0.0678802	2.83747	protein_coding	TRUE	siEZH2 Hypomethylated
ENST00000216807.12|ENSG00000100916.14|OTTHUMG00000170559.4|OTTHUMT00000409601.3|BRMS1L-201|BRMS1L|2637|protein_coding|_900_CGGAACCAC	26	37	0	0	0	3.00159	0.00268572	ENST00000216807.12	BRMS1L	904	CGGAACCAC	+	35865760	chr14	CDS	0.342814	0.435343	0.0678802	1.74819	protein_coding	TRUE	Background
ENST00000216832.9|ENSG00000100941.9|OTTHUMG00000028821.6|OTTHUMT00000276776.3|PNN-201|PNN|3537|protein_coding|_1266_TAGAACCTT	110	78	0.02	0	0.02	2.16808	0.0301529	ENST00000216832.9	PNN	1270	TAGAACCTT	+	39180954	chr14	CDS	0.359061	0.615493	0.00735086	1.57834	protein_coding	TRUE	Background
ENST00000216832.9|ENSG00000100941.9|OTTHUMG00000028821.6|OTTHUMT00000276776.3|PNN-201|PNN|3537|protein_coding|_2735_GGGAACAGT	24	41	0.526316	0.206897	0.319419	2.5963	0.00942344	ENST00000216832.9	PNN	2739	GGGAACAGT	+	39182423	chr14	3'UTR	0.774385	0.615493	0.00735086	2.41324	protein_coding	TRUE	siEZH2 Hypomethylated
ENST00000216832.9|ENSG00000100941.9|OTTHUMG00000028821.6|OTTHUMT00000276776.3|PNN-201|PNN|3537|protein_coding|_2819_TTTAACCAT	29	44	0.2	0.0857143	0.114286	2.38993	0.0168516	ENST00000216832.9	PNN	2823	TTTAACCAT	+	39182507	chr14	3'UTR	0.798134	0.615493	0.00735086	2.475	protein_coding	TRUE	siEZH2 Hypomethylated
ENST00000216832.9|ENSG00000100941.9|OTTHUMG00000028821.6|OTTHUMT00000276776.3|PNN-201|PNN|3537|protein_coding|_3015_CTTAACTTT	30	49	0.25	0.0769231	0.173077	2.23244	0.0255861	ENST00000216832.9	PNN	3019	CTTAACTTT	+	39182703	chr14	3'UTR	0.853548	0.615493	0.00735086	2.61912	protein_coding	TRUE	siEZH2 Hypomethylated
ENST00000216832.9|ENSG00000100941.9|OTTHUMG00000028821.6|OTTHUMT00000276776.3|PNN-201|PNN|3537|protein_coding|_3032_TCTAACTTA	29	51	0.411765	0.171429	0.240336	2.29692	0.0216231	ENST00000216832.9	PNN	3036	TCTAACTTA	+	39182720	chr14	3'UTR	0.858355	0.615493	0.00735086	2.63162	protein_coding	TRUE	siEZH2 Hypomethylated
ENST00000216832.9|ENSG00000100941.9|OTTHUMG00000028821.6|OTTHUMT00000276776.3|PNN-201|PNN|3537|protein_coding|_492_TTAAACAAG	47	24	0.259259	0.466667	-0.207407	-2.0178	0.0436122	ENST00000216832.9	PNN	496	TTAAACAAG	+	39177889	chr14	CDS	0.140232	0.615493	0.00735086	1.2185	protein_coding	TRUE	siEZH2 Hypermethylated
ENST00000216832.9|ENSG00000100941.9|OTTHUMG00000028821.6|OTTHUMT00000276776.3|PNN-201|PNN|3537|protein_coding|_651_TGGAACAGA	50	29	0.05	0.0740741	-0.0240741	2.72582	0.00641429	ENST00000216832.9	PNN	655	TGGAACAGA	+	39179222	chr14	CDS	0.185185	0.615493	0.00735086	1.29242	protein_coding	TRUE	Background
ENST00000216832.9|ENSG00000100941.9|OTTHUMG00000028821.6|OTTHUMT00000276776.3|PNN-201|PNN|3537|protein_coding|_693_ATGAACATA	52	32	0.3	0.125	0.175	1.97114	0.0487074	ENST00000216832.9	PNN	697	ATGAACATA	+	39179341	chr14	CDS	0.19706	0.615493	0.00735086	1.31195	protein_coding	TRUE	siEZH2 Hypomethylated
ENST00000216832.9|ENSG00000100941.9|OTTHUMG00000028821.6|OTTHUMT00000276776.3|PNN-201|PNN|3537|protein_coding|_939_CGGAACAAG	72	37	0.0454545	0	0.0454545	2.06695	0.038739	ENST00000216832.9	PNN	943	CGGAACAAG	+	39180627	chr14	CDS	0.26661	0.615493	0.00735086	1.42631	protein_coding	TRUE	Background
ENST00000216840.11|ENSG00000100949.15|OTTHUMG00000171838.7|OTTHUMT00000415311.5|RABGGTA-201|RABGGTA|1946|protein_coding|_1025_GAGGACCCC	25	27	0	0	0	2.00546	0.0449134	ENST00000216840.11	RABGGTA	1029	GAGGACCCC	-	24268760	chr14	CDS	0.528777	0.959918	0.0858171	1.50676	protein_coding	TRUE	Background
ENST00000216840.11|ENSG00000100949.15|OTTHUMG00000171838.7|OTTHUMT00000415311.5|RABGGTA-201|RABGGTA|1946|protein_coding|_1431_GATGACCTG	27	27	0.578947	0.333333	0.245614	2.05005	0.0403598	ENST00000216840.11	RABGGTA	1435	GATGACCTG	-	24267742	chr14	CDS	0.73741	0.959918	0.0858171	1.74544	protein_coding	TRUE	siEZH2 Hypomethylated
ENST00000216840.11|ENSG00000100949.15|OTTHUMG00000171838.7|OTTHUMT00000415311.5|RABGGTA-201|RABGGTA|1946|protein_coding|_536_CTGGACCCG	27	31	0	0	0	2.00311	0.0451654	ENST00000216840.11	RABGGTA	540	CTGGACCCG	-	24270004	chr14	CDS	0.277492	0.959918	0.0858171	1.21928	protein_coding	TRUE	Background
ENST00000216877.10|ENSG00000132670.21|OTTHUMG00000031718.6|OTTHUMT00000077682.3|PTPRA-201|PTPRA|3725|protein_coding|_1221_CCTGACACC	21	32	0.210526	0.521739	-0.311213	-2.38221	0.017209	ENST00000216877.10	PTPRA	1225	CCTGACACC	+	3007367	chr20	CDS	0.328859	0.74604	0.107383	1.34678	protein_coding	TRUE	siEZH2 Hypermethylated
ENST00000216877.10|ENSG00000132670.21|OTTHUMG00000031718.6|OTTHUMT00000077682.3|PTPRA-201|PTPRA|3725|protein_coding|_1363_CAAAACACA	26	31	0.0666667	0	0.0666667	2.211	0.027036	ENST00000216877.10	PTPRA	1367	CAAAACACA	+	3017867	chr20	CDS	0.36698	0.74604	0.107383	1.40647	protein_coding	TRUE	Background
ENST00000216877.10|ENSG00000132670.21|OTTHUMG00000031718.6|OTTHUMT00000077682.3|PTPRA-201|PTPRA|3725|protein_coding|_2029_GGAAACCTT	29	36	0.173913	0.0666667	0.107246	2.71854	0.00655709	ENST00000216877.10	PTPRA	2033	GGAAACCTT	+	3026733	chr20	CDS	0.545772	0.74604	0.107383	1.68642	protein_coding	TRUE	siEZH2 Hypomethylated
ENST00000216877.10|ENSG00000132670.21|OTTHUMG00000031718.6|OTTHUMT00000077682.3|PTPRA-201|PTPRA|3725|protein_coding|_2128_ACAGACTAT	27	37	0.0384615	0	0.0384615	-2.80719	0.00499763	ENST00000216877.10	PTPRA	2132	ACAGACTAT	+	3027172	chr20	CDS	0.572349	0.74604	0.107383	1.72804	protein_coding	TRUE	Background
ENST00000216877.10|ENSG00000132670.21|OTTHUMG00000031718.6|OTTHUMT00000077682.3|PTPRA-201|PTPRA|3725|protein_coding|_2542_GGGAACCAC	31	41	0	0	0	2.54176	0.0110297	ENST00000216877.10	PTPRA	2546	GGGAACCAC	+	3035917	chr20	CDS	0.68349	0.74604	0.107383	1.90206	protein_coding	TRUE	Background
ENST00000216877.10|ENSG00000132670.21|OTTHUMG00000031718.6|OTTHUMT00000077682.3|PTPRA-201|PTPRA|3725|protein_coding|_643_TCAGACTCT	21	37	0.388889	0.21875	0.170139	1.96576	0.0493264	ENST00000216877.10	PTPRA	647	TCAGACTCT	+	2965035	chr20	CDS	0.173691	0.74604	0.107383	1.10383	protein_coding	TRUE	siEZH2 Hypomethylated
ENST00000216879.9|ENSG00000088833.18|OTTHUMG00000031665.7|OTTHUMT00000077525.2|NSFL1C-201|NSFL1C|2721|protein_coding|_1054_CCGAACAAA	117	107	0.219512	0.0641026	0.15541	3.29728	0.000976272	ENST00000216879.9	NSFL1C	1058	CCGAACAAA	-	1443828	chr20	CDS	0.388828	0.417861	0.00992282	1.92883	protein_coding	TRUE	siEZH2 Hypomethylated
ENST00000216879.9|ENSG00000088833.18|OTTHUMG00000031665.7|OTTHUMT00000077525.2|NSFL1C-201|NSFL1C|2721|protein_coding|_237_AGTGACATC	121	86	0.38	0.179104	0.200896	2.69366	0.00706718	ENST00000216879.9	NSFL1C	241	AGTGACATC	-	1458261	chr20	CDS	0.0885704	0.417861	0.00992282	1.19279	protein_coding	TRUE	siEZH2 Hypomethylated
ENST00000216879.9|ENSG00000088833.18|OTTHUMG00000031665.7|OTTHUMT00000077525.2|NSFL1C-201|NSFL1C|2721|protein_coding|_464_CGAGACCAT	115	96	0	0.0481928	-0.0481928	-3.07042	0.00213758	ENST00000216879.9	NSFL1C	468	CGAGACCAT	-	1454967	chr20	CDS	0.171996	0.417861	0.00992282	1.3973	protein_coding	TRUE	Background
ENST00000216879.9|ENSG00000088833.18|OTTHUMG00000031665.7|OTTHUMT00000077525.2|NSFL1C-201|NSFL1C|2721|protein_coding|_575_TGAAACTCT	136	114	0.213592	0.157303	0.0562889	2.57258	0.0100943	ENST00000216879.9	NSFL1C	579	TGAAACTCT	-	1453123	chr20	CDS	0.212789	0.417861	0.00992282	1.4973	protein_coding	TRUE	Background
ENST00000216879.9|ENSG00000088833.18|OTTHUMG00000031665.7|OTTHUMT00000077525.2|NSFL1C-201|NSFL1C|2721|protein_coding|_611_GAGAACTCA	128	115	0	0	0	2.46212	0.0138118	ENST00000216879.9	NSFL1C	615	GAGAACTCA	-	1453087	chr20	CDS	0.22602	0.417861	0.00992282	1.52973	protein_coding	TRUE	Background
ENST00000216879.9|ENSG00000088833.18|OTTHUMG00000031665.7|OTTHUMT00000077525.2|NSFL1C-201|NSFL1C|2721|protein_coding|_707_GTGGACAGG	111	96	0.0277778	0.0210526	0.00672515	2.06621	0.0388085	ENST00000216879.9	NSFL1C	711	GTGGACAGG	-	1452591	chr20	CDS	0.261301	0.417861	0.00992282	1.61622	protein_coding	TRUE	Background
ENST00000216879.9|ENSG00000088833.18|OTTHUMG00000031665.7|OTTHUMT00000077525.2|NSFL1C-201|NSFL1C|2721|protein_coding|_958_TTTAACCAC	141	128	0.19697	0.12	0.0769697	2.0573	0.0396577	ENST00000216879.9	NSFL1C	962	TTTAACCAC	-	1445678	chr20	CDS	0.353546	0.417861	0.00992282	1.84234	protein_coding	TRUE	Background
ENST00000216962.9|ENSG00000100994.12|OTTHUMG00000032117.4|OTTHUMT00000078415.3|PYGB-201|PYGB|4116|protein_coding|_2212_GAGAACCTC	149	171	0.0441176	0.025	0.0191176	2.08765	0.0368292	ENST00000216962.9	PYGB	2216	GAGAACCTC	+	25292559	chr20	CDS	0.538387	0.637269	0.0228377	1.83907	protein_coding	TRUE	Background
ENST00000216962.9|ENSG00000100994.12|OTTHUMG00000032117.4|OTTHUMT00000078415.3|PYGB-201|PYGB|4116|protein_coding|_2359_CCAGACTGC	87	103	0.0724638	0.15493	-0.0824658	-2.00311	0.0451656	ENST00000216962.9	PYGB	2363	CCAGACTGC	+	25294250	chr20	CDS	0.574101	0.637269	0.0228377	1.89719	protein_coding	TRUE	Background
ENST00000216962.9|ENSG00000100994.12|OTTHUMG00000032117.4|OTTHUMT00000078415.3|PYGB-201|PYGB|4116|protein_coding|_2371_AAGGACATC	144	182	0	0	0	3.67655	0.000236405	ENST00000216962.9	PYGB	2375	AAGGACATC	+	25294262	chr20	CDS	0.577017	0.637269	0.0228377	1.90194	protein_coding	TRUE	Background
ENST00000216962.9|ENSG00000100994.12|OTTHUMG00000032117.4|OTTHUMT00000078415.3|PYGB-201|PYGB|4116|protein_coding|_2484_GTGGACCAA	137	165	0.0944882	0.044586	0.0499022	2.07876	0.0376391	ENST00000216962.9	PYGB	2488	GTGGACCAA	+	25296385	chr20	CDS	0.60447	0.637269	0.0228377	1.94662	protein_coding	TRUE	Background
ENST00000216962.9|ENSG00000100994.12|OTTHUMG00000032117.4|OTTHUMT00000078415.3|PYGB-201|PYGB|4116|protein_coding|_3283_GATGACTGA	171	219	0.383562	0.517241	-0.13368	-1.97215	0.0485926	ENST00000216962.9	PYGB	3287	GATGACTGA	+	25297184	chr20	3'UTR	0.798591	0.637269	0.0228377	2.44474	protein_coding	TRUE	siEZH2 Hypermethylated
ENST00000216962.9|ENSG00000100994.12|OTTHUMG00000032117.4|OTTHUMT00000078415.3|PYGB-201|PYGB|4116|protein_coding|_3354_GCTGACACA	143	167	0.801724	0.696	0.105724	2.51235	0.0119928	ENST00000216962.9	PYGB	3358	GCTGACACA	+	25297255	chr20	3'UTR	0.815841	0.637269	0.0228377	2.4923	protein_coding	TRUE	siEZH2 Hypomethylated
ENST00000216962.9|ENSG00000100994.12|OTTHUMG00000032117.4|OTTHUMT00000078415.3|PYGB-201|PYGB|4116|protein_coding|_394_GTGAACCTG	94	122	0.0823529	0.0265487	0.0558043	2.0993	0.0357903	ENST00000216962.9	PYGB	398	GTGAACCTG	+	25259298	chr20	CDS	0.0966958	0.637269	0.0228377	1.12021	protein_coding	TRUE	Background
ENST00000216962.9|ENSG00000100994.12|OTTHUMG00000032117.4|OTTHUMT00000078415.3|PYGB-201|PYGB|4116|protein_coding|_4036_CCTGACCAC	156	191	0.825758	0.691824	0.133934	2.79594	0.00517485	ENST00000216962.9	PYGB	4040	CCTGACCAC	+	25297937	chr20	3'UTR	0.981535	0.637269	0.0228377	2.9491	protein_coding	TRUE	siEZH2 Hypomethylated
ENST00000216962.9|ENSG00000100994.12|OTTHUMG00000032117.4|OTTHUMT00000078415.3|PYGB-201|PYGB|4116|protein_coding|_874_GGAGACTAC	133	143	0.165049	0.252336	-0.0872879	-2.10161	0.0355875	ENST00000216962.9	PYGB	878	GGAGACTAC	+	25277256	chr20	CDS	0.213314	0.637269	0.0228377	1.31	protein_coding	TRUE	Background
ENST00000216962.9|ENSG00000100994.12|OTTHUMG00000032117.4|OTTHUMT00000078415.3|PYGB-201|PYGB|4116|protein_coding|_943_GATAACTTC	116	126	0.413333	0.584416	-0.171082	-2.08626	0.0369548	ENST00000216962.9	PYGB	947	GATAACTTC	+	25277325	chr20	CDS	0.230078	0.637269	0.0228377	1.33729	protein_coding	TRUE	siEZH2 Hypermethylated
ENST00000216968.5|ENSG00000101000.6|OTTHUMG00000032323.5|OTTHUMT00000078843.4|PROCR-201|PROCR|1349|protein_coding|_654_AGAAACATA	35	52	0.0606061	0	0.0606061	2.01683	0.0437131	ENST00000216968.5	PROCR	658	AGAAACATA	+	35176421	chr20	CDS	0.487769	0.590808	0.0615271	1.80532	protein_coding	TRUE	Background
ENST00000216968.5|ENSG00000101000.6|OTTHUMG00000032323.5|OTTHUMT00000078843.4|PROCR-201|PROCR|1349|protein_coding|_999_AAGAACCTA	35	47	0.03125	0	0.03125	2.2453	0.024749	ENST00000216968.5	PROCR	1003	AAGAACCTA	+	35177017	chr20	3'UTR	0.743514	0.590808	0.0615271	2.37319	protein_coding	TRUE	Background
ENST00000217026.5|ENSG00000101057.16|OTTHUMG00000033062.2|OTTHUMT00000080408.2|MYBL2-201|MYBL2|2668|protein_coding|_1833_TCGAACTCA	575	271	0.203704	0.14433	0.0593738	2.65211	0.00799914	ENST00000217026.5	MYBL2	1837	TCGAACTCA	+	43711550	chr20	CDS	0.688531	0.850825	0.0637181	1.79381	protein_coding	TRUE	Background
ENST00000217026.5|ENSG00000101057.16|OTTHUMG00000033062.2|OTTHUMT00000080408.2|MYBL2-201|MYBL2|2668|protein_coding|_2251_TCGGACCCT	487	246	0.0704846	0.0294118	0.0410728	2.89693	0.00376839	ENST00000217026.5	MYBL2	2255	TCGGACCCT	+	43716070	chr20	CDS	0.845202	0.850825	0.0637181	1.99286	protein_coding	TRUE	Background
ENST00000217026.5|ENSG00000101057.16|OTTHUMG00000033062.2|OTTHUMT00000080408.2|MYBL2-201|MYBL2|2668|protein_coding|_2356_GGTGACCTC	563	276	0.394799	0.261905	0.132894	2.77315	0.00555164	ENST00000217026.5	MYBL2	2360	GGTGACCTC	+	43716175	chr20	3'UTR	0.884558	0.850825	0.0637181	2.22613	protein_coding	TRUE	siEZH2 Hypomethylated
ENST00000217026.5|ENSG00000101057.16|OTTHUMG00000033062.2|OTTHUMT00000080408.2|MYBL2-201|MYBL2|2668|protein_coding|_323_CAGGACTGG	492	227	0.0246637	0.0247525	-8.87981e-05	-2.17141	0.0298999	ENST00000217026.5	MYBL2	327	CAGGACTGG	+	43681827	chr20	CDS	0.122564	0.850825	0.0637181	1.07476	protein_coding	TRUE	Background
ENST00000217026.5|ENSG00000101057.16|OTTHUMG00000033062.2|OTTHUMT00000080408.2|MYBL2-201|MYBL2|2668|protein_coding|_580_CTGGACCGA	476	223	0.00867679	0	0.00867679	2.18457	0.0289207	ENST00000217026.5	MYBL2	584	CTGGACCGA	+	43686987	chr20	CDS	0.218891	0.850825	0.0637181	1.19714	protein_coding	TRUE	Background
ENST00000217026.5|ENSG00000101057.16|OTTHUMG00000033062.2|OTTHUMT00000080408.2|MYBL2-201|MYBL2|2668|protein_coding|_671_ACAGACAAT	495	222	0.106443	0.121429	-0.014986	-2.62461	0.00867489	ENST00000217026.5	MYBL2	675	ACAGACAAT	+	43692162	chr20	CDS	0.252999	0.850825	0.0637181	1.24048	protein_coding	TRUE	Background
ENST00000217026.5|ENSG00000101057.16|OTTHUMG00000033062.2|OTTHUMT00000080408.2|MYBL2-201|MYBL2|2668|protein_coding|_841_TCTGACCAA	499	237	0.231169	0.15736	0.0738084	2.10478	0.0353104	ENST00000217026.5	MYBL2	845	TCTGACCAA	+	43699769	chr20	CDS	0.316717	0.850825	0.0637181	1.32143	protein_coding	TRUE	Background
ENST00000217109.9|ENSG00000101138.12|OTTHUMG00000032791.9|OTTHUMT00000079794.4|CSTF1-201|CSTF1|4032|protein_coding|_1165_CCGGACACA	102	133	0.0697674	0.0413223	0.0284451	2.25352	0.0242263	ENST00000217109.9	CSTF1	1169	CCGGACACA	+	56403500	chr20	CDS	0.289931	0.345734	0.0250496	1.82599	protein_coding	TRUE	Background
ENST00000217109.9|ENSG00000101138.12|OTTHUMG00000032791.9|OTTHUMT00000079794.4|CSTF1-201|CSTF1|4032|protein_coding|_1824_TGAGACTCC	76	113	0.0666667	0.329787	-0.263121	-2.16407	0.0304592	ENST00000217109.9	CSTF1	1828	TGAGACTCC	+	56404159	chr20	3'UTR	0.453373	0.345734	0.0250496	2.16452	protein_coding	TRUE	siEZH2 Hypermethylated
ENST00000217109.9|ENSG00000101138.12|OTTHUMG00000032791.9|OTTHUMT00000079794.4|CSTF1-201|CSTF1|4032|protein_coding|_503_CTTGACACA	106	132	0.337079	0.134615	0.202463	3.05363	0.00226089	ENST00000217109.9	CSTF1	507	CTTGACACA	+	56397444	chr20	CDS	0.125744	0.345734	0.0250496	1.314	protein_coding	TRUE	siEZH2 Hypomethylated
ENST00000217109.9|ENSG00000101138.12|OTTHUMG00000032791.9|OTTHUMT00000079794.4|CSTF1-201|CSTF1|4032|protein_coding|_802_CGGAACTCA	89	124	0.151899	0.0789474	0.0729514	2.83343	0.00460508	ENST00000217109.9	CSTF1	806	CGGAACTCA	+	56399027	chr20	CDS	0.199901	0.345734	0.0250496	1.54524	protein_coding	TRUE	Background
ENST00000217159.6|ENSG00000101187.16|OTTHUMG00000032923.5|OTTHUMT00000504413.2|SLCO4A1-201|SLCO4A1|2716|protein_coding|_356_GGGGACCCA	49	32	0.195652	0.0322581	0.163394	2.3862	0.0170233	ENST00000217159.6	SLCO4A1	360	GGGGACCCA	+	62656668	chr20	CDS	0.132548	0.85162	0.0541237	1.09834	protein_coding	TRUE	siEZH2 Hypomethylated
ENST00000217182.6|ENSG00000101210.13|OTTHUMG00000033076.3|OTTHUMT00000080495.3|EEF1A2-201|EEF1A2|1773|protein_coding|_1048_AAGGACATC	2994	4462	0.0427789	0.0293848	0.0133942	2.98964	0.00279308	ENST00000217182.6	EEF1A2	1052	AAGGACATC	-	63490552	chr20	CDS	0.593345	0.839255	0.0558376	1.68611	protein_coding	TRUE	Background
ENST00000217182.6|ENSG00000101210.13|OTTHUMG00000033076.3|OTTHUMT00000080495.3|EEF1A2-201|EEF1A2|1773|protein_coding|_1087_TCTGACCCG	2771	4220	0.115129	0.113365	0.00176402	-2.81085	0.00494114	ENST00000217182.6	EEF1A2	1091	TCTGACCCG	-	63490513	chr20	CDS	0.615341	0.839255	0.0558376	1.71418	protein_coding	TRUE	Background
ENST00000217182.6|ENSG00000101210.13|OTTHUMG00000033076.3|OTTHUMT00000080495.3|EEF1A2-201|EEF1A2|1773|protein_coding|_1135_CTGAACCAC	3029	4509	0.33425	0.223758	0.110493	11.0451	2.31491e-28	ENST00000217182.6	EEF1A2	1139	CTGAACCAC	-	63489139	chr20	CDS	0.642414	0.839255	0.0558376	1.74874	protein_coding	TRUE	siEZH2 Hypomethylated
ENST00000217182.6|ENSG00000101210.13|OTTHUMG00000033076.3|OTTHUMT00000080495.3|EEF1A2-201|EEF1A2|1773|protein_coding|_1231_ATTGACCGG	2959	4472	0.176603	0.19623	-0.0196265	-3.6064	0.000310477	ENST00000217182.6	EEF1A2	1235	ATTGACCGG	-	63489043	chr20	CDS	0.69656	0.839255	0.0558376	1.81785	protein_coding	TRUE	Background
ENST00000217182.6|ENSG00000101210.13|OTTHUMG00000033076.3|OTTHUMT00000080495.3|EEF1A2-201|EEF1A2|1773|protein_coding|_1258_GAGGACAAC	2809	4270	0.208507	0.160209	0.0482982	5.02791	4.95867e-07	ENST00000217182.6	EEF1A2	1262	GAGGACAAC	-	63489016	chr20	CDS	0.711788	0.839255	0.0558376	1.83729	protein_coding	TRUE	Background
ENST00000217182.6|ENSG00000101210.13|OTTHUMG00000033076.3|OTTHUMT00000080495.3|EEF1A2-201|EEF1A2|1773|protein_coding|_142_GTGGACTCC	2668	3758	0.335035	0.294813	0.0402219	3.70679	0.000209899	ENST00000217182.6	EEF1A2	146	GTGGACTCC	-	63497714	chr20	CDS	0.0823463	0.839255	0.0558376	1.03384	protein_coding	TRUE	Background
ENST00000217182.6|ENSG00000101210.13|OTTHUMG00000033076.3|OTTHUMT00000080495.3|EEF1A2-201|EEF1A2|1773|protein_coding|_1533_CCGAACCCC	2714	4308	0.0347675	0.0372168	-0.00244934	2.33379	0.0196067	ENST00000217182.6	EEF1A2	1537	CCGAACCCC	-	63488249	chr20	3'UTR	0.866892	0.839255	0.0558376	2.17193	protein_coding	TRUE	Background
ENST00000217182.6|ENSG00000101210.13|OTTHUMG00000033076.3|OTTHUMT00000080495.3|EEF1A2-201|EEF1A2|1773|protein_coding|_1755_ATAAACTGA	1509	2240	0.402111	0.328311	0.0738	3.60304	0.00031452	ENST00000217182.6	EEF1A2	1759	ATAAACTGA	-	63488027	chr20	3'UTR	0.992104	0.839255	0.0558376	2.95088	protein_coding	TRUE	Background
ENST00000217182.6|ENSG00000101210.13|OTTHUMG00000033076.3|OTTHUMT00000080495.3|EEF1A2-201|EEF1A2|1773|protein_coding|_204_AAGGACCAT	2536	3727	0.0096463	0.00629619	0.00335011	2.21456	0.0267903	ENST00000217182.6	EEF1A2	208	AAGGACCAT	-	63497652	chr20	CDS	0.117315	0.839255	0.0558376	1.07847	protein_coding	TRUE	Background
ENST00000217182.6|ENSG00000101210.13|OTTHUMG00000033076.3|OTTHUMT00000080495.3|EEF1A2-201|EEF1A2|1773|protein_coding|_274_CTGGACAAG	2348	3376	0.0241546	0.0205936	0.00356101	4.69645	2.64716e-06	ENST00000217182.6	EEF1A2	278	CTGGACAAG	-	63495998	chr20	CDS	0.156796	0.839255	0.0558376	1.12887	protein_coding	TRUE	Background
ENST00000217182.6|ENSG00000101210.13|OTTHUMG00000033076.3|OTTHUMT00000080495.3|EEF1A2-201|EEF1A2|1773|protein_coding|_336_CGAGACCAC	2735	3911	0.152511	0.175866	-0.0233551	-5.45149	4.99503e-08	ENST00000217182.6	EEF1A2	340	CGAGACCAC	-	63495936	chr20	CDS	0.191765	0.839255	0.0558376	1.17351	protein_coding	TRUE	Background
ENST00000217182.6|ENSG00000101210.13|OTTHUMG00000033076.3|OTTHUMT00000080495.3|EEF1A2-201|EEF1A2|1773|protein_coding|_394_AAGAACATG	2682	3965	0.00189753	0.00255232	-0.000654789	7.93124	2.16961e-15	ENST00000217182.6	EEF1A2	398	AAGAACATG	-	63495878	chr20	CDS	0.224478	0.839255	0.0558376	1.21526	protein_coding	TRUE	Background
ENST00000217182.6|ENSG00000101210.13|OTTHUMG00000033076.3|OTTHUMT00000080495.3|EEF1A2-201|EEF1A2|1773|protein_coding|_559_ATGGACTCC	2508	3612	0.335889	0.298627	0.0372615	2.93771	0.00330646	ENST00000217182.6	EEF1A2	563	ATGGACTCC	-	63494959	chr20	CDS	0.317541	0.839255	0.0558376	1.33405	protein_coding	TRUE	Background
ENST00000217182.6|ENSG00000101210.13|OTTHUMG00000033076.3|OTTHUMT00000080495.3|EEF1A2-201|EEF1A2|1773|protein_coding|_688_GGTGACAAC	2411	3343	0.608357	0.572643	0.0357139	2.08486	0.0370822	ENST00000217182.6	EEF1A2	692	GGTGACAAC	-	63494830	chr20	CDS	0.390299	0.839255	0.0558376	1.42693	protein_coding	TRUE	Background
ENST00000217182.6|ENSG00000101210.13|OTTHUMG00000033076.3|OTTHUMT00000080495.3|EEF1A2-201|EEF1A2|1773|protein_coding|_790_CTGGACACC	2747	3861	0.187886	0.143322	0.0445648	4.08443	4.41844e-05	ENST00000217182.6	EEF1A2	794	CTGGACACC	-	63493211	chr20	CDS	0.447829	0.839255	0.0558376	1.50036	protein_coding	TRUE	Background
ENST00000217182.6|ENSG00000101210.13|OTTHUMG00000033076.3|OTTHUMT00000080495.3|EEF1A2-201|EEF1A2|1773|protein_coding|_820_ACGGACAAG	2144	3276	0.0149326	0.0116024	0.00333018	6.60325	4.02247e-11	ENST00000217182.6	EEF1A2	824	ACGGACAAG	-	63493181	chr20	CDS	0.464749	0.839255	0.0558376	1.52196	protein_coding	TRUE	Background
ENST00000217182.6|ENSG00000101210.13|OTTHUMG00000033076.3|OTTHUMT00000080495.3|EEF1A2-201|EEF1A2|1773|protein_coding|_897_GGAGACCGG	2622	3896	0.017501	0.0246265	-0.00712544	-2.92616	0.00343175	ENST00000217182.6	EEF1A2	901	GGAGACCGG	-	63490703	chr20	CDS	0.508178	0.839255	0.0558376	1.57739	protein_coding	TRUE	Background
ENST00000217182.6|ENSG00000101210.13|OTTHUMG00000033076.3|OTTHUMT00000080495.3|EEF1A2-201|EEF1A2|1773|protein_coding|_943_GTGAACATC	2920	4342	0.145363	0.0980934	0.04727	5.82125	5.84094e-09	ENST00000217182.6	EEF1A2	947	GTGAACATC	-	63490657	chr20	CDS	0.534123	0.839255	0.0558376	1.61051	protein_coding	TRUE	Background
ENST00000217233.9|ENSG00000101255.12|OTTHUMG00000031627.6|OTTHUMT00000077441.3|TRIB3-201|TRIB3|2356|protein_coding|_1058_TGGGACAAG	88	83	0.114943	0.131579	-0.0166364	-1.99345	0.046212	ENST00000217233.9	TRIB3	1062	TGGGACAAG	+	396266	chr20	CDS	0.450764	0.629881	0.174024	1.60708	protein_coding	TRUE	Background
ENST00000217233.9|ENSG00000101255.12|OTTHUMG00000031627.6|OTTHUMT00000077441.3|TRIB3-201|TRIB3|2356|protein_coding|_2094_CCAAACTAT	144	153	0.0381679	0.0873016	-0.0491336	-1.97247	0.0485558	ENST00000217233.9	TRIB3	2098	CCAAACTAT	+	397302	chr20	3'UTR	0.890492	0.629881	0.174024	2.70413	protein_coding	TRUE	Background
ENST00000217233.9|ENSG00000101255.12|OTTHUMG00000031627.6|OTTHUMT00000077441.3|TRIB3-201|TRIB3|2356|protein_coding|_531_CCAGACTGC	70	64	0.185185	0.318182	-0.132997	-2.15145	0.0314405	ENST00000217233.9	TRIB3	535	CCAGACTGC	+	388136	chr20	CDS	0.22708	0.629881	0.174024	1.11639	protein_coding	TRUE	siEZH2 Hypermethylated
ENST00000217244.9|ENSG00000101266.19|OTTHUMG00000031636.13|OTTHUMT00000077466.3|CSNK2A1-201|CSNK2A1|12984|protein_coding|_1245_CTGGACAAA	24	26	0.0555556	0	0.0555556	2.13602	0.0326775	ENST00000217244.9	CSNK2A1	1249	CTGGACAAA	-	487495	chr20	CDS	0.0961953	0.117067	0.0267252	1.76897	protein_coding	TRUE	Background
ENST00000217244.9|ENSG00000101266.19|OTTHUMG00000031636.13|OTTHUMT00000077466.3|CSNK2A1-201|CSNK2A1|12984|protein_coding|_1605_TGAAACACT	28	30	0.26087	0.148148	0.112721	2.41189	0.0158703	ENST00000217244.9	CSNK2A1	1609	TGAAACACT	-	483872	chr20	3'UTR	0.123922	0.117067	0.0267252	2.00776	protein_coding	TRUE	siEZH2 Hypomethylated
ENST00000217244.9|ENSG00000101266.19|OTTHUMG00000031636.13|OTTHUMT00000077466.3|CSNK2A1-201|CSNK2A1|12984|protein_coding|_2406_CATAACTTA	27	24	0.772727	0.45	0.322727	2.39665	0.0165456	ENST00000217244.9	CSNK2A1	2410	CATAACTTA	-	483071	chr20	3'UTR	0.185613	0.117067	0.0267252	2.07763	protein_coding	TRUE	siEZH2 Hypomethylated
ENST00000217381.3|ENSG00000101400.6|OTTHUMG00000032259.3|OTTHUMT00000078704.3|SNTA1-201|SNTA1|2211|protein_coding|_685_TGGGACCTC	77	80	0.0273973	0	0.0273973	2.09626	0.0360587	ENST00000217381.3	SNTA1	689	TGGGACCTC	-	33417873	chr20	CDS	0.311624	0.750791	0.0655812	1.35908	protein_coding	TRUE	Background
ENST00000217381.3|ENSG00000101400.6|OTTHUMG00000032259.3|OTTHUMT00000078704.3|SNTA1-201|SNTA1|2211|protein_coding|_761_CGGAACTTC	89	79	0.0886076	0.0138889	0.0747187	2.95385	0.00313839	ENST00000217381.3	SNTA1	765	CGGAACTTC	-	33417797	chr20	CDS	0.345997	0.750791	0.0655812	1.40924	protein_coding	TRUE	Background
ENST00000217402.3|ENSG00000101421.4|OTTHUMG00000032272.3|OTTHUMT00000078738.3|CHMP4B-201|CHMP4B|1602|protein_coding|_439_AAGAACATG	263	354	0.0119048	0.00290698	0.00899779	2.29621	0.0216637	ENST00000217402.3	CHMP4B	443	AAGAACATG	+	33848599	chr20	CDS	0.276529	0.495006	0.0755306	1.47917	protein_coding	TRUE	Background
ENST00000217402.3|ENSG00000101421.4|OTTHUMG00000032272.3|OTTHUMT00000078738.3|CHMP4B-201|CHMP4B|1602|protein_coding|_632_TAGAACAGG	266	358	0.0801688	0.0521472	0.0280215	2.61399	0.00894928	ENST00000217402.3	CHMP4B	636	TAGAACAGG	+	33852109	chr20	CDS	0.397004	0.495006	0.0755306	1.76637	protein_coding	TRUE	Background
ENST00000217402.3|ENSG00000101421.4|OTTHUMG00000032272.3|OTTHUMT00000078738.3|CHMP4B-201|CHMP4B|1602|protein_coding|_646_CTAGACAAG	253	345	0.00823045	0.0181818	-0.00995137	-2.10244	0.0355148	ENST00000217402.3	CHMP4B	650	CTAGACAAG	+	33852123	chr20	CDS	0.405743	0.495006	0.0755306	1.7872	protein_coding	TRUE	Background
ENST00000217402.3|ENSG00000101421.4|OTTHUMG00000032272.3|OTTHUMT00000078738.3|CHMP4B-201|CHMP4B|1602|protein_coding|_671_GTGGACCCG	260	336	0.179724	0.16	0.0197235	2.11249	0.0346445	ENST00000217402.3	CHMP4B	675	GTGGACCCG	+	33852148	chr20	CDS	0.421348	0.495006	0.0755306	1.8244	protein_coding	TRUE	Background
ENST00000217402.3|ENSG00000101421.4|OTTHUMG00000032272.3|OTTHUMT00000078738.3|CHMP4B-201|CHMP4B|1602|protein_coding|_772_GAGAACTGG	263	378	0	0.00534759	-0.00534759	2.7493	0.00597219	ENST00000217402.3	CHMP4B	776	GAGAACTGG	+	33853541	chr20	CDS	0.484395	0.495006	0.0755306	1.9747	protein_coding	TRUE	Background
ENST00000217426.7|ENSG00000101444.13|OTTHUMG00000140098.4|OTTHUMT00000078773.3|AHCY-201|AHCY|2150|protein_coding|_1039_GTGAACATC	1184	1244	0.0358527	0.0369393	-0.0010866	3.01679	0.00255466	ENST00000217426.7	AHCY	1043	GTGAACATC	-	34290345	chr20	CDS	0.485116	0.643256	0.0404651	1.73765	protein_coding	TRUE	Background
ENST00000217426.7|ENSG00000101444.13|OTTHUMG00000140098.4|OTTHUMT00000078773.3|AHCY-201|AHCY|2150|protein_coding|_1200_GTGGACCCA	1100	1164	0.0230548	0.0178731	0.00518165	2.91305	0.0035792	ENST00000217426.7	AHCY	1204	GTGGACCCA	-	34285487	chr20	CDS	0.56	0.643256	0.0404651	1.86188	protein_coding	TRUE	Background
ENST00000217426.7|ENSG00000101444.13|OTTHUMG00000140098.4|OTTHUMT00000078773.3|AHCY-201|AHCY|2150|protein_coding|_1299_GTTGACCAA	1158	1260	0.122257	0.134634	-0.0123771	-2.26684	0.0234002	ENST00000217426.7	AHCY	1303	GTTGACCAA	-	34281114	chr20	CDS	0.606047	0.643256	0.0404651	1.93827	protein_coding	TRUE	Background
ENST00000217426.7|ENSG00000101444.13|OTTHUMG00000140098.4|OTTHUMT00000078773.3|AHCY-201|AHCY|2150|protein_coding|_148_CTGGACATT	963	993	0.0335946	0.0230608	0.0105338	3.73098	0.000190733	ENST00000217426.7	AHCY	152	CTGGACATT	-	34295546	chr20	CDS	0.0706977	0.643256	0.0404651	1.05015	protein_coding	TRUE	Background
ENST00000217426.7|ENSG00000101444.13|OTTHUMG00000140098.4|OTTHUMT00000078773.3|AHCY-201|AHCY|2150|protein_coding|_1736_GTGGACTTA	964	1140	0.63787	0.540622	0.097248	3.92765	8.57791e-05	ENST00000217426.7	AHCY	1740	GTGGACTTA	-	34280677	chr20	3'UTR	0.809302	0.643256	0.0404651	2.46545	protein_coding	TRUE	Background
ENST00000217426.7|ENSG00000101444.13|OTTHUMG00000140098.4|OTTHUMT00000078773.3|AHCY-201|AHCY|2150|protein_coding|_1786_CATGACAGA	697	782	0.856305	0.716749	0.139556	4.04093	5.32401e-05	ENST00000217426.7	AHCY	1790	CATGACAGA	-	34280627	chr20	3'UTR	0.832558	0.643256	0.0404651	2.53064	protein_coding	TRUE	siEZH2 Hypomethylated
ENST00000217426.7|ENSG00000101444.13|OTTHUMG00000140098.4|OTTHUMT00000078773.3|AHCY-201|AHCY|2150|protein_coding|_1823_AGGAACTGT	1181	1386	0.0637708	0.034749	0.0290218	3.06572	0.00217149	ENST00000217426.7	AHCY	1827	AGGAACTGT	-	34280590	chr20	3'UTR	0.849767	0.643256	0.0404651	2.57888	protein_coding	TRUE	Background
ENST00000217426.7|ENSG00000101444.13|OTTHUMG00000140098.4|OTTHUMT00000078773.3|AHCY-201|AHCY|2150|protein_coding|_1876_TTAAACCTC	1231	1424	0.354994	0.262548	0.0924457	5.34291	9.14682e-08	ENST00000217426.7	AHCY	1880	TTAAACCTC	-	34280537	chr20	3'UTR	0.874419	0.643256	0.0404651	2.64798	protein_coding	TRUE	Background
ENST00000217426.7|ENSG00000101444.13|OTTHUMG00000140098.4|OTTHUMT00000078773.3|AHCY-201|AHCY|2150|protein_coding|_1932_ATAGACTGT	1187	1419	0.183438	0.167773	0.0156656	-2.16669	0.0302585	ENST00000217426.7	AHCY	1936	ATAGACTGT	-	34280481	chr20	3'UTR	0.900465	0.643256	0.0404651	2.72099	protein_coding	TRUE	Background
ENST00000217426.7|ENSG00000101444.13|OTTHUMG00000140098.4|OTTHUMT00000078773.3|AHCY-201|AHCY|2150|protein_coding|_1957_AAGAACAGA	1155	1337	0.024024	0.00996678	0.0140572	2.78246	0.00539484	ENST00000217426.7	AHCY	1961	AAGAACAGA	-	34280456	chr20	3'UTR	0.912093	0.643256	0.0404651	2.75359	protein_coding	TRUE	Background
ENST00000217426.7|ENSG00000101444.13|OTTHUMG00000140098.4|OTTHUMT00000078773.3|AHCY-201|AHCY|2150|protein_coding|_249_CATGACCGT	963	952	0.253401	0.226384	0.027017	2.03927	0.0414232	ENST00000217426.7	AHCY	253	CATGACCGT	-	34295445	chr20	CDS	0.117674	0.643256	0.0404651	1.12809	protein_coding	TRUE	Background
ENST00000217426.7|ENSG00000101444.13|OTTHUMG00000140098.4|OTTHUMT00000078773.3|AHCY-201|AHCY|2150|protein_coding|_33_CCAGACTGA	768	757	0.0791246	0.114583	-0.0354588	-3.36861	0.00075548	ENST00000217426.7	AHCY	37	CCAGACTGA	-	34303318	chr20	5'UTR	0.0172093	0.643256	0.0404651	0.425287	protein_coding	TRUE	Background
ENST00000217426.7|ENSG00000101444.13|OTTHUMG00000140098.4|OTTHUMT00000078773.3|AHCY-201|AHCY|2150|protein_coding|_88_TCTGACAAA	911	944	0.256259	0.219346	0.0369132	3.13378	0.0017257	ENST00000217426.7	AHCY	92	TCTGACAAA	-	34303263	chr20	CDS	0.0427907	0.643256	0.0404651	1.00386	protein_coding	TRUE	Background
ENST00000217426.7|ENSG00000101444.13|OTTHUMG00000140098.4|OTTHUMT00000078773.3|AHCY-201|AHCY|2150|protein_coding|_973_TGTAACATT	1202	1243	0.0686785	0.0655738	0.00310469	3.17394	0.00150387	ENST00000217426.7	AHCY	977	TGTAACATT	-	34290411	chr20	CDS	0.454419	0.643256	0.0404651	1.68673	protein_coding	TRUE	Background
ENST00000217446.8|ENSG00000101464.11|OTTHUMG00000032304.6|OTTHUMT00000078795.2|PIGU-201|PIGU|1639|protein_coding|_1456_AGGGACCCA	58	57	0.381818	0.232143	0.149675	2.39416	0.0166583	ENST00000217446.8	PIGU	1460	AGGGACCCA	-	34560720	chr20	3'UTR	0.890787	0.801708	0.00549115	2.44923	protein_coding	TRUE	siEZH2 Hypomethylated
ENST00000217446.8|ENSG00000101464.11|OTTHUMG00000032304.6|OTTHUMT00000078795.2|PIGU-201|PIGU|1639|protein_coding|_1467_GCTGACTGA	52	63	0.189189	0.410256	-0.221067	-2.4332	0.0149661	ENST00000217446.8	PIGU	1471	GCTGACTGA	-	34560709	chr20	3'UTR	0.897498	0.801708	0.00549115	2.48308	protein_coding	TRUE	siEZH2 Hypermethylated
ENST00000217455.9|ENSG00000101473.17|OTTHUMG00000033045.9|OTTHUMT00000080338.3|ACOT8-201|ACOT8|1154|protein_coding|_1135_AGAGACTGA	52	83	0.324324	0.529412	-0.205087	-2.22005	0.0264157	ENST00000217455.9	ACOT8	1139	AGAGACTGA	-	45841735	chr20	3'UTR	0.987002	0.897747	0.0684575	2.87288	protein_coding	TRUE	siEZH2 Hypermethylated
ENST00000217456.3|ENSG00000101474.12|OTTHUMG00000032107.3|OTTHUMT00000078380.3|APMAP-201|APMAP|2202|protein_coding|_1035_CCTAACCCT	417	407	0.120401	0.0757576	0.0446438	5.03781	4.70899e-07	ENST00000217456.3	APMAP	1039	CCTAACCCT	-	24968956	chr20	CDS	0.471844	0.596276	0.0295186	1.78045	protein_coding	TRUE	Background
ENST00000217456.3|ENSG00000101474.12|OTTHUMG00000032107.3|OTTHUMT00000078380.3|APMAP-201|APMAP|2202|protein_coding|_1288_GCAGACTCA	353	351	0.181818	0.226415	-0.0445969	-2.47608	0.0132835	ENST00000217456.3	APMAP	1292	GCAGACTCA	-	24963834	chr20	CDS	0.586739	0.596276	0.0295186	1.98317	protein_coding	TRUE	Background
ENST00000217456.3|ENSG00000101474.12|OTTHUMG00000032107.3|OTTHUMT00000078380.3|APMAP-201|APMAP|2202|protein_coding|_1518_TGTAACATA	452	469	0.226027	0.177778	0.0482496	2.47336	0.013385	ENST00000217456.3	APMAP	1522	TGTAACATA	-	24963604	chr20	3'UTR	0.69119	0.596276	0.0295186	2.2351	protein_coding	TRUE	Background
ENST00000217456.3|ENSG00000101474.12|OTTHUMG00000032107.3|OTTHUMT00000078380.3|APMAP-201|APMAP|2202|protein_coding|_1630_TGGAACAGG	273	297	0.0239044	0.0104895	0.0134149	2.17034	0.0299809	ENST00000217456.3	APMAP	1634	TGGAACAGG	-	24963492	chr20	3'UTR	0.742053	0.596276	0.0295186	2.36108	protein_coding	TRUE	Background
ENST00000217456.3|ENSG00000101474.12|OTTHUMG00000032107.3|OTTHUMT00000078380.3|APMAP-201|APMAP|2202|protein_coding|_1826_CAAGACATG	376	442	0.0189702	0.00907029	0.00989989	2.52414	0.0115981	ENST00000217456.3	APMAP	1830	CAAGACATG	-	24963296	chr20	3'UTR	0.831063	0.596276	0.0295186	2.58155	protein_coding	TRUE	Background
ENST00000217456.3|ENSG00000101474.12|OTTHUMG00000032107.3|OTTHUMT00000078380.3|APMAP-201|APMAP|2202|protein_coding|_1833_TGGAACTGT	417	499	0.0314136	0.0232068	0.00820686	2.48081	0.0131084	ENST00000217456.3	APMAP	1837	TGGAACTGT	-	24963289	chr20	3'UTR	0.834242	0.596276	0.0295186	2.58943	protein_coding	TRUE	Background
ENST00000217456.3|ENSG00000101474.12|OTTHUMG00000032107.3|OTTHUMT00000078380.3|APMAP-201|APMAP|2202|protein_coding|_1915_GAGGACTTT	446	525	0.344498	0.260081	0.084417	3.11411	0.001845	ENST00000217456.3	APMAP	1919	GAGGACTTT	-	24963207	chr20	3'UTR	0.87148	0.596276	0.0295186	2.68166	protein_coding	TRUE	Background
ENST00000217456.3|ENSG00000101474.12|OTTHUMG00000032107.3|OTTHUMT00000078380.3|APMAP-201|APMAP|2202|protein_coding|_1953_GCTGACCAT	395	484	0.0718563	0.0574713	0.014385	1.96685	0.0492005	ENST00000217456.3	APMAP	1957	GCTGACCAT	-	24963169	chr20	3'UTR	0.888738	0.596276	0.0295186	2.72441	protein_coding	TRUE	Background
ENST00000217456.3|ENSG00000101474.12|OTTHUMG00000032107.3|OTTHUMT00000078380.3|APMAP-201|APMAP|2202|protein_coding|_2061_GTGAACAGT	421	493	0.711864	0.617647	0.0942173	2.76697	0.00565802	ENST00000217456.3	APMAP	2065	GTGAACAGT	-	24963061	chr20	3'UTR	0.937784	0.596276	0.0295186	2.84589	protein_coding	TRUE	Background
ENST00000217456.3|ENSG00000101474.12|OTTHUMG00000032107.3|OTTHUMT00000078380.3|APMAP-201|APMAP|2202|protein_coding|_571_AGGGACTAT	404	390	0.0557103	0.0787879	-0.0230776	-2.3288	0.0198695	ENST00000217456.3	APMAP	575	AGGGACTAT	-	24971485	chr20	CDS	0.261126	0.596276	0.0295186	1.40865	protein_coding	TRUE	Background
ENST00000217456.3|ENSG00000101474.12|OTTHUMG00000032107.3|OTTHUMT00000078380.3|APMAP-201|APMAP|2202|protein_coding|_645_AAGAACATG	420	400	0.0124069	0.0103359	0.00207103	2.43254	0.0149932	ENST00000217456.3	APMAP	649	AAGAACATG	-	24970323	chr20	CDS	0.294732	0.596276	0.0295186	1.46795	protein_coding	TRUE	Background
ENST00000217456.3|ENSG00000101474.12|OTTHUMG00000032107.3|OTTHUMT00000078380.3|APMAP-201|APMAP|2202|protein_coding|_732_CGAGACTAC	402	390	0.13986	0.210317	-0.0704573	-3.44292	0.000575471	ENST00000217456.3	APMAP	736	CGAGACTAC	-	24970236	chr20	CDS	0.334242	0.596276	0.0295186	1.53766	protein_coding	TRUE	Background
ENST00000217515.11|ENSG00000091164.13|OTTHUMG00000132722.7|OTTHUMT00000256064.3|TXNL1-201|TXNL1|6840|protein_coding|_1178_CTTGACACA	103	169	0.575	0.41791	0.15709	2.03324	0.0420288	ENST00000217515.11	TXNL1	1182	CTTGACACA	-	56602866	chr18	3'UTR	0.172807	0.149269	0.0225146	2.02767	protein_coding	TRUE	siEZH2 Hypomethylated
ENST00000217515.11|ENSG00000091164.13|OTTHUMG00000132722.7|OTTHUMT00000256064.3|TXNL1-201|TXNL1|6840|protein_coding|_804_TGGAACTGA	188	266	0.0645161	0.0655022	-0.000986054	2.12926	0.0332326	ENST00000217515.11	TXNL1	808	TGGAACTGA	-	56614502	chr18	CDS	0.118129	0.149269	0.0225146	1.75433	protein_coding	TRUE	Background
ENST00000217515.11|ENSG00000091164.13|OTTHUMG00000132722.7|OTTHUMT00000256064.3|TXNL1-201|TXNL1|6840|protein_coding|_880_TGTAACTAT	196	277	0.46729	0.258741	0.208548	3.58674	0.000334841	ENST00000217515.11	TXNL1	884	TGTAACTAT	-	56614426	chr18	CDS	0.12924	0.149269	0.0225146	1.84198	protein_coding	TRUE	siEZH2 Hypomethylated
ENST00000217515.11|ENSG00000091164.13|OTTHUMG00000132722.7|OTTHUMT00000256064.3|TXNL1-201|TXNL1|6840|protein_coding|_916_GGAAACAAC	201	285	0.126984	0.0666667	0.0603175	2.00396	0.0450749	ENST00000217515.11	TXNL1	920	GGAAACAAC	-	56611064	chr18	CDS	0.134503	0.149269	0.0225146	1.88351	protein_coding	TRUE	Background
ENST00000217652.8|ENSG00000101608.13|OTTHUMG00000131509.7|OTTHUMT00000254364.2|MYL12A-201|MYL12A|958|protein_coding|_196_TTTGACCAG	434	539	0.382637	0.325062	0.0575746	2.40648	0.0161072	ENST00000217652.8	MYL12A	200	TTTGACCAG	+	3253324	chr18	CDS	0.208768	0.664927	0.129436	1.14815	protein_coding	TRUE	Background
ENST00000217652.8|ENSG00000101608.13|OTTHUMG00000131509.7|OTTHUMT00000254364.2|MYL12A-201|MYL12A|958|protein_coding|_247_CAGAACAGA	396	438	0.0382353	0.0153453	0.02289	2.20693	0.0273191	ENST00000217652.8	MYL12A	251	CAGAACAGA	+	3253375	chr18	CDS	0.262004	0.664927	0.129436	1.24756	protein_coding	TRUE	Background
ENST00000217652.8|ENSG00000101608.13|OTTHUMG00000131509.7|OTTHUMT00000254364.2|MYL12A-201|MYL12A|958|protein_coding|_640_AATAACTTC	530	635	0.171875	0.124224	0.0476514	3.13106	0.00174179	ENST00000217652.8	MYL12A	644	AATAACTTC	+	3255923	chr18	3'UTR	0.672234	0.664927	0.129436	2.02181	protein_coding	TRUE	Background
ENST00000217652.8|ENSG00000101608.13|OTTHUMG00000131509.7|OTTHUMT00000254364.2|MYL12A-201|MYL12A|958|protein_coding|_794_CGGGACTTT	426	538	0.441558	0.379877	0.0616816	2.28589	0.0222608	ENST00000217652.8	MYL12A	798	CGGGACTTT	+	3256077	chr18	3'UTR	0.832985	0.664927	0.129436	2.50156	protein_coding	TRUE	Background
ENST00000217893.10|ENSG00000273841.6|OTTHUMG00000099359.8|OTTHUMT00000479681.2|TAF9-201|TAF9|1163|protein_coding|_831_AAAAACATT	287	343	0.27234	0.156364	0.115977	3.07868	0.00207917	ENST00000217893.10	TAF9	835	AAAAACATT	-	69365070	chr5	CDS	0.717971	0.827171	0.146174	1.83965	protein_coding	TRUE	siEZH2 Hypomethylated
ENST00000217901.10|ENSG00000067829.20|OTTHUMG00000024219.31|OTTHUMT00000061084.28|IDH3G-201|IDH3G|1335|protein_coding|_157_AGGAACATC	154	241	0.0416667	0.0215517	0.0201149	1.96171	0.0497967	ENST00000217901.10	IDH3G	161	AGGAACATC	-	153790820	chrX	CDS	0.120599	0.921348	0.0382022	1.0933	protein_coding	TRUE	Background
ENST00000217901.10|ENSG00000067829.20|OTTHUMG00000024219.31|OTTHUMT00000061084.28|IDH3G-201|IDH3G|1335|protein_coding|_174_ACAAACAAT	81	140	0.131148	0.12931	0.0018372	1.97368	0.0484185	ENST00000217901.10	IDH3G	178	ACAAACAAT	-	153790569	chrX	CDS	0.133333	0.921348	0.0382022	1.10772	protein_coding	TRUE	Background
ENST00000217901.10|ENSG00000067829.20|OTTHUMG00000024219.31|OTTHUMT00000061084.28|IDH3G-201|IDH3G|1335|protein_coding|_373_CGGAACCGC	138	221	0.0747664	0.0276243	0.047142	1.96336	0.0496047	ENST00000217901.10	IDH3G	377	CGGAACCGC	-	153789729	chrX	CDS	0.282397	0.921348	0.0382022	1.27651	protein_coding	TRUE	Background
ENST00000217958.8|ENSG00000101843.19|OTTHUMG00000022177.3|OTTHUMT00000057868.2|PSMD10-201|PSMD10|1470|protein_coding|_1220_GTGGACCAC	229	255	0.100917	0.0241935	0.0767239	2.83674	0.00455771	ENST00000217958.8	PSMD10	1224	GTGGACCAC	-	108084452	chrX	3'UTR	0.832653	0.477551	0.0163265	2.67969	protein_coding	TRUE	Background
ENST00000217958.8|ENSG00000101843.19|OTTHUMG00000022177.3|OTTHUMT00000057868.2|PSMD10-201|PSMD10|1470|protein_coding|_123_TAGAACTGA	239	219	0.156425	0.0914286	0.064996	2.71072	0.00671365	ENST00000217958.8	PSMD10	127	TAGAACTGA	-	108091415	chrX	CDS	0.0863946	0.477551	0.0163265	1.15192	protein_coding	TRUE	Background
ENST00000217958.8|ENSG00000101843.19|OTTHUMG00000022177.3|OTTHUMT00000057868.2|PSMD10-201|PSMD10|1470|protein_coding|_37_TCTAACCTA	254	240	0.129944	0.0751445	0.054799	2.09995	0.0357329	ENST00000217958.8	PSMD10	41	TCTAACCTA	-	108091501	chrX	CDS	0.0278912	0.477551	0.0163265	1.02507	protein_coding	TRUE	Background
ENST00000217958.8|ENSG00000101843.19|OTTHUMG00000022177.3|OTTHUMT00000057868.2|PSMD10-201|PSMD10|1470|protein_coding|_535_GGTAACACT	247	260	0.147541	0.078125	0.069416	2.43688	0.0148147	ENST00000217958.8	PSMD10	539	GGTAACACT	-	108087695	chrX	CDS	0.366667	0.477551	0.0163265	1.75959	protein_coding	TRUE	Background
ENST00000217958.8|ENSG00000101843.19|OTTHUMG00000022177.3|OTTHUMT00000057868.2|PSMD10-201|PSMD10|1470|protein_coding|_893_AATAACTGT	275	302	0.24581	0.17734	0.0684702	2.40643	0.0161094	ENST00000217958.8	PSMD10	897	AATAACTGT	-	108084779	chrX	3'UTR	0.610204	0.477551	0.0163265	2.25391	protein_coding	TRUE	Background
ENST00000217971.8|ENSG00000101856.10|OTTHUMG00000022268.2|OTTHUMT00000058024.2|PGRMC1-201|PGRMC1|1879|protein_coding|_1360_AAAAACCTA	340	388	0.277056	0.14386	0.133197	3.99975	6.34089e-05	ENST00000217971.8	PGRMC1	1364	AAAAACCTA	+	119243952	chrX	3'UTR	0.725918	0.353379	0.0420436	2.57613	protein_coding	TRUE	siEZH2 Hypomethylated
ENST00000217971.8|ENSG00000101856.10|OTTHUMG00000022268.2|OTTHUMT00000058024.2|PGRMC1-201|PGRMC1|1879|protein_coding|_1387_TAGGACTGT	295	324	0.104247	0.119565	-0.0153181	-1.96244	0.0497108	ENST00000217971.8	PGRMC1	1391	TAGGACTGT	+	119243979	chrX	3'UTR	0.740287	0.353379	0.0420436	2.59835	protein_coding	TRUE	Background
ENST00000217971.8|ENSG00000101856.10|OTTHUMG00000022268.2|OTTHUMT00000058024.2|PGRMC1-201|PGRMC1|1879|protein_coding|_1534_CTGAACCAC	327	406	0.186992	0.158228	0.028764	2.70979	0.0067326	ENST00000217971.8	PGRMC1	1538	CTGAACCAC	+	119244126	chrX	3'UTR	0.81852	0.353379	0.0420436	2.71934	protein_coding	TRUE	Background
ENST00000217971.8|ENSG00000101856.10|OTTHUMG00000022268.2|OTTHUMT00000058024.2|PGRMC1-201|PGRMC1|1879|protein_coding|_1682_GTTAACACT	346	424	0.309322	0.195946	0.113376	3.58225	0.000340645	ENST00000217971.8	PGRMC1	1686	GTTAACACT	+	119244274	chrX	3'UTR	0.897286	0.353379	0.0420436	2.84115	protein_coding	TRUE	siEZH2 Hypomethylated
ENST00000217971.8|ENSG00000101856.10|OTTHUMG00000022268.2|OTTHUMT00000058024.2|PGRMC1-201|PGRMC1|1879|protein_coding|_1794_GTGAACTGT	312	394	0.146617	0.11236	0.034257	2.53011	0.0114028	ENST00000217971.8	PGRMC1	1798	GTGAACTGT	+	119244386	chrX	3'UTR	0.956892	0.353379	0.0420436	2.93333	protein_coding	TRUE	Background
ENST00000217971.8|ENSG00000101856.10|OTTHUMG00000022268.2|OTTHUMT00000058024.2|PGRMC1-201|PGRMC1|1879|protein_coding|_496_GATGACCTT	339	326	0.0541516	0.0557769	-0.00162527	-1.96116	0.0498604	ENST00000217971.8	PGRMC1	500	GATGACCTT	+	119240402	chrX	CDS	0.266099	0.353379	0.0420436	1.71966	protein_coding	TRUE	Background
ENST00000217971.8|ENSG00000101856.10|OTTHUMG00000022268.2|OTTHUMT00000058024.2|PGRMC1-201|PGRMC1|1879|protein_coding|_505_TCTGACCTC	314	312	0.231373	0.122137	0.109235	3.39052	0.000697594	ENST00000217971.8	PGRMC1	509	TCTGACCTC	+	119240411	chrX	CDS	0.270889	0.353379	0.0420436	1.73504	protein_coding	TRUE	siEZH2 Hypomethylated
ENST00000217971.8|ENSG00000101856.10|OTTHUMG00000022268.2|OTTHUMT00000058024.2|PGRMC1-201|PGRMC1|1879|protein_coding|_629_AAGAACCAA	311	321	0.0101351	0.00634921	0.00378593	3.32644	0.000879628	ENST00000217971.8	PGRMC1	633	AAGAACCAA	+	119243221	chrX	CDS	0.336881	0.353379	0.0420436	1.94701	protein_coding	TRUE	Background
ENST00000217971.8|ENSG00000101856.10|OTTHUMG00000022268.2|OTTHUMT00000058024.2|PGRMC1-201|PGRMC1|1879|protein_coding|_818_ATTAACTTC	326	339	0.505747	0.424084	0.0816634	2.47679	0.0132571	ENST00000217971.8	PGRMC1	822	ATTAACTTC	+	119243410	chrX	3'UTR	0.437467	0.353379	0.0420436	2.13004	protein_coding	TRUE	Background
ENST00000218104.6|ENSG00000101986.12|OTTHUMG00000024215.4|OTTHUMT00000061041.2|ABCD1-201|ABCD1|3669|protein_coding|_3126_TGGGACCCA	176	248	0.195946	0.122727	0.0732187	1.97132	0.0486872	ENST00000218104.6	ABCD1	3130	TGGGACCCA	+	153744217	chrX	3'UTR	0.853093	0.721177	0.11202	2.47312	protein_coding	TRUE	Background
ENST00000218104.6|ENSG00000101986.12|OTTHUMG00000024215.4|OTTHUMT00000061041.2|ABCD1-201|ABCD1|3669|protein_coding|_609_ATGAACCGG	106	128	0.123288	0.144231	-0.0209431	2.21352	0.0268615	ENST00000218104.6	ABCD1	613	ATGAACCGG	+	153725469	chrX	CDS	0.167075	0.721177	0.11202	1.09038	protein_coding	TRUE	Background
ENST00000218340.4|ENSG00000102218.6|OTTHUMG00000021430.2|OTTHUMT00000056375.2|RP2-201|RP2|3700|protein_coding|_3041_CCTGACCTC	24	42	0.190476	0.4	-0.209524	-2.18608	0.0288095	ENST00000218340.4	RP2	3045	CCTGACCTC	+	46881704	chrX	3'UTR	0.822973	0.299459	0.0156757	2.7473	protein_coding	TRUE	siEZH2 Hypermethylated
ENST00000218340.4|ENSG00000102218.6|OTTHUMG00000021430.2|OTTHUMT00000056375.2|RP2-201|RP2|3700|protein_coding|_3128_TTAAACACC	25	47	1	0.826087	0.173913	2.70269	0.00687806	ENST00000218340.4	RP2	3132	TTAAACACC	+	46881791	chrX	3'UTR	0.846486	0.299459	0.0156757	2.78086	protein_coding	TRUE	siEZH2 Hypomethylated
ENST00000218340.4|ENSG00000102218.6|OTTHUMG00000021430.2|OTTHUMT00000056375.2|RP2-201|RP2|3700|protein_coding|_3249_TATAACATA	27	50	0.736842	0.266667	0.470175	3.34134	0.000833748	ENST00000218340.4	RP2	3253	TATAACATA	+	46881912	chrX	3'UTR	0.879189	0.299459	0.0156757	2.82755	protein_coding	TRUE	siEZH2 Hypomethylated
ENST00000218364.5|ENSG00000102241.12|OTTHUMG00000022510.4|OTTHUMT00000058497.2|HTATSF1-201|HTATSF1|2694|protein_coding|_2264_GGGGACTTT	45	41	0.8	0.666667	0.133333	2.49447	0.0126145	ENST00000218364.5	HTATSF1	2268	GGGGACTTT	+	136511921	chrX	CDS	0.841871	0.875278	0.0345212	1.96026	protein_coding	TRUE	siEZH2 Hypomethylated
ENST00000218364.5|ENSG00000102241.12|OTTHUMG00000022510.4|OTTHUMT00000058497.2|HTATSF1-201|HTATSF1|2694|protein_coding|_2567_GTAAACTGG	43	32	0.482759	0.333333	0.149425	2.04601	0.0407553	ENST00000218364.5	HTATSF1	2571	GTAAACTGG	+	136512224	chrX	3'UTR	0.954343	0.875278	0.0345212	2.63393	protein_coding	TRUE	siEZH2 Hypomethylated
ENST00000218516.4|ENSG00000102393.14|OTTHUMG00000022026.6|OTTHUMT00000057540.2|GLA-201|GLA|1318|protein_coding|_1297_AAAGACTTA	42	48	0.419355	0.710526	-0.291171	-2.30499	0.021167	ENST00000218516.4	GLA	1301	AAAGACTTA	-	101397819	chrX	CDS	0.987102	0.994689	0.0182094	1.99223	protein_coding	TRUE	siEZH2 Hypermethylated
ENST00000218516.4|ENSG00000102393.14|OTTHUMG00000022026.6|OTTHUMT00000057540.2|GLA-201|GLA|1318|protein_coding|_982_CAGGACCCC	54	70	0	0	0	-2.22747	0.0259158	ENST00000218516.4	GLA	986	CAGGACCCC	-	101398404	chrX	CDS	0.748103	0.994689	0.0182094	1.74747	protein_coding	TRUE	Background
ENST00000218652.12|ENSG00000102471.16|OTTHUMG00000017136.9|OTTHUMT00000045380.2|NDFIP2-201|NDFIP2|4624|protein_coding|_1000_AGAAACATG	154	140	0.0202703	0.00714286	0.0131274	2.38179	0.0172285	ENST00000218652.12	NDFIP2	1004	AGAAACATG	+	79551065	chr13	CDS	0.217128	0.22859	0.0105969	1.94742	protein_coding	TRUE	Background
ENST00000218652.12|ENSG00000102471.16|OTTHUMG00000017136.9|OTTHUMT00000045380.2|NDFIP2-201|NDFIP2|4624|protein_coding|_1417_ATTGACTTC	122	130	0.741935	0.520408	0.221527	3.00385	0.00266585	ENST00000218652.12	NDFIP2	1421	ATTGACTTC	+	79552875	chr13	3'UTR	0.30731	0.22859	0.0105969	2.10205	protein_coding	TRUE	siEZH2 Hypomethylated
ENST00000218652.12|ENSG00000102471.16|OTTHUMG00000017136.9|OTTHUMT00000045380.2|NDFIP2-201|NDFIP2|4624|protein_coding|_1492_TTAGACTCA	106	93	0.240506	0.272727	-0.0322209	-2.15622	0.0310667	ENST00000218652.12	NDFIP2	1496	TTAGACTCA	+	79552950	chr13	3'UTR	0.323529	0.22859	0.0105969	2.12307	protein_coding	TRUE	Background
ENST00000218652.12|ENSG00000102471.16|OTTHUMG00000017136.9|OTTHUMT00000045380.2|NDFIP2-201|NDFIP2|4624|protein_coding|_1518_TGAAACATC	105	95	0.646341	0.513514	0.132828	2.17856	0.0293642	ENST00000218652.12	NDFIP2	1522	TGAAACATC	+	79552976	chr13	3'UTR	0.329152	0.22859	0.0105969	2.13036	protein_coding	TRUE	siEZH2 Hypomethylated
ENST00000218652.12|ENSG00000102471.16|OTTHUMG00000017136.9|OTTHUMT00000045380.2|NDFIP2-201|NDFIP2|4624|protein_coding|_1713_GTGAACTAA	93	86	0.120482	0.05	0.0704819	2.24329	0.0248784	ENST00000218652.12	NDFIP2	1717	GTGAACTAA	+	79553171	chr13	3'UTR	0.371324	0.22859	0.0105969	2.18503	protein_coding	TRUE	Background
ENST00000218652.12|ENSG00000102471.16|OTTHUMG00000017136.9|OTTHUMT00000045380.2|NDFIP2-201|NDFIP2|4624|protein_coding|_2425_TTAAACTTA	61	57	0.134615	0.166667	-0.0320513	-2.33455	0.0195667	ENST00000218652.12	NDFIP2	2429	TTAAACTTA	+	79553883	chr13	3'UTR	0.525303	0.22859	0.0105969	2.38464	protein_coding	TRUE	Background
ENST00000218652.12|ENSG00000102471.16|OTTHUMG00000017136.9|OTTHUMT00000045380.2|NDFIP2-201|NDFIP2|4624|protein_coding|_2488_TTAGACATT	60	60	0.0175439	0.117647	-0.100103	-3.56907	0.000358245	ENST00000218652.12	NDFIP2	2492	TTAGACATT	+	79553946	chr13	3'UTR	0.538927	0.22859	0.0105969	2.4023	protein_coding	TRUE	siEZH2 Hypermethylated
ENST00000218652.12|ENSG00000102471.16|OTTHUMG00000017136.9|OTTHUMT00000045380.2|NDFIP2-201|NDFIP2|4624|protein_coding|_2567_TATAACCTC	37	32	0.758621	0.647059	0.111562	1.97337	0.0484529	ENST00000218652.12	NDFIP2	2571	TATAACCTC	+	79554025	chr13	3'UTR	0.556012	0.22859	0.0105969	2.42445	protein_coding	TRUE	siEZH2 Hypomethylated
ENST00000218652.12|ENSG00000102471.16|OTTHUMG00000017136.9|OTTHUMT00000045380.2|NDFIP2-201|NDFIP2|4624|protein_coding|_654_AGAAACATC	158	142	0.0128205	0	0.0128205	2.29545	0.0217074	ENST00000218652.12	NDFIP2	658	AGAAACATC	+	79533445	chr13	CDS	0.142301	0.22859	0.0105969	1.60417	protein_coding	TRUE	Background
ENST00000218652.12|ENSG00000102471.16|OTTHUMG00000017136.9|OTTHUMT00000045380.2|NDFIP2-201|NDFIP2|4624|protein_coding|_917_ATGGACAGT	123	117	0.277108	0.166667	0.110442	2.40604	0.0161264	ENST00000218652.12	NDFIP2	921	ATGGACAGT	+	79548360	chr13	CDS	0.199178	0.22859	0.0105969	1.86508	protein_coding	TRUE	siEZH2 Hypomethylated
ENST00000219066.5|ENSG00000065057.9|OTTHUMG00000128744.4|-|NTHL1-201|NTHL1|1067|protein_coding|_286_CAGGACTGG	42	35	0.025641	0.0322581	-0.00661704	-2.41433	0.0157642	ENST00000219066.5	NTHL1	290	CAGGACTGG	-	2046234	chr16	CDS	0.27179	0.896907	0.0196813	1.28739	protein_coding	TRUE	Background
ENST00000219066.5|ENSG00000065057.9|OTTHUMG00000128744.4|-|NTHL1-201|NTHL1|1067|protein_coding|_438_CCAAACCAA	66	66	0.160714	0.0172414	0.143473	2.30743	0.0210308	ENST00000219066.5	NTHL1	442	CCAAACCAA	-	2044755	chr16	CDS	0.414246	0.896907	0.0196813	1.44979	protein_coding	TRUE	siEZH2 Hypomethylated
ENST00000219097.7|ENSG00000091651.9|OTTHUMG00000132539.5|OTTHUMT00000255739.4|ORC6-201|ORC6|1615|protein_coding|_1558_TTTGACTAA	47	24	0.71875	0.375	0.34375	2.51617	0.0118638	ENST00000219097.7	ORC6	1562	TTTGACTAA	+	46698342	chr16	3'UTR	0.967183	0.497214	0.0291022	2.93473	protein_coding	TRUE	siEZH2 Hypomethylated
ENST00000219097.7|ENSG00000091651.9|OTTHUMG00000132539.5|OTTHUMT00000255739.4|ORC6-201|ORC6|1615|protein_coding|_911_TAAGACTGT	52	22	0.88	1	-0.12	-2.22333	0.0261932	ENST00000219097.7	ORC6	915	TAAGACTGT	+	46697695	chr16	3'UTR	0.566563	0.497214	0.0291022	2.13793	protein_coding	TRUE	siEZH2 Hypermethylated
ENST00000219139.8|ENSG00000125149.12|OTTHUMG00000137510.6|OTTHUMT00000268829.3|PHAF1-201|PHAF1|2917|protein_coding|_1534_TGGAACTGT	25	70	0.0952381	0.0294118	0.0658263	2.20585	0.0273943	ENST00000219139.8	PHAF1	1538	TGGAACTGT	+	67147166	chr16	3'UTR	0.527254	0.51457	0.0805622	2.02613	protein_coding	TRUE	Background
ENST00000219139.8|ENSG00000125149.12|OTTHUMG00000137510.6|OTTHUMT00000268829.3|PHAF1-201|PHAF1|2917|protein_coding|_1716_GGGGACACA	27	70	0.5	0.238806	0.261194	2.11691	0.0342675	ENST00000219139.8	PHAF1	1720	GGGGACACA	+	67147348	chr16	3'UTR	0.589647	0.51457	0.0805622	2.15466	protein_coding	TRUE	siEZH2 Hypomethylated
ENST00000219139.8|ENSG00000125149.12|OTTHUMG00000137510.6|OTTHUMT00000268829.3|PHAF1-201|PHAF1|2917|protein_coding|_1875_AAGGACAAG	24	68	0.318182	0.140625	0.177557	2.37411	0.0175914	ENST00000219139.8	PHAF1	1879	AAGGACAAG	+	67147507	chr16	3'UTR	0.644155	0.51457	0.0805622	2.26695	protein_coding	TRUE	siEZH2 Hypomethylated
ENST00000219139.8|ENSG00000125149.12|OTTHUMG00000137510.6|OTTHUMT00000268829.3|PHAF1-201|PHAF1|2917|protein_coding|_2525_GATGACAAT	30	82	0.0952381	0.446809	-0.35157	-2.33902	0.0193344	ENST00000219139.8	PHAF1	2529	GATGACAAT	+	67148157	chr16	3'UTR	0.866987	0.51457	0.0805622	2.72599	protein_coding	TRUE	siEZH2 Hypermethylated
ENST00000219139.8|ENSG00000125149.12|OTTHUMG00000137510.6|OTTHUMT00000268829.3|PHAF1-201|PHAF1|2917|protein_coding|_2711_ACTGACTGG	26	62	0.105263	0.382979	-0.277716	-2.03033	0.0423233	ENST00000219139.8	PHAF1	2715	ACTGACTGG	+	67148343	chr16	3'UTR	0.930751	0.51457	0.0805622	2.85734	protein_coding	TRUE	siEZH2 Hypermethylated
ENST00000219169.9|ENSG00000102898.13|OTTHUMG00000137540.7|OTTHUMT00000268871.2|NUTF2-201|NUTF2|2120|protein_coding|_156_TAGAACCCA	446	486	0.0147059	0.00883002	0.00587586	1.98674	0.046951	ENST00000219169.9	NUTF2	160	TAGAACCCA	+	67865209	chr16	CDS	0.0754717	0.218396	0.0386792	1.20472	protein_coding	TRUE	Background
ENST00000219169.9|ENSG00000102898.13|OTTHUMG00000137540.7|OTTHUMT00000268871.2|NUTF2-201|NUTF2|2120|protein_coding|_292_CAGGACCAT	512	536	0.014	0.0078125	0.0061875	-2.0972	0.0359756	ENST00000219169.9	NUTF2	296	CAGGACCAT	+	67868544	chr16	CDS	0.139623	0.218396	0.0386792	1.56168	protein_coding	TRUE	Background
ENST00000219169.9|ENSG00000102898.13|OTTHUMG00000137540.7|OTTHUMT00000268871.2|NUTF2-201|NUTF2|2120|protein_coding|_631_CTAGACTAG	528	587	0.177885	0.255172	-0.0772878	-4.06478	4.80779e-05	ENST00000219169.9	NUTF2	635	CTAGACTAG	+	67871083	chr16	3'UTR	0.299528	0.218396	0.0386792	2.1038	protein_coding	TRUE	Background
ENST00000219204.8|ENSG00000102931.8|OTTHUMG00000133459.4|OTTHUMT00000257334.4|ARL2BP-201|ARL2BP|1969|protein_coding|_1484_ATAGACTAA	90	96	0.0506329	0.1625	-0.111867	-2.40371	0.0162298	ENST00000219204.8	ARL2BP	1488	ATAGACTAA	+	57253155	chr16	3'UTR	0.755714	0.303707	0.055358	2.64916	protein_coding	TRUE	siEZH2 Hypermethylated
ENST00000219204.8|ENSG00000102931.8|OTTHUMG00000133459.4|OTTHUMT00000257334.4|ARL2BP-201|ARL2BP|1969|protein_coding|_1549_ATAAACCAG	71	92	0.36	0.140625	0.219375	2.24244	0.0249331	ENST00000219204.8	ARL2BP	1553	ATAAACCAG	+	57253220	chr16	3'UTR	0.788725	0.303707	0.055358	2.69657	protein_coding	TRUE	siEZH2 Hypomethylated
ENST00000219204.8|ENSG00000102931.8|OTTHUMG00000133459.4|OTTHUMT00000257334.4|ARL2BP-201|ARL2BP|1969|protein_coding|_1931_TAAAACTTC	34	37	0.28	0.147059	0.132941	2.88907	0.00386385	ENST00000219204.8	ARL2BP	1935	TAAAACTTC	+	57253602	chr16	3'UTR	0.982732	0.303707	0.055358	2.9752	protein_coding	TRUE	siEZH2 Hypomethylated
ENST00000219204.8|ENSG00000102931.8|OTTHUMG00000133459.4|OTTHUMT00000257334.4|ARL2BP-201|ARL2BP|1969|protein_coding|_702_TGTAACTCT	85	99	0.842105	0.545455	0.296651	2.13087	0.0331002	ENST00000219204.8	ARL2BP	706	TGTAACTCT	+	57252373	chr16	3'UTR	0.358558	0.303707	0.055358	2.07877	protein_coding	TRUE	siEZH2 Hypomethylated
ENST00000219204.8|ENSG00000102931.8|OTTHUMG00000133459.4|OTTHUMT00000257334.4|ARL2BP-201|ARL2BP|1969|protein_coding|_937_ACTAACCCG	88	101	0.0606061	0.0235294	0.0370766	2.755	0.00586914	ENST00000219204.8	ARL2BP	941	ACTAACCCG	+	57252608	chr16	3'UTR	0.477908	0.303707	0.055358	2.25018	protein_coding	TRUE	Background
ENST00000219207.10|ENSG00000102934.10|OTTHUMG00000133465.6|OTTHUMT00000257341.4|PLLP-201|PLLP|1497|protein_coding|_1351_GCTAACATC	34	45	0.214286	0.0526316	0.161654	2.19813	0.02794	ENST00000219207.10	PLLP	1355	GCTAACATC	-	57256238	chr16	3'UTR	0.905144	0.454242	0.0895124	2.82619	protein_coding	TRUE	siEZH2 Hypomethylated
ENST00000219207.10|ENSG00000102934.10|OTTHUMG00000133465.6|OTTHUMT00000257341.4|PLLP-201|PLLP|1497|protein_coding|_450_TTTAACATC	30	42	0.6875	0.333333	0.354167	2.09023	0.0365967	ENST00000219207.10	PLLP	454	TTTAACATC	-	57258571	chr16	CDS	0.303273	0.454242	0.0895124	1.58608	protein_coding	TRUE	siEZH2 Hypomethylated
ENST00000219207.10|ENSG00000102934.10|OTTHUMG00000133465.6|OTTHUMT00000257341.4|PLLP-201|PLLP|1497|protein_coding|_540_TATAACCAG	32	41	0.2	0.625	-0.425	-2.26797	0.0233308	ENST00000219207.10	PLLP	544	TATAACCAG	-	57258481	chr16	CDS	0.363393	0.454242	0.0895124	1.75092	protein_coding	TRUE	siEZH2 Hypermethylated
ENST00000219252.10|ENSG00000102978.13|OTTHUMG00000133464.4|OTTHUMT00000257340.4|POLR2C-201|POLR2C|1764|protein_coding|_1157_GGGAACCAA	166	132	0.025	0.00763359	0.0173664	3.1892	0.00142668	ENST00000219252.10	POLR2C	1161	GGGAACCAA	+	57471407	chr16	3'UTR	0.658163	0.493764	0.0260771	2.32475	protein_coding	TRUE	Background
ENST00000219252.10|ENSG00000102978.13|OTTHUMG00000133464.4|OTTHUMT00000257340.4|POLR2C-201|POLR2C|1764|protein_coding|_1659_GAAAACCAG	77	55	0.541667	0.358974	0.182692	2.28708	0.022191	ENST00000219252.10	POLR2C	1663	GAAAACCAG	+	57471909	chr16	3'UTR	0.942744	0.493764	0.0260771	2.8869	protein_coding	TRUE	siEZH2 Hypomethylated
ENST00000219252.10|ENSG00000102978.13|OTTHUMG00000133464.4|OTTHUMT00000257340.4|POLR2C-201|POLR2C|1764|protein_coding|_370_GAAGACCAG	77	63	0.0131579	0	0.0131579	2.11313	0.0345895	ENST00000219252.10	POLR2C	374	GAAGACCAG	+	57469235	chr16	CDS	0.212018	0.493764	0.0260771	1.39758	protein_coding	TRUE	Background
ENST00000219252.10|ENSG00000102978.13|OTTHUMG00000133464.4|OTTHUMT00000257340.4|POLR2C-201|POLR2C|1764|protein_coding|_442_CGGAACCGA	146	113	0	0.00917431	-0.00917431	2.93539	0.00333132	ENST00000219252.10	POLR2C	446	CGGAACCGA	+	57469723	chr16	CDS	0.252834	0.493764	0.0260771	1.48485	protein_coding	TRUE	Background
ENST00000219271.4|ENSG00000102996.5|OTTHUMG00000133466.3|OTTHUMT00000257342.2|MMP15-201|MMP15|4062|protein_coding|_1011_TGGAACAAC	253	275	0.0540541	0.0461538	0.00790021	2.10014	0.0357167	ENST00000219271.4	MMP15	1015	TGGAACAAC	+	58038373	chr16	CDS	0.249877	0.641064	0.146972	1.20827	protein_coding	TRUE	Background
ENST00000219271.4|ENSG00000102996.5|OTTHUMG00000133466.3|OTTHUMT00000257342.2|MMP15-201|MMP15|4062|protein_coding|_1287_GGGGACACC	251	277	0.190265	0.105882	0.0843831	3.08532	0.00203332	ENST00000219271.4	MMP15	1291	GGGGACACC	+	58040129	chr16	CDS	0.317824	0.641064	0.146972	1.34579	protein_coding	TRUE	Background
ENST00000219271.4|ENSG00000102996.5|OTTHUMG00000133466.3|OTTHUMT00000257342.2|MMP15-201|MMP15|4062|protein_coding|_1316_CTGGACCTT	246	281	0.0622222	0.0410448	0.0211774	3.74025	0.000183839	ENST00000219271.4	MMP15	1320	CTGGACCTT	+	58040158	chr16	CDS	0.324963	0.641064	0.146972	1.36024	protein_coding	TRUE	Background
ENST00000219271.4|ENSG00000102996.5|OTTHUMG00000133466.3|OTTHUMT00000257342.2|MMP15-201|MMP15|4062|protein_coding|_1344_GGAAACAAC	255	295	0.190045	0.129278	0.0607677	2.41752	0.0156267	ENST00000219271.4	MMP15	1348	GGAAACAAC	+	58040540	chr16	CDS	0.331856	0.641064	0.146972	1.37419	protein_coding	TRUE	Background
ENST00000219271.4|ENSG00000102996.5|OTTHUMG00000133466.3|OTTHUMT00000257342.2|MMP15-201|MMP15|4062|protein_coding|_1797_CTGGACAAC	241	289	0.0135135	0.0141343	-0.000620762	2.98168	0.00286671	ENST00000219271.4	MMP15	1801	CTGGACAAC	+	58042271	chr16	CDS	0.443378	0.641064	0.146972	1.5999	protein_coding	TRUE	Background
ENST00000219271.4|ENSG00000102996.5|OTTHUMG00000133466.3|OTTHUMT00000257342.2|MMP15-201|MMP15|4062|protein_coding|_2043_GAGGACAGG	189	235	0.187919	0.104712	0.0832074	3.13226	0.00173465	ENST00000219271.4	MMP15	2047	GAGGACAGG	+	58043357	chr16	CDS	0.503939	0.641064	0.146972	1.72247	protein_coding	TRUE	Background
ENST00000219271.4|ENSG00000102996.5|OTTHUMG00000133466.3|OTTHUMT00000257342.2|MMP15-201|MMP15|4062|protein_coding|_2355_GCGGACAGC	281	367	0.252	0.176829	0.0751707	2.59076	0.00957645	ENST00000219271.4	MMP15	2359	GCGGACAGC	+	58045199	chr16	CDS	0.580748	0.641064	0.146972	1.87793	protein_coding	TRUE	Background
ENST00000219271.4|ENSG00000102996.5|OTTHUMG00000133466.3|OTTHUMT00000257342.2|MMP15-201|MMP15|4062|protein_coding|_2847_CCAGACAGG	205	294	0.255474	0.33526	-0.0797857	-2.025	0.0428675	ENST00000219271.4	MMP15	2851	CCAGACAGG	+	58045691	chr16	3'UTR	0.701871	0.641064	0.146972	2.16941	protein_coding	TRUE	Background
ENST00000219271.4|ENSG00000102996.5|OTTHUMG00000133466.3|OTTHUMT00000257342.2|MMP15-201|MMP15|4062|protein_coding|_3181_AGTGACCCT	345	501	0.32197	0.232673	0.0892964	3.41197	0.000644943	ENST00000219271.4	MMP15	3185	AGTGACCCT	+	58046025	chr16	3'UTR	0.784097	0.641064	0.146972	2.39849	protein_coding	TRUE	Background
ENST00000219271.4|ENSG00000102996.5|OTTHUMG00000133466.3|OTTHUMT00000257342.2|MMP15-201|MMP15|4062|protein_coding|_3204_GAGAACCCA	350	504	0.00584795	0	0.00584795	3.61953	0.000295134	ENST00000219271.4	MMP15	3208	GAGAACCCA	+	58046048	chr16	3'UTR	0.789759	0.641064	0.146972	2.41427	protein_coding	TRUE	Background
ENST00000219271.4|ENSG00000102996.5|OTTHUMG00000133466.3|OTTHUMT00000257342.2|MMP15-201|MMP15|4062|protein_coding|_3629_AGAGACACT	406	596	0.0817942	0.0695971	0.0121971	-2.175	0.02963	ENST00000219271.4	MMP15	3633	AGAGACACT	+	58046473	chr16	3'UTR	0.894387	0.641064	0.146972	2.70576	protein_coding	TRUE	Background
ENST00000219281.8|ENSG00000103005.13|OTTHUMG00000133456.5|OTTHUMT00000257331.4|USB1-201|USB1|2248|protein_coding|_1700_CAGGACACG	32	30	0	0	0	2.1974	0.0279918	ENST00000219281.8	USB1	1704	CAGGACACG	+	58021075	chr16	3'UTR	0.758007	0.3879	0.0342527	2.60465	protein_coding	TRUE	Background
ENST00000219313.9|ENSG00000103035.11|OTTHUMG00000137601.4|OTTHUMT00000269010.3|PSMD7-201|PSMD7|1631|protein_coding|_1073_TAAAACATG	409	488	0.204893	0.119593	0.0853001	2.22525	0.0260643	ENST00000219313.9	PSMD7	1077	TAAAACATG	+	74305735	chr16	3'UTR	0.660331	0.657879	0.0619252	2.00717	protein_coding	TRUE	Background
ENST00000219313.9|ENSG00000103035.11|OTTHUMG00000137601.4|OTTHUMT00000269010.3|PSMD7-201|PSMD7|1631|protein_coding|_1258_CTGAACTGC	182	271	0.047619	0.0299145	0.0177045	3.4121	0.00064465	ENST00000219313.9	PSMD7	1262	CTGAACTGC	+	74305920	chr16	3'UTR	0.773758	0.657879	0.0619252	2.33871	protein_coding	TRUE	Background
ENST00000219313.9|ENSG00000103035.11|OTTHUMG00000137601.4|OTTHUMT00000269010.3|PSMD7-201|PSMD7|1631|protein_coding|_281_GATGACAAA	353	375	0.198276	0.266667	-0.0683908	-2.13714	0.0325869	ENST00000219313.9	PSMD7	285	GATGACAAA	+	74301070	chr16	CDS	0.174739	0.657879	0.0619252	1.1893	protein_coding	TRUE	Background
ENST00000219313.9|ENSG00000103035.11|OTTHUMG00000137601.4|OTTHUMT00000269010.3|PSMD7-201|PSMD7|1631|protein_coding|_485_AAGGACCTA	378	390	0.0301205	0.0223464	0.00777411	2.12681	0.0334363	ENST00000219313.9	PSMD7	489	AAGGACCTA	+	74302243	chr16	CDS	0.299816	0.657879	0.0619252	1.39918	protein_coding	TRUE	Background
ENST00000219313.9|ENSG00000103035.11|OTTHUMG00000137601.4|OTTHUMT00000269010.3|PSMD7-201|PSMD7|1631|protein_coding|_541_TGGAACTCC	332	354	0.0526316	0.0473186	0.00531297	3.01589	0.0025623	ENST00000219313.9	PSMD7	545	TGGAACTCC	+	74304309	chr16	CDS	0.334151	0.657879	0.0619252	1.45679	protein_coding	TRUE	Background
ENST00000219313.9|ENSG00000103035.11|OTTHUMG00000137601.4|OTTHUMT00000269010.3|PSMD7-201|PSMD7|1631|protein_coding|_556_GAAAACATT	397	417	0.185811	0.135385	0.0504262	1.98187	0.0474933	ENST00000219313.9	PSMD7	560	GAAAACATT	+	74304324	chr16	CDS	0.343348	0.657879	0.0619252	1.47222	protein_coding	TRUE	Background
ENST00000219400.8|ENSG00000103121.9|OTTHUMG00000137625.6|OTTHUMT00000269047.3|CMC2-201|CMC2|10072|protein_coding|_238_ATTAACTTG	248	159	0.343373	0.222222	0.121151	2.25757	0.0239723	ENST00000219400.8	CMC2	242	ATTAACTTG	-	80997339	chr16	CDS	0.024027	0.0422955	0.0187649	1.22363	protein_coding	TRUE	siEZH2 Hypomethylated
ENST00000219400.8|ENSG00000103121.9|OTTHUMG00000137625.6|OTTHUMT00000269047.3|CMC2-201|CMC2|10072|protein_coding|_548_TTGAACCAT	239	158	0.0585366	0.028169	0.0303676	2.31073	0.0208475	ENST00000219400.8	CMC2	552	TTGAACCAT	-	80975967	chr16	3'UTR	0.0548054	0.0422955	0.0187649	2.01306	protein_coding	TRUE	Background
ENST00000219439.9|ENSG00000103160.12|OTTHUMG00000137635.8|OTTHUMT00000269076.4|HSDL1-201|HSDL1|3648|protein_coding|_1026_AAGGACCAC	30	26	0.037037	0	0.037037	2.23432	0.0254622	ENST00000219439.9	HSDL1	1030	AAGGACCAC	-	84129577	chr16	CDS	0.282346	0.317434	0.0460526	1.87071	protein_coding	TRUE	Background
ENST00000219439.9|ENSG00000103160.12|OTTHUMG00000137635.8|OTTHUMT00000269076.4|HSDL1-201|HSDL1|3648|protein_coding|_1195_GGGAACCTC	29	22	0.0714286	0	0.0714286	2.03499	0.0418518	ENST00000219439.9	HSDL1	1199	GGGAACCTC	-	84124589	chr16	3'UTR	0.328673	0.317434	0.0460526	2.01647	protein_coding	TRUE	Background
ENST00000219439.9|ENSG00000103160.12|OTTHUMG00000137635.8|OTTHUMT00000269076.4|HSDL1-201|HSDL1|3648|protein_coding|_1221_AAAAACACA	31	25	0.76	0.473684	0.286316	2.03549	0.0418014	ENST00000219439.9	HSDL1	1225	AAAAACACA	-	84124563	chr16	3'UTR	0.3358	0.317434	0.0460526	2.02691	protein_coding	TRUE	siEZH2 Hypomethylated
ENST00000219439.9|ENSG00000103160.12|OTTHUMG00000137635.8|OTTHUMT00000269076.4|HSDL1-201|HSDL1|3648|protein_coding|_1701_GAGAACCGT	31	28	0	0	0	2.85373	0.00432091	ENST00000219439.9	HSDL1	1705	GAGAACCGT	-	84124083	chr16	3'UTR	0.467379	0.317434	0.0460526	2.21968	protein_coding	TRUE	Background
ENST00000219439.9|ENSG00000103160.12|OTTHUMG00000137635.8|OTTHUMT00000269076.4|HSDL1-201|HSDL1|3648|protein_coding|_2043_TATAACTGA	30	31	0.615385	0.304348	0.311037	2.13508	0.0327541	ENST00000219439.9	HSDL1	2047	TATAACTGA	-	84123741	chr16	3'UTR	0.561129	0.317434	0.0460526	2.35703	protein_coding	TRUE	siEZH2 Hypomethylated
ENST00000219439.9|ENSG00000103160.12|OTTHUMG00000137635.8|OTTHUMT00000269076.4|HSDL1-201|HSDL1|3648|protein_coding|_2167_ATGGACAAA	25	22	0.0909091	0.0952381	-0.004329	1.98277	0.0473935	ENST00000219439.9	HSDL1	2171	ATGGACAAA	-	84123617	chr16	3'UTR	0.595121	0.317434	0.0460526	2.40683	protein_coding	TRUE	Background
ENST00000219439.9|ENSG00000103160.12|OTTHUMG00000137635.8|OTTHUMT00000269076.4|HSDL1-201|HSDL1|3648|protein_coding|_2385_GAAAACTCT	22	22	0.777778	0.294118	0.48366	2.7463	0.00602721	ENST00000219439.9	HSDL1	2389	GAAAACTCT	-	84123399	chr16	3'UTR	0.654879	0.317434	0.0460526	2.49438	protein_coding	TRUE	siEZH2 Hypomethylated
ENST00000219439.9|ENSG00000103160.12|OTTHUMG00000137635.8|OTTHUMT00000269076.4|HSDL1-201|HSDL1|3648|protein_coding|_2957_GCAAACATG	28	28	0.0454545	0.04	0.00545455	2.03197	0.0421569	ENST00000219439.9	HSDL1	2961	GCAAACATG	-	84122827	chr16	3'UTR	0.811678	0.317434	0.0460526	2.7241	protein_coding	TRUE	Background
ENST00000219439.9|ENSG00000103160.12|OTTHUMG00000137635.8|OTTHUMT00000269076.4|HSDL1-201|HSDL1|3648|protein_coding|_3438_ATGAACCTT	29	25	0.4	0.142857	0.257143	2.42	0.0155207	ENST00000219439.9	HSDL1	3442	ATGAACCTT	-	84122346	chr16	3'UTR	0.943531	0.317434	0.0460526	2.91727	protein_coding	TRUE	siEZH2 Hypomethylated
ENST00000219439.9|ENSG00000103160.12|OTTHUMG00000137635.8|OTTHUMT00000269076.4|HSDL1-201|HSDL1|3648|protein_coding|_3472_TTTAACAAT	27	30	0.166667	0.0384615	0.128205	2.44526	0.0144747	ENST00000219439.9	HSDL1	3476	TTTAACAAT	-	84122312	chr16	3'UTR	0.952851	0.317434	0.0460526	2.93092	protein_coding	TRUE	siEZH2 Hypomethylated
ENST00000219473.12|ENSG00000103194.16|OTTHUMG00000176770.5|OTTHUMT00000433660.1|USP10-201|USP10|3328|protein_coding|_1018_ATAGACTTG	109	142	0.811881	0.896296	-0.0844151	-2.23286	0.0255582	ENST00000219473.12	USP10	1022	ATAGACTTG	+	84745413	chr16	CDS	0.307091	0.746695	0.0273438	1.38889	protein_coding	TRUE	Background
ENST00000219473.12|ENSG00000103194.16|OTTHUMG00000176770.5|OTTHUMT00000433660.1|USP10-201|USP10|3328|protein_coding|_1611_CCTGACAGT	97	138	0.691176	0.5	0.191176	2.33684	0.0194477	ENST00000219473.12	USP10	1615	CCTGACAGT	+	84760246	chr16	CDS	0.485276	0.746695	0.0273438	1.63659	protein_coding	TRUE	siEZH2 Hypomethylated
ENST00000219473.12|ENSG00000103194.16|OTTHUMG00000176770.5|OTTHUMT00000433660.1|USP10-201|USP10|3328|protein_coding|_1799_AAGAACAAG	118	172	0.026087	0.0290698	-0.00298281	2.40039	0.0163778	ENST00000219473.12	USP10	1803	AAGAACAAG	+	84764144	chr16	CDS	0.541767	0.746695	0.0273438	1.71512	protein_coding	TRUE	Background
ENST00000219473.12|ENSG00000103194.16|OTTHUMG00000176770.5|OTTHUMT00000433660.1|USP10-201|USP10|3328|protein_coding|_2166_GAAGACTGG	103	148	0.0309278	0.0875912	-0.0566634	-2.69532	0.00703205	ENST00000219473.12	USP10	2170	GAAGACTGG	+	84772622	chr16	CDS	0.652043	0.746695	0.0273438	1.86842	protein_coding	TRUE	Background
ENST00000219473.12|ENSG00000103194.16|OTTHUMG00000176770.5|OTTHUMT00000433660.1|USP10-201|USP10|3328|protein_coding|_2473_GTGGACCTG	115	169	0.126126	0.0853659	0.0407603	2.05697	0.0396892	ENST00000219473.12	USP10	2477	GTGGACCTG	+	84779072	chr16	CDS	0.744291	0.746695	0.0273438	1.99666	protein_coding	TRUE	Background
ENST00000219473.12|ENSG00000103194.16|OTTHUMG00000176770.5|OTTHUMT00000433660.1|USP10-201|USP10|3328|protein_coding|_2663_TCTAACTTC	132	204	0.65	0.539062	0.110937	2.06184	0.0392234	ENST00000219473.12	USP10	2667	TCTAACTTC	+	84779262	chr16	3'UTR	0.801382	0.746695	0.0273438	2.2159	protein_coding	TRUE	siEZH2 Hypomethylated
ENST00000219473.12|ENSG00000103194.16|OTTHUMG00000176770.5|OTTHUMT00000433660.1|USP10-201|USP10|3328|protein_coding|_292_AGTGACACT	104	123	0.595506	0.370787	0.224719	2.9351	0.00333443	ENST00000219473.12	USP10	296	AGTGACACT	+	84744687	chr16	CDS	0.0889423	0.746695	0.0273438	1.08563	protein_coding	TRUE	siEZH2 Hypomethylated
ENST00000219473.12|ENSG00000103194.16|OTTHUMG00000176770.5|OTTHUMT00000433660.1|USP10-201|USP10|3328|protein_coding|_337_CTGAACCCT	91	108	0.0789474	0.039604	0.0393434	2.06809	0.038632	ENST00000219473.12	USP10	341	CTGAACCCT	+	84744732	chr16	CDS	0.102464	0.746695	0.0273438	1.10443	protein_coding	TRUE	Background
ENST00000219473.12|ENSG00000103194.16|OTTHUMG00000176770.5|OTTHUMT00000433660.1|USP10-201|USP10|3328|protein_coding|_384_AATAACCCC	83	115	0.0322581	0.010989	0.0212691	2.1151	0.0344217	ENST00000219473.12	USP10	388	AATAACCCC	+	84744779	chr16	CDS	0.116587	0.746695	0.0273438	1.12406	protein_coding	TRUE	Background
ENST00000219473.12|ENSG00000103194.16|OTTHUMG00000176770.5|OTTHUMT00000433660.1|USP10-201|USP10|3328|protein_coding|_646_CCGAACAGT	105	129	0.455882	0.597561	-0.141679	-2.07658	0.0378406	ENST00000219473.12	USP10	650	CCGAACAGT	+	84745041	chr16	CDS	0.195312	0.746695	0.0273438	1.2335	protein_coding	TRUE	siEZH2 Hypermethylated
ENST00000219473.12|ENSG00000103194.16|OTTHUMG00000176770.5|OTTHUMT00000433660.1|USP10-201|USP10|3328|protein_coding|_682_GGTGACATG	95	126	0.362319	0.252427	0.109892	1.98479	0.0471682	ENST00000219473.12	USP10	686	GGTGACATG	+	84745077	chr16	CDS	0.20613	0.746695	0.0273438	1.24854	protein_coding	TRUE	siEZH2 Hypomethylated
ENST00000219481.10|ENSG00000242612.7|OTTHUMG00000047846.9|OTTHUMT00000109069.6|DECR2-201|DECR2|1551|protein_coding|_1491_TTGGACTTT	46	54	0.538462	0.255814	0.282648	2.89088	0.00384162	ENST00000219481.10	DECR2	1495	TTGGACTTT	+	412427	chr16	3'UTR	0.963894	0.615732	0.0509349	2.90604	protein_coding	TRUE	siEZH2 Hypomethylated
ENST00000219481.10|ENSG00000242612.7|OTTHUMG00000047846.9|OTTHUMT00000109069.6|DECR2-201|DECR2|1551|protein_coding|_424_GGGAACTTC	59	66	0	0.030303	-0.030303	2.32437	0.0201057	ENST00000219481.10	DECR2	428	GGGAACTTC	+	410255	chr16	CDS	0.275951	0.615732	0.0509349	1.3984	protein_coding	TRUE	Background
ENST00000219535.7|ENSG00000103254.10|OTTHUMG00000121177.4|OTTHUMT00000421308.1|ANTKMT-201|ANTKMT|806|protein_coding|_448_CTGAACCCC	44	28	0.0238095	0.0454545	-0.021645	-2.50659	0.0121901	ENST00000219535.7	ANTKMT	452	CTGAACCCC	+	721853	chr16	CDS	0.560794	0.976427	0.165012	1.48777	protein_coding	TRUE	Background
ENST00000219542.3|ENSG00000103260.9|OTTHUMG00000047851.7|OTTHUMT00000421302.1|METRN-201|METRN|915|protein_coding|_680_CCAGACACC	21	35	0	0.0666667	-0.0666667	-2.39478	0.0166303	ENST00000219542.3	METRN	684	CCAGACACC	+	717160	chr16	3'UTR	0.747541	0.613115	NA	2.34746	protein_coding	TRUE	Background
ENST00000219548.9|ENSG00000103266.11|OTTHUMG00000121140.7|OTTHUMT00000241618.3|STUB1-201|STUB1|1340|protein_coding|_1142_TTGGACTCT	733	605	0.788952	0.717014	0.071938	2.33814	0.01938	ENST00000219548.9	STUB1	1146	TTGGACTCT	+	682608	chr16	3'UTR	0.855224	0.764925	0.0865672	2.38413	protein_coding	TRUE	Background
ENST00000219548.9|ENSG00000103266.11|OTTHUMG00000121140.7|OTTHUMT00000241618.3|STUB1-201|STUB1|1340|protein_coding|_278_CGGAACCCG	647	519	0.0112721	0.0138067	-0.00253456	2.96936	0.00298421	ENST00000219548.9	STUB1	282	CGGAACCCG	+	681159	chr16	CDS	0.210448	0.764925	0.0865672	1.18262	protein_coding	TRUE	Background
ENST00000219548.9|ENSG00000103266.11|OTTHUMG00000121140.7|OTTHUMT00000241618.3|STUB1-201|STUB1|1340|protein_coding|_500_CTGAACTTC	767	594	0.168558	0.144289	0.024269	2.11695	0.0342638	ENST00000219548.9	STUB1	504	CTGAACTTC	+	681468	chr16	CDS	0.376119	0.764925	0.0865672	1.42684	protein_coding	TRUE	Background
ENST00000219548.9|ENSG00000103266.11|OTTHUMG00000121140.7|OTTHUMT00000241618.3|STUB1-201|STUB1|1340|protein_coding|_554_TGGAACAGC	702	552	0.0514019	0.0235756	0.0278262	2.98137	0.00286965	ENST00000219548.9	STUB1	558	TGGAACAGC	+	681522	chr16	CDS	0.416418	0.764925	0.0865672	1.48625	protein_coding	TRUE	Background
ENST00000219548.9|ENSG00000103266.11|OTTHUMG00000121140.7|OTTHUMT00000241618.3|STUB1-201|STUB1|1340|protein_coding|_740_GCGGACATG	691	591	0.0101302	0.00847458	0.00165567	2.12227	0.0338149	ENST00000219548.9	STUB1	744	GCGGACATG	+	682036	chr16	CDS	0.555224	0.764925	0.0865672	1.69087	protein_coding	TRUE	Background
ENST00000219548.9|ENSG00000103266.11|OTTHUMG00000121140.7|OTTHUMT00000241618.3|STUB1-201|STUB1|1340|protein_coding|_937_CCTGACCCA	709	606	0.472603	0.389452	0.0831504	2.57979	0.00988593	ENST00000219548.9	STUB1	941	CCTGACCCA	+	682403	chr16	CDS	0.702239	0.764925	0.0865672	1.90759	protein_coding	TRUE	Background
ENST00000219611.7|ENSG00000103326.12|OTTHUMG00000119059.6|OTTHUMT00000239271.2|CAPN15-201|CAPN15|4888|protein_coding|_4368_CATGACTGG	29	50	0.7	0.864865	-0.164865	-1.99351	0.046206	ENST00000219611.7	CAPN15	4372	CATGACTGG	+	554121	chr16	3'UTR	0.894435	0.770254	0.103723	2.54052	protein_coding	TRUE	siEZH2 Hypermethylated
ENST00000219611.7|ENSG00000103326.12|OTTHUMG00000119059.6|OTTHUMT00000239271.2|CAPN15-201|CAPN15|4888|protein_coding|_4448_TGGGACCAG	35	65	0.166667	0.0526316	0.114035	2.12103	0.0339191	ENST00000219611.7	CAPN15	4452	TGGGACCAG	+	554201	chr16	3'UTR	0.910802	0.770254	0.103723	2.61175	protein_coding	TRUE	siEZH2 Hypomethylated
[truncated: 38,096 more rows]

## Sheet: siMETTL3_m6A_CHEUI
ID	coverage_1	coverage_2	stoichiometry_1	stoichiometry_2	stoichiometry_diff	statistic	pval_U	transcript_id	gene_name	transcript_pos	m6a_seq	strand	is_drach	genomic_pos	chrm	region	relative_transcript_pos	relative_stop_codon_pos	relative_start_codon_pos	rel_pos	gene_type	color
[truncated: 45,907 more rows]

[truncated: 1 more sheets: high_methylation_m6a_CHEUI]
