# Supplementary material for: EZH2 crosstalk with RNA methylation promotes prostate cancer progression through modulation of m6A autoregulation pathway
Source: J Clin Invest. 2025 Nov 18;136(2):e195840. doi: 10.1172/JCI195840 (PMC12807473; doi:10.1172/JCI195840)
Supplement: Supplemental table 2 [file jci-136-195840-s158.xlsx]

## Sheet: Overview
	Supplementary Table 2				Summary of RiboLace&RNA-seq results
	Sheet-1: siYTHDF1_ribolace				RiboLace results for siYTHDF1. Last column is the classification
	Sheet-2: EPZ_ribolace				RiboLace results for EPZ6438 treatment. Last column is the classification

## Sheet: siYTHDF1_ribolace
gene_name	gene_id	identifier	translatedmRNA.apvEff	translatedmRNA.apvRvmPAdj	totalmRNA.apvEff	totalmRNA.apvRvmPAdj	translation.apvEff	translation.apvRvmPAdj	buffering.apvEff	buffering.apvRvmPAdj	singleRegMode
SAMD11	ENSG00000187634	ENSG00000187634.13	0.755839	0.0162746	-0.025753	0.850062	0.755421	0.11283	-0.0211058	0.944264	translation
NOC2L	ENSG00000188976	ENSG00000188976.11	0.242225	0.286304	-0.44709	1.64773e-05	0.167218	0.919544	-0.445381	0.000416218	buffering
KLHL17	ENSG00000187961	ENSG00000187961.15	0.751241	0.0222699	0.213884	0.0475047	0.542778	0.240685	0.0717883	0.707833	background
PLEKHN1	ENSG00000187583	ENSG00000187583.11	0.643098	0.0823451	0.0428744	0.764675	0.638947	0.219008	0.0306862	0.893091	background
HES4	ENSG00000188290	ENSG00000188290.11	0.21939	0.197575	-0.0882158	0.758254	0.188579	0.350955	0.262582	0.309772	background
ISG15	ENSG00000187608	ENSG00000187608.10	0.524624	0.0502288	0.441396	0.0018751	0.0667434	0.913358	0.290629	0.0749977	abundance
AGRN	ENSG00000188157	ENSG00000188157.16	0.671039	0.00246368	-0.132814	0.137508	0.653957	0.0814612	-0.0442535	0.905174	translation
TNFRSF18	ENSG00000186891	ENSG00000186891.14	0.196347	0.518798	-0.0782942	0.729713	0.117743	0.675126	0.0538798	0.740881	background
SDF4	ENSG00000078808	ENSG00000078808.20	0.124915	0.380523	0.0531974	0.274854	0.065841	0.782937	0.0356165	0.580599	background
B3GALT6	ENSG00000176022	ENSG00000176022.7	0.455621	0.0911913	0.321087	0.00711129	0.536129	0.352333	0.343949	0.0398522	buffering
UBE2J2	ENSG00000160087	ENSG00000160087.21	0.218565	0.357207	-0.0726897	0.1977	0.165123	0.680814	-0.0645091	0.375535	background
SCNN1D	ENSG00000162572	ENSG00000162572.21	0.497326	0.300359	-0.0954476	0.525371	0.350953	0.55804	-0.0102678	0.955564	background
ACAP3	ENSG00000131584	ENSG00000131584.19	0.253478	0.277578	0.0840288	0.355011	0.232803	0.508824	0.0724928	0.549256	background
PUSL1	ENSG00000169972	ENSG00000169972.13	0.927096	0.072546	-0.0887265	0.380572	0.840971	0.240639	-0.0420911	0.797895	background
INTS11	ENSG00000127054	ENSG00000127054.22	0.206114	0.234822	-0.0808261	0.168228	0.0628193	0.810971	-0.0332235	0.64096	background
CPTP	ENSG00000224051	ENSG00000224051.7	0.231773	0.306448	0.31679	0.00151549	0.216799	0.75402	0.315428	0.00931335	buffering
DVL1	ENSG00000107404	ENSG00000107404.21	0.425069	0.0794364	-0.181678	0.0109	0.695297	0.192761	-0.232876	0.0221851	buffering
MXRA8	ENSG00000162576	ENSG00000162576.17	0.378338	0.0882835	0.0147775	0.856209	0.400147	0.174417	0.107111	0.273901	background
AURKAIP1	ENSG00000175756	ENSG00000175756.14	0.330057	0.0602882	0.0599426	0.430253	0.333528	0.211883	0.0665332	0.620554	background
CCNL2	ENSG00000221978	ENSG00000221978.13	0.114117	0.497617	0.0551737	0.376197	0.097677	0.719958	0.049463	0.537257	background
MRPL20	ENSG00000242485	ENSG00000242485.6	-0.0319506	0.913871	0.296131	0.000541197	0.338493	0.733394	0.29439	0.00307797	buffering
VWA1	ENSG00000179403	ENSG00000179403.12	0.262697	0.127518	0.300795	0.008416	0.362163	0.30146	0.348561	0.0303586	buffering
ATAD3C	ENSG00000215915	ENSG00000215915.10	0.489939	0.424255	0.0981945	0.863419	0.509032	0.540597	0.185803	0.785666	background
ATAD3B	ENSG00000160072	ENSG00000160072.20	0.964662	0.00474955	0.60737	0.000210149	1.41676	0.132114	0.819522	0.0098882	translation
ATAD3A	ENSG00000197785	ENSG00000197785.14	0.524073	0.0474762	-0.114852	0.33473	0.436975	0.212827	0.0270444	0.893091	background
SSU72	ENSG00000160075	ENSG00000160075.12	0.211304	0.142992	0.0964903	0.0284394	0.215351	0.510246	0.0970163	0.110706	background
MIB2	ENSG00000197530	ENSG00000197530.13	0.658593	0.0394379	0.0369982	0.71664	0.639379	0.160357	-0.0162393	0.929766	background
CDK11B	ENSG00000248333	ENSG00000248333.9	0.22214	0.394557	-0.37001	4.55032e-05	-0.0850212	0.961801	-0.364916	0.000767022	buffering
SLC35E2B	ENSG00000189339	ENSG00000189339.12	0.327843	0.430251	-0.015633	0.8396	0.33019	0.569825	-0.0171074	0.862489	background
CDK11A	ENSG00000008128	ENSG00000008128.23	0.350861	0.430869	-0.00871742	0.945266	0.363325	0.523681	-0.0449076	0.742303	background
NADK	ENSG00000008130	ENSG00000008130.15	0.239284	0.199127	0.295476	0.000426507	0.339025	0.602027	0.303626	0.00421646	buffering
GNB1	ENSG00000078369	ENSG00000078369.19	-0.277147	0.277481	-0.107169	0.0145427	-0.471628	0.569314	-0.111284	0.0510979	background
TMEM52	ENSG00000178821	ENSG00000178821.13	0.531732	0.419096	0.0430424	0.493053	0.568713	0.551627	0.0465581	0.564383	background
PRKCZ	ENSG00000067606	ENSG00000067606.17	0.301427	0.0284722	-0.216649	0.00573861	0.159175	0.429155	-0.0343011	0.80431	background
FAAP20	ENSG00000162585	ENSG00000162585.17	0.338271	0.45471	0.204942	0.0350538	0.261974	0.77983	0.199413	0.0869084	background
SKI	ENSG00000157933	ENSG00000157933.11	0.60439	0.0300896	0.532323	3.79162e-05	0.291348	0.803491	0.49619	0.00348918	abundance
MORN1	ENSG00000116151	ENSG00000116151.14	0.368908	0.159116	-0.00618327	0.960623	0.367635	0.308775	0.012976	0.941861	background
RER1	ENSG00000157916	ENSG00000157916.20	-0.0140718	0.926392	0.0226196	0.649842	-0.0468798	0.82787	0.0253852	0.673083	background
PEX10	ENSG00000157911	ENSG00000157911.11	0.408273	0.198981	0.274702	0.00107299	0.728231	0.462008	0.29156	0.00620784	buffering
PLCH2	ENSG00000149527	ENSG00000149527.18	0.73656	0.111749	-0.471474	0.00299492	0.508981	0.658522	-0.437226	0.0304829	buffering
PANK4	ENSG00000157881	ENSG00000157881.16	0.273554	0.48355	-0.0981406	0.351325	0.236125	0.691215	-0.0894482	0.489532	background
TNFRSF14	ENSG00000157873	ENSG00000157873.18	0.647932	0.061759	0.539137	0.015918	0.640347	0.319369	0.534272	0.108764	abundance
PRXL2B	ENSG00000157870	ENSG00000157870.17	0.0111209	0.969914	-0.0766935	0.620696	0.0551125	0.886082	-0.0796559	0.634878	background
MMEL1	ENSG00000142606	ENSG00000142606.16	-0.0786198	0.919235	-0.423867	0.00217527	-1.63497	0.307116	-0.431215	0.00310759	buffering
PRDM16	ENSG00000142611	ENSG00000142611.17	0.790184	0.0583102	0.113075	0.629099	0.740317	0.192761	-0.0522881	0.89273	background
ARHGEF16	ENSG00000130762	ENSG00000130762.15	0.123573	0.571203	-0.0881647	0.12273	0.0786974	0.84875	-0.0839517	0.238169	background
MEGF6	ENSG00000162591	ENSG00000162591.17	0.792646	0.0837515	0.21033	0.170798	1.20721	0.0814668	0.45612	0.0118399	translation
TPRG1L	ENSG00000158109	ENSG00000158109.15	0.300835	0.17867	0.197909	0.00276265	0.0275786	0.971314	0.177755	0.0257765	buffering
WRAP73	ENSG00000116213	ENSG00000116213.16	0.31784	0.211964	-0.020966	0.823718	0.330271	0.344127	-0.0489399	0.691172	background
TP73	ENSG00000078900	ENSG00000078900.16	0.8197	0.0426731	0.221478	0.0165812	1.4084	0.0991641	0.355207	0.00883043	translation
LRRC47	ENSG00000130764	ENSG00000130764.10	0.245896	0.0808946	0.234762	0.00137864	0.339353	0.32372	0.261574	0.0151079	buffering
CEP104	ENSG00000116198	ENSG00000116198.14	0.0222867	0.881611	-0.111138	0.0620068	0.0328487	0.91097	-0.111653	0.12313	background
DFFB	ENSG00000169598	ENSG00000169598.17	0.038992	0.909435	0.297071	0.0120013	0.14669	0.846555	0.298874	0.0273858	buffering
C1orf174	ENSG00000198912	ENSG00000198912.12	0.130735	0.642758	-0.0186806	0.84233	0.121268	0.76381	-0.0107703	0.925739	background
NPHP4	ENSG00000131697	ENSG00000131697.18	0.323522	0.0596077	0.107306	0.282959	0.368571	0.171569	0.205639	0.217511	background
KCNAB2	ENSG00000069424	ENSG00000069424.16	0.267399	0.350717	0.274829	0.00290275	-0.172965	0.822374	0.245795	0.0166895	buffering
CHD5	ENSG00000116254	ENSG00000116254.18	0.817501	0.0280075	0.670988	0.0562262	0.784101	0.195784	0.605558	0.335189	background
ENSG00000285629	ENSG00000285629	ENSG00000285629.1	0.675815	0.0894284	-0.0639156	0.445154	0.608362	0.266402	-0.0252375	0.847901	background
RPL22	ENSG00000116251	ENSG00000116251.11	0.158733	0.358713	-0.0144494	0.855818	0.152241	0.544724	0.00285948	0.978836	background
RNF207	ENSG00000158286	ENSG00000158286.13	0.576989	0.0873015	0.117577	0.328715	0.480498	0.289407	0.0322475	0.863531	background
ICMT	ENSG00000116237	ENSG00000116237.16	0.345037	0.255344	0.244576	0.000114192	2.2203	0.283276	0.256575	0.00122125	buffering
GPR153	ENSG00000158292	ENSG00000158292.7	0.7469	0.0148476	0.0552218	0.509054	0.693781	0.116836	-0.0567564	0.73968	translation
ACOT7	ENSG00000097021	ENSG00000097021.21	0.269325	0.0880413	0.06373	0.372354	0.272017	0.25681	0.0679464	0.569506	background
ESPN	ENSG00000187017	ENSG00000187017.18	0.261291	0.456341	-0.153377	0.191309	0.22895	0.687765	-0.146077	0.306567	background
TNFRSF25	ENSG00000215788	ENSG00000215788.11	0.859689	0.141045	0.482978	0.0486465	0.811999	0.421943	0.465193	0.159985	background
PLEKHG5	ENSG00000171680	ENSG00000171680.23	0.647277	0.0640529	-0.0313786	0.801115	0.666852	0.175563	-0.0999088	0.594134	background
NOL9	ENSG00000162408	ENSG00000162408.11	0.202735	0.185671	0.0394615	0.580461	0.222178	0.324087	0.0716601	0.46505	background
ZBTB48	ENSG00000204859	ENSG00000204859.13	0.507541	0.0555658	0.0706133	0.219689	0.669717	0.131758	0.136604	0.102174	translation
KLHL21	ENSG00000162413	ENSG00000162413.17	0.0444911	0.762929	-0.0406529	0.637793	0.0628774	0.774976	-0.0538452	0.582104	background
PHF13	ENSG00000116273	ENSG00000116273.6	0.201201	0.255985	0.0322805	0.598009	0.218999	0.398321	0.046629	0.569575	background
THAP3	ENSG00000041988	ENSG00000041988.16	0.331513	0.147822	-0.0516883	0.509054	0.324714	0.322711	-0.0453617	0.695781	background
DNAJC11	ENSG00000007923	ENSG00000007923.17	0.115034	0.631704	0.261975	0.000171608	-0.867752	0.406239	0.253476	0.00174409	buffering
CAMTA1	ENSG00000171735	ENSG00000171735.21	-0.360505	0.114149	0.00311301	0.974677	-0.360729	0.263009	0.00839153	0.954069	background
VAMP3	ENSG00000049245	ENSG00000049245.13	-0.306853	0.0392009	0.196584	0.0109578	-0.221887	0.372804	0.123354	0.343791	background
PER3	ENSG00000049246	ENSG00000049246.15	0.317687	0.127353	0.0129075	0.863419	0.296825	0.248673	-0.0626537	0.46663	background
PARK7	ENSG00000116288	ENSG00000116288.13	0.0126592	0.928603	0.0106857	0.877382	0.00558967	0.980337	0.00668263	0.934157	background
ERRFI1	ENSG00000116285	ENSG00000116285.13	-0.637494	0.00554054	-0.535623	5.92489e-06	-1.10491	0.24811	-0.61013	0.00143185	abundance
SLC45A1	ENSG00000162426	ENSG00000162426.16	0.291583	0.708035	-0.0648924	0.655952	0.410662	0.684858	-0.086351	0.586533	background
RERE	ENSG00000142599	ENSG00000142599.20	0.152625	0.352084	-0.213617	0.00438451	0.0712516	0.874765	-0.203737	0.0248354	buffering
ENO1	ENSG00000074800	ENSG00000074800.16	-0.324305	0.0327535	-0.325874	8.81605e-05	-0.0917073	0.861603	-0.279166	0.0109632	abundance
SLC2A5	ENSG00000142583	ENSG00000142583.18	-0.0787401	0.643992	-0.109638	0.14437	-0.0795233	0.787951	-0.109796	0.229448	background
GPR157	ENSG00000180758	ENSG00000180758.12	-0.0558571	0.89762	0.19409	0.0184214	-0.177976	0.852894	0.19529	0.0425544	background
H6PD	ENSG00000049239	ENSG00000049239.13	0.253599	0.255487	0.0231698	0.69828	0.303821	0.293049	0.0583977	0.401845	background
SPSB1	ENSG00000171621	ENSG00000171621.14	0.703776	0.290714	0.122178	0.185441	0.466615	0.656926	0.0946655	0.408896	background
SLC25A33	ENSG00000171612	ENSG00000171612.7	-0.302718	0.263254	-0.252409	0.000689192	-0.887678	0.340725	-0.273208	0.00323071	buffering
TMEM201	ENSG00000188807	ENSG00000188807.13	0.665649	0.0139955	0.145166	0.0141	0.584345	0.239714	0.122204	0.233611	abundance
PIK3CD	ENSG00000171608	ENSG00000171608.18	0.344139	0.0592139	0.0345291	0.678535	0.368065	0.171227	0.120328	0.341929	background
CLSTN1	ENSG00000171603	ENSG00000171603.18	0.144126	0.261895	0.14979	0.00555101	0.254687	0.417742	0.164167	0.0215675	buffering
CTNNBIP1	ENSG00000178585	ENSG00000178585.15	0.114174	0.604785	0.140949	0.0247921	0.113462	0.818902	0.140909	0.0647895	background
LZIC	ENSG00000162441	ENSG00000162441.12	-0.0593855	0.660758	0.0306378	0.641482	-0.0635209	0.768633	0.0338997	0.684423	background
NMNAT1	ENSG00000173614	ENSG00000173614.14	-0.0834982	0.727975	0.293029	0.000725335	-0.778982	0.234892	0.306976	0.00173651	buffering
RBP7	ENSG00000162444	ENSG00000162444.12	-0.283628	0.230617	0.530221	0.0033223	0.0751099	0.896551	0.431964	0.0252946	buffering
UBE4B	ENSG00000130939	ENSG00000130939.20	-0.0763175	0.563409	0.131353	0.0401289	-0.135054	0.571819	0.143767	0.0691461	background
KIF1B	ENSG00000054523	ENSG00000054523.20	-0.115447	0.237183	-0.0879711	0.0930775	-0.0895026	0.587652	-0.0133757	0.899478	background
PGD	ENSG00000142657	ENSG00000142657.21	0.0414748	0.774459	-0.275178	0.000200006	-0.364951	0.420517	-0.267287	0.0016992	buffering
CENPS-CORT	ENSG00000251503	ENSG00000251503.8	-0.0615838	0.836468	0.247627	0.0034513	0.258805	0.729303	0.242826	0.0116574	buffering
CENPS	ENSG00000175279	ENSG00000175279.22	-0.0826879	0.786487	0.230732	0.00563774	0.0547554	0.950385	0.227749	0.0191614	buffering
CORT	ENSG00000241563	ENSG00000241563.4	0.828699	0.237863	0.516752	0.00971239	0.753586	0.63183	0.508036	0.0397437	buffering
DFFA	ENSG00000160049	ENSG00000160049.12	0.0742695	0.627296	0.0055721	0.904085	0.0773939	0.73911	0.0081741	0.894207	background
PEX14	ENSG00000142655	ENSG00000142655.13	0.383711	0.155366	-0.0142905	0.878675	0.358804	0.256231	0.0733133	0.464906	background
CASZ1	ENSG00000130940	ENSG00000130940.15	0.0752571	0.662485	-0.24822	0.000351049	-0.0599386	0.943105	-0.245687	0.00310417	buffering
TARDBP	ENSG00000120948	ENSG00000120948.19	-0.0535519	0.771617	0.103643	0.0577576	-0.0639537	0.862872	0.104131	0.123087	background
SRM	ENSG00000116649	ENSG00000116649.10	0.341684	0.0561417	0.34982	0.000114737	0.0668088	0.928076	0.313791	0.0060777	abundance
EXOSC10	ENSG00000171824	ENSG00000171824.14	-0.126781	0.265629	-0.0458796	0.491831	-0.133005	0.462451	-0.060888	0.54062	background
MTOR	ENSG00000198793	ENSG00000198793.14	0.0513199	0.639525	-0.533566	1.4243e-05	0.0108373	0.980378	-0.529381	0.000340525	buffering
UBIAD1	ENSG00000120942	ENSG00000120942.14	0.0947864	0.858336	-0.29648	0.000224109	-1.16843	0.578206	-0.293359	0.00170589	buffering
FBXO2	ENSG00000116661	ENSG00000116661.11	0.223026	0.494632	-0.268047	0.0796878	0.209092	0.724189	-0.26505	0.146439	background
FBXO44	ENSG00000132879	ENSG00000132879.14	0.35886	0.224886	0.021377	0.787736	0.373676	0.358288	0.0388645	0.709724	background
MAD2L2	ENSG00000116670	ENSG00000116670.17	-0.108591	0.506043	-0.160603	0.0459088	-0.1975	0.492622	-0.17962	0.0645464	background
AGTRAP	ENSG00000177674	ENSG00000177674.16	-0.237469	0.257683	-0.0137748	0.825617	-0.230252	0.436553	-0.00403899	0.963261	background
C1orf167	ENSG00000215910	ENSG00000215910.8	0.392392	0.176169	0.188717	0.153314	0.437106	0.340398	0.214047	0.234902	background
MTHFR	ENSG00000177000	ENSG00000177000.13	0.500106	0.0392545	0.158885	0.0831409	0.501823	0.209963	0.160195	0.312334	background
CLCN6	ENSG00000011021	ENSG00000011021.23	0.138805	0.341254	-0.150312	0.150203	0.144863	0.550112	-0.155319	0.255358	background
KIAA2013	ENSG00000116685	ENSG00000116685.17	0.0721428	0.792217	0.0249059	0.606361	-0.00430752	0.992377	0.0198468	0.74541	background
PLOD1	ENSG00000083444	ENSG00000083444.17	-0.0955328	0.595671	-0.216829	0.00114616	-0.242355	0.685708	-0.221172	0.00633028	buffering
MFN2	ENSG00000116688	ENSG00000116688.18	0.0246439	0.878717	0.153237	0.00237148	0.184116	0.752696	0.154148	0.0134419	buffering
MIIP	ENSG00000116691	ENSG00000116691.11	0.297934	0.119836	-0.043858	0.598894	0.297086	0.283768	-0.0423124	0.743334	background
TNFRSF8	ENSG00000120949	ENSG00000120949.15	0.318178	0.294512	0.105714	0.462342	0.240086	0.564261	0.0415242	0.821863	background
TNFRSF1B	ENSG00000028137	ENSG00000028137.19	0.297826	0.400226	0.0393388	0.945703	0.300505	0.54007	0.0934346	0.891444	background
VPS13D	ENSG00000048707	ENSG00000048707.15	0.00941013	0.940091	-0.17617	0.0155062	0.0612422	0.78163	-0.178833	0.0347351	buffering
DHRS3	ENSG00000162496	ENSG00000162496.10	-0.402472	0.0139955	-0.66199	5.52065e-07	-0.625368	0.525956	-0.68693	0.000340525	abundance
PRDM2	ENSG00000116731	ENSG00000116731.23	0.151207	0.204716	0.270001	0.00440223	0.148637	0.54453	0.268366	0.0417283	buffering
KAZN	ENSG00000189337	ENSG00000189337.17	0.363185	0.0760699	0.292583	0.00160969	0.127395	0.810954	0.241794	0.0380274	buffering
TMEM51	ENSG00000171729	ENSG00000171729.14	0.676401	0.188487	0.0956897	0.63578	0.683265	0.339191	0.104524	0.707776	background
FHAD1	ENSG00000142621	ENSG00000142621.21	0.484994	0.214926	-0.10507	0.809329	0.50552	0.335623	-0.241592	0.66221	background
EFHD2	ENSG00000142634	ENSG00000142634.13	0.216068	0.0966986	0.421611	0.000668115	0.137511	0.656008	0.371793	0.0288482	buffering
CASP9	ENSG00000132906	ENSG00000132906.18	-0.600756	0.0490062	-0.0460021	0.831927	-0.615112	0.15932	-0.19163	0.573858	background
DNAJC16	ENSG00000116138	ENSG00000116138.13	-0.0192654	0.900847	0.214791	0.0023043	0.30866	0.319188	0.209344	0.00657493	buffering
DDI2	ENSG00000197312	ENSG00000197312.13	-0.106207	0.446435	-0.425505	8.44274e-06	-0.438162	0.623546	-0.433305	0.00022808	buffering
RSC1A1	ENSG00000215695	ENSG00000215695.2	0.463612	0.10572	-0.319375	0.00201279	0.882746	0.235498	-0.378218	0.00678009	buffering
PLEKHM2	ENSG00000116786	ENSG00000116786.14	0.335351	0.038405	-0.0154561	0.87059	0.331366	0.171227	0.0524117	0.777815	background
FBLIM1	ENSG00000162458	ENSG00000162458.13	0.62128	0.0380872	0.102706	0.444585	0.542259	0.171227	-0.0683401	0.760809	background
UQCRHL	ENSG00000233954	ENSG00000233954.7	0.807351	0.108266	-0.0959773	0.431274	0.809559	0.260321	-0.0973707	0.592558	background
SPEN	ENSG00000065526	ENSG00000065526.13	0.422894	0.00805414	0.24763	0.00127205	0.200425	0.353388	0.00304593	0.983423	abundance
ZBTB17	ENSG00000116809	ENSG00000116809.12	0.51034	0.0597044	-0.324205	0.000826785	0.439103	0.570426	-0.314245	0.016349	buffering
EPHA2	ENSG00000142627	ENSG00000142627.13	0.326034	0.155002	0.31523	0.00842746	0.324829	0.509826	0.314883	0.0457999	background
ARHGEF19	ENSG00000142632	ENSG00000142632.17	0.126239	0.605142	-0.0506507	0.706999	0.114886	0.748253	-0.0396283	0.812031	background
CPLANE2	ENSG00000132881	ENSG00000132881.12	0.742449	0.304065	0.0819684	0.579743	0.885509	0.353388	0.141544	0.409157	background
FBXO42	ENSG00000037637	ENSG00000037637.11	-0.234023	0.15798	-0.35031	0.00210588	0.0805669	0.824276	-0.253688	0.0317072	buffering
SZRD1	ENSG00000055070	ENSG00000055070.17	0.0714917	0.779569	-0.170006	0.0118365	0.00905674	0.989831	-0.16848	0.036012	buffering
NECAP2	ENSG00000157191	ENSG00000157191.20	0.0685455	0.779122	-0.139848	0.103956	0.0109713	0.981366	-0.135217	0.179401	background
NBPF1	ENSG00000219481	ENSG00000219481.11	0.565097	0.25552	-0.105466	0.154428	0.720346	0.367949	-0.123553	0.197394	background
CROCC	ENSG00000058453	ENSG00000058453.17	0.238784	0.395464	-0.257211	0.019757	-0.203964	0.651395	-0.195349	0.0605184	background
ATP13A2	ENSG00000159363	ENSG00000159363.19	0.40926	0.0813899	-0.120908	0.105369	0.25255	0.445898	-0.0491419	0.645392	background
ENSG00000288636	ENSG00000288636	ENSG00000288636.1	0.235386	0.521579	-0.241335	0.189364	0.125095	0.837378	-0.207503	0.328236	background
SDHB	ENSG00000117118	ENSG00000117118.12	-0.132304	0.569045	0.0038312	0.951953	-0.130851	0.693545	0.000969439	0.991022	background
PADI2	ENSG00000117115	ENSG00000117115.13	0.185291	0.61033	-0.0929522	0.542487	0.213893	0.679159	-0.105441	0.558631	background
RCC2	ENSG00000179051	ENSG00000179051.14	-0.170356	0.217239	-0.014874	0.760625	-0.161698	0.428942	-0.0023286	0.975228	background
ARHGEF10L	ENSG00000074964	ENSG00000074964.17	0.21394	0.381598	-0.120006	0.0541447	0.165675	0.736903	-0.115124	0.140808	background
ACTL8	ENSG00000117148	ENSG00000117148.8	0.429701	0.502769	0.552028	0.0756619	0.448747	0.693314	0.556036	0.131072	background
ALDH4A1	ENSG00000159423	ENSG00000159423.17	0.163063	0.411375	-0.00438829	0.951078	0.158337	0.56324	0.0151871	0.857405	background
IFFO2	ENSG00000169991	ENSG00000169991.11	-0.0243562	0.941023	-0.16532	0.12187	0.270618	0.449609	-0.158498	0.100266	background
UBR4	ENSG00000127481	ENSG00000127481.15	0.190399	0.0789254	-0.0668637	0.344595	0.190156	0.267316	-0.0642822	0.758427	background
EMC1	ENSG00000127463	ENSG00000127463.16	-0.270883	0.0505846	-0.0504661	0.391003	-0.294264	0.18061	-0.108165	0.321475	background
MRTO4	ENSG00000053372	ENSG00000053372.5	0.0143373	0.921464	0.24564	0.00419618	-0.186072	0.466168	0.239688	0.00890786	buffering
AKR7A2	ENSG00000053371	ENSG00000053371.14	0.365645	0.23415	-0.0750457	0.181712	0.293465	0.562832	-0.0649781	0.384498	background
SLC66A1	ENSG00000040487	ENSG00000040487.13	0.559542	0.0790946	0.086754	0.633496	0.55573	0.219008	0.075125	0.799899	background
CAPZB	ENSG00000077549	ENSG00000077549.19	-0.0293567	0.895736	-0.0224815	0.578316	0.0128976	0.973396	-0.0216319	0.694018	background
MICOS10	ENSG00000173436	ENSG00000173436.15	-0.320746	0.0524007	0.0134343	0.915458	-0.315692	0.18591	-0.128947	0.521137	background
NBL1	ENSG00000158747	ENSG00000158747.15	0.0647977	0.881729	0.0524994	0.487841	0.0433959	0.951769	0.0515741	0.573867	background
MICOS10-NBL1	ENSG00000270136	ENSG00000270136.6	-0.322138	0.0502288	0.0370578	0.701208	-0.306696	0.195445	-0.0636961	0.709724	background
TMCO4	ENSG00000162542	ENSG00000162542.14	-0.0346161	0.920452	-0.153927	0.0106482	0.397962	0.589635	-0.15184	0.0303586	buffering
OTUD3	ENSG00000169914	ENSG00000169914.6	-0.381656	0.239383	-0.144758	0.226864	-0.467	0.341989	-0.182315	0.236171	background
PLA2G2A	ENSG00000188257	ENSG00000188257.12	0.961605	0.0403924	1.04434	0.000502446	1.54064	0.239522	1.217	0.00574498	abundance
CAMK2N1	ENSG00000162545	ENSG00000162545.6	0.45819	0.0104595	0.378949	5.29001e-05	0.55348	0.297124	0.407277	0.00955101	abundance
MUL1	ENSG00000090432	ENSG00000090432.7	-0.0724793	0.707054	0.225054	0.00575737	0.12112	0.789225	0.215084	0.0199842	buffering
PINK1	ENSG00000158828	ENSG00000158828.8	0.555502	0.0698095	0.344592	0.00155684	0.731413	0.35498	0.372531	0.0140825	buffering
DDOST	ENSG00000244038	ENSG00000244038.11	0.148604	0.27664	0.0604562	0.178944	0.173601	0.462097	0.0668347	0.280409	background
HP1BP3	ENSG00000127483	ENSG00000127483.19	-0.359238	0.0532125	-0.190545	0.0030023	-0.286935	0.526654	-0.177308	0.0483758	abundance
EIF4G3	ENSG00000075151	ENSG00000075151.24	0.0314599	0.823444	-0.103994	0.148318	-0.011842	0.96475	-0.0967732	0.245795	background
ECE1	ENSG00000117298	ENSG00000117298.16	0.379087	0.0301047	0.0688131	0.236671	0.463949	0.116836	0.17271	0.0820741	translation
NBPF3	ENSG00000142794	ENSG00000142794.19	0.279239	0.114525	0.113496	0.643026	0.274327	0.283768	0.0725351	0.856038	background
RAP1GAP	ENSG00000076864	ENSG00000076864.21	-0.192664	0.335674	-0.230812	0.010741	-0.143293	0.758679	-0.222947	0.0435764	background
USP48	ENSG00000090686	ENSG00000090686.16	-0.300801	0.0787659	-0.0948821	0.199675	-0.227845	0.342711	-0.0189536	0.875448	background
HSPG2	ENSG00000142798	ENSG00000142798.20	0.432751	0.0171242	-0.0900597	0.269626	0.429607	0.13619	-0.0803508	0.69321	translation
ENSG00000289694	ENSG00000289694	ENSG00000289694.1	-0.0699607	0.76254	0.0399246	0.566606	-0.0122194	0.973199	0.0289526	0.719073	background
CDC42	ENSG00000070831	ENSG00000070831.18	-0.0656079	0.784538	0.0450564	0.512176	0.00244548	0.995044	0.0351996	0.656365	background
WNT4	ENSG00000162552	ENSG00000162552.15	0.716176	0.0798398	0.709095	0.0292264	0.223644	0.703694	0.30246	0.405171	background
ZBTB40	ENSG00000184677	ENSG00000184677.18	-0.108167	0.464877	0.116963	0.0797256	-0.0831388	0.762994	0.110465	0.187131	background
EPHA8	ENSG00000070886	ENSG00000070886.12	0.212466	0.780958	0.311079	0.279487	0.434709	0.680343	0.340525	0.279244	background
EPHB2	ENSG00000133216	ENSG00000133216.17	0.643831	0.0480449	0.496344	8.09015e-06	2.0357	0.271296	0.543023	0.000266852	abundance
KDM1A	ENSG00000004487	ENSG00000004487.18	-0.0377502	0.832212	0.0163041	0.773009	-0.032989	0.908588	0.0150934	0.835441	background
LUZP1	ENSG00000169641	ENSG00000169641.16	0.206891	0.115617	-0.0492358	0.656615	0.225921	0.246646	-0.191385	0.227868	background
HNRNPR	ENSG00000125944	ENSG00000125944.22	-0.132037	0.210225	0.132773	0.00840312	-0.25277	0.232875	0.181267	0.0149384	buffering
ZNF436	ENSG00000125945	ENSG00000125945.16	-0.538153	0.0275206	-0.200278	0.102693	-0.403042	0.221718	-0.0118695	0.959302	background
TCEA3	ENSG00000204219	ENSG00000204219.11	0.367016	0.192001	0.275177	0.00256179	0.224724	0.781454	0.261837	0.0198948	buffering
ASAP3	ENSG00000088280	ENSG00000088280.21	-0.0061342	0.978173	-0.431756	5.04781e-05	-0.120679	0.913756	-0.431898	0.000569114	buffering
E2F2	ENSG00000007968	ENSG00000007968.7	0.832965	0.15798	0.30121	0.0227155	1.50239	0.186916	0.395282	0.0198826	buffering
RPL11	ENSG00000142676	ENSG00000142676.14	0.143069	0.160966	0.0654251	0.243793	0.146289	0.377234	0.0795399	0.513315	background
ELOA	ENSG00000011007	ENSG00000011007.13	0.34273	0.0428585	0.193974	0.0139598	0.227116	0.423338	0.120857	0.322101	abundance
PITHD1	ENSG00000057757	ENSG00000057757.10	-0.128557	0.550812	0.0705434	0.395887	-0.107293	0.749849	0.0632397	0.538579	background
LYPLA2	ENSG00000011009	ENSG00000011009.12	0.552247	0.0947474	0.108836	0.0766687	0.478617	0.397089	0.0962281	0.272073	background
GALE	ENSG00000117308	ENSG00000117308.15	0.0563105	0.765757	-0.68375	6.37662e-05	-0.0883712	0.913082	-0.678566	0.0005825	buffering
HMGCL	ENSG00000117305	ENSG00000117305.15	-0.0817484	0.649705	-0.129185	0.237234	-0.151756	0.56272	-0.1552	0.200912	background
FUCA1	ENSG00000179163	ENSG00000179163.12	-0.00727898	0.980958	0.285067	0.000141728	-1.00486	0.421905	0.285513	0.0012057	buffering
PNRC2	ENSG00000189266	ENSG00000189266.13	0.642368	0.138896	0.267938	0.00442363	0.110785	0.925352	0.223195	0.0443859	background
SRSF10	ENSG00000188529	ENSG00000188529.15	-0.267207	0.074292	0.0896394	0.14397	-0.263716	0.270082	0.0863948	0.404701	background
STPG1	ENSG00000001460	ENSG00000001460.18	0.393539	0.327811	-0.0775927	0.429441	0.349752	0.551333	-0.0632252	0.619219	background
NIPAL3	ENSG00000001461	ENSG00000001461.18	0.355608	0.38078	0.185518	0.0117432	0.513394	0.591547	0.192539	0.0339029	buffering
RCAN3	ENSG00000117602	ENSG00000117602.13	-0.279373	0.211177	0.107845	0.339557	-0.262263	0.426432	0.0922783	0.555211	background
SRRM1	ENSG00000133226	ENSG00000133226.19	-0.413644	0.0534745	0.0584603	0.334745	-0.366342	0.233511	0.0204227	0.846814	background
CLIC4	ENSG00000169504	ENSG00000169504.15	-0.673159	0.00762491	-0.590884	5.04781e-05	-0.300064	0.673985	-0.465712	0.0285003	abundance
SYF2	ENSG00000117614	ENSG00000117614.10	-0.331587	0.0296504	-0.181897	0.0360109	-0.411918	0.138443	-0.318194	0.0684659	translation
RSRP1	ENSG00000117616	ENSG00000117616.18	-0.0584665	0.828281	-0.172441	0.0825957	0.0352996	0.94757	-0.166677	0.141052	background
TMEM50A	ENSG00000183726	ENSG00000183726.11	-0.482086	0.0851647	-0.0948007	0.237359	-0.499321	0.244293	-0.104397	0.392917	background
MACO1	ENSG00000204178	ENSG00000204178.11	-0.286228	0.0402122	-0.0189987	0.84383	-0.291643	0.171569	-0.142142	0.452483	background
LDLRAP1	ENSG00000157978	ENSG00000157978.13	0.0291386	0.830117	-0.31128	0.00113955	-0.288422	0.240685	-0.293356	0.00186392	buffering
MAN1C1	ENSG00000117643	ENSG00000117643.16	0.586291	0.185671	0.165675	0.286556	0.886933	0.140578	0.329932	0.0448	translation
SELENON	ENSG00000162430	ENSG00000162430.18	0.94908	0.0167407	0.139519	0.0433072	1.01543	0.153652	0.160451	0.205106	background
ENSG00000255054	ENSG00000255054	ENSG00000255054.3	0.873398	0.142954	0.0981425	0.284195	0.830115	0.343072	0.0875901	0.50035	background
MTFR1L	ENSG00000117640	ENSG00000117640.18	0.038385	0.846356	-0.0130695	0.902637	0.0472304	0.865494	-0.0235319	0.838916	background
AUNIP	ENSG00000127423	ENSG00000127423.11	0.169186	0.552299	-0.0562889	0.724091	0.209942	0.564261	-0.103162	0.540287	background
STMN1	ENSG00000117632	ENSG00000117632.23	-0.0451283	0.894391	0.137786	0.013491	0.13535	0.877395	0.136758	0.0425974	background
PAFAH2	ENSG00000158006	ENSG00000158006.14	0.079312	0.607356	0.330484	0.00213842	-0.211115	0.495971	0.296525	0.00681446	buffering
PDIK1L	ENSG00000175087	ENSG00000175087.10	-0.640365	0.0236927	0.103181	0.165224	-0.805399	0.0979841	0.229827	0.0666065	translation
ZNF593	ENSG00000142684	ENSG00000142684.9	-0.0197206	0.966339	0.198129	0.0167008	0.154199	0.870059	0.197509	0.0398522	buffering
CNKSR1	ENSG00000142675	ENSG00000142675.18	0.148022	0.48355	0.00559782	0.95149	0.143572	0.62407	-0.0160583	0.879137	background
CEP85	ENSG00000130695	ENSG00000130695.16	0.0446713	0.740805	-0.116412	0.339557	0.00813434	0.973396	-0.0879544	0.50818	background
SH3BGRL3	ENSG00000142669	ENSG00000142669.15	0.3618	0.454656	0.00733843	0.886247	0.421506	0.414211	0.0259651	0.659564	background
UBXN11	ENSG00000158062	ENSG00000158062.21	0.229319	0.515103	0.0997088	0.320397	0.0649591	0.903268	0.0640531	0.562433	background
CRYBG2	ENSG00000176092	ENSG00000176092.17	0.197596	0.612333	-0.533588	0.00587356	0.262927	0.781917	-0.538935	0.0166895	buffering
DHDDS	ENSG00000117682	ENSG00000117682.18	-0.18704	0.524869	-0.214553	0.0378328	-0.330797	0.54151	-0.230858	0.0592491	background
HMGN2	ENSG00000198830	ENSG00000198830.13	-0.219792	0.144768	-0.0770041	0.139534	-0.254081	0.31352	-0.091576	0.228473	background
RPS6KA1	ENSG00000117676	ENSG00000117676.14	0.0700052	0.596442	-0.00752345	0.911193	0.0661677	0.747563	0.00672634	0.936533	background
ARID1A	ENSG00000117713	ENSG00000117713.21	-0.0432428	0.803268	0.0807391	0.0697269	-0.151724	0.644444	0.0835512	0.138417	background
PIGV	ENSG00000060642	ENSG00000060642.12	-0.732134	0.0404297	-0.313734	0.00166778	-0.907494	0.310685	-0.34013	0.0199842	abundance
ZDHHC18	ENSG00000204160	ENSG00000204160.12	0.286418	0.0907356	-0.118045	0.400363	0.283468	0.260822	-0.108247	0.649134	background
GPN2	ENSG00000142751	ENSG00000142751.15	0.807516	0.0380872	0.156648	0.0485765	0.333471	0.458137	0.0223022	0.832291	background
GPATCH3	ENSG00000198746	ENSG00000198746.13	0.137598	0.682356	0.0931033	0.240203	-0.0405958	0.942611	0.076294	0.378576	background
NUDC	ENSG00000090273	ENSG00000090273.14	-0.274663	0.104621	-0.225619	0.000135405	0.374977	0.782704	-0.216308	0.00269122	buffering
KDF1	ENSG00000175707	ENSG00000175707.10	-0.0169956	0.960023	-0.0648406	0.407789	0.0336024	0.950252	-0.0638529	0.489341	background
TRNP1	ENSG00000253368	ENSG00000253368.5	1.00083	0.176543	0.571051	0.000189765	-0.647749	0.815202	0.515714	0.00279322	buffering
SLC9A1	ENSG00000090020	ENSG00000090020.11	0.172651	0.219396	0.0845579	0.185659	0.19781	0.383569	0.101709	0.25907	background
WDTC1	ENSG00000142784	ENSG00000142784.16	0.427497	0.150539	0.0884233	0.209902	0.599856	0.194514	0.14043	0.124855	background
TMEM222	ENSG00000186501	ENSG00000186501.15	0.36201	0.313408	-0.0705033	0.329811	0.563388	0.244292	-0.112253	0.170803	background
SYTL1	ENSG00000142765	ENSG00000142765.18	0.0816931	0.704556	0.159852	0.0427136	0.000629527	0.999023	0.153525	0.0958212	background
MAP3K6	ENSG00000142733	ENSG00000142733.18	0.445645	0.0269024	-0.363234	0.000153343	0.18799	0.771627	-0.314181	0.0146135	buffering
CD164L2	ENSG00000174950	ENSG00000174950.11	-0.00546263	0.991294	-0.347438	0.107994	-0.477424	0.385408	-0.34942	0.0619074	background
WASF2	ENSG00000158195	ENSG00000158195.11	-0.2459	0.116956	-0.242845	0.000731178	-0.173073	0.732379	-0.233389	0.0117829	buffering
AHDC1	ENSG00000126705	ENSG00000126705.15	0.695705	0.0348064	0.294839	0.000991974	0.671551	0.444517	0.291723	0.021979	abundance
IFI6	ENSG00000126709	ENSG00000126709.16	0.340172	0.0555528	0.309783	0.0535607	0.383402	0.209819	0.389877	0.157849	background
FAM76A	ENSG00000009780	ENSG00000009780.16	-0.0324506	0.89298	-0.00548071	0.959214	-0.03584	0.919544	-0.010466	0.931111	background
STX12	ENSG00000117758	ENSG00000117758.14	0.0185266	0.896272	-0.0909211	0.11276	0.0620695	0.795509	-0.0934697	0.17806	background
PPP1R8	ENSG00000117751	ENSG00000117751.18	0.240513	0.209891	0.121851	0.0173895	0.414006	0.348813	0.136964	0.0435764	background
RPA2	ENSG00000117748	ENSG00000117748.10	0.144717	0.408522	0.226313	0.00102811	0.484253	0.367491	0.242505	0.00424634	buffering
SMPDL3B	ENSG00000130768	ENSG00000130768.15	0.301765	0.166006	0.272934	0.000845056	0.498025	0.463169	0.289394	0.00611795	buffering
XKR8	ENSG00000158156	ENSG00000158156.9	0.650336	0.355663	0.0717684	0.355137	0.664915	0.527084	0.0733476	0.458151	background
EYA3	ENSG00000158161	ENSG00000158161.16	0.0300344	0.8328	0.0835455	0.0933522	0.126545	0.577249	0.0892784	0.137502	background
DNAJC8	ENSG00000126698	ENSG00000126698.11	-0.0825488	0.547479	-0.0231132	0.651997	-0.0760208	0.727999	-0.0193013	0.780063	background
ATP5IF1	ENSG00000130770	ENSG00000130770.18	-0.242011	0.0850776	0.226437	0.00181922	-0.392263	0.244696	0.271366	0.0112489	buffering
SESN2	ENSG00000130766	ENSG00000130766.5	-0.581545	0.0904329	-0.623253	2.04724e-05	-0.432481	0.816386	-0.615454	0.000782614	buffering
MED18	ENSG00000130772	ENSG00000130772.14	-0.159309	0.63207	0.129161	0.0103968	-0.0491389	0.966667	0.127829	0.0407173	buffering
PHACTR4	ENSG00000204138	ENSG00000204138.13	-0.172723	0.14558	-0.00728203	0.895741	-0.179617	0.30395	-0.0750057	0.300455	background
RCC1	ENSG00000180198	ENSG00000180198.17	0.336503	0.0981841	0.0730787	0.0743907	0.470842	0.276587	0.0851537	0.140059	background
TRNAU1AP	ENSG00000180098	ENSG00000180098.9	-0.435659	0.0523432	-0.211464	0.0159162	-0.742985	0.11283	-0.33768	0.009492	translation
TAF12	ENSG00000120656	ENSG00000120656.14	-0.375245	0.0908848	-0.188963	0.00698146	-0.357444	0.478168	-0.186002	0.0524841	background
GMEB1	ENSG00000162419	ENSG00000162419.13	-0.18191	0.216509	-0.12827	0.0588839	-0.113901	0.663566	-0.0990369	0.269635	background
YTHDF2	ENSG00000198492	ENSG00000198492.16	0.190104	0.122207	0.204494	0.000442687	0.439711	0.300914	0.227901	0.00392898	buffering
EPB41	ENSG00000159023	ENSG00000159023.23	-0.223003	0.124458	-0.199919	0.00988194	-0.172148	0.554085	-0.178029	0.0978266	background
SRSF4	ENSG00000116350	ENSG00000116350.18	-0.155854	0.226501	-0.0449795	0.350713	-0.0985316	0.613747	-0.00802264	0.907469	background
MECR	ENSG00000116353	ENSG00000116353.16	0.132611	0.610966	0.249084	0.00640585	0.201609	0.753677	0.252829	0.0197863	buffering
PTPRU	ENSG00000060656	ENSG00000060656.20	0.536077	0.0511073	0.0752675	0.168577	0.719867	0.131758	0.134069	0.0979889	translation
SDC3	ENSG00000162512	ENSG00000162512.16	0.630451	0.010533	0.482929	5.81891e-06	0.915117	0.466734	0.50486	0.000943081	abundance
PUM1	ENSG00000134644	ENSG00000134644.16	-0.212695	0.0839002	-0.147806	0.0161584	-0.0657208	0.741777	-0.0364023	0.652726	background
SNRNP40	ENSG00000060688	ENSG00000060688.13	-0.230862	0.223871	-0.0608583	0.136476	-0.424094	0.236543	-0.0778646	0.154831	background
ZCCHC17	ENSG00000121766	ENSG00000121766.16	-0.386836	0.0144088	-0.277182	0.00065145	-0.490914	0.171227	-0.347065	0.0299124	abundance
SERINC2	ENSG00000168528	ENSG00000168528.12	-0.10159	0.414399	-0.123224	0.0861817	-0.139154	0.511716	-0.143424	0.123254	background
TINAGL1	ENSG00000142910	ENSG00000142910.16	-0.593755	0.333342	-0.911035	0.0217492	-0.753614	0.537778	-0.954596	0.0484801	background
PEF1	ENSG00000162517	ENSG00000162517.13	0.330891	0.0773284	0.0227834	0.802255	0.347545	0.193011	0.110904	0.382785	background
COL16A1	ENSG00000084636	ENSG00000084636.18	-0.610484	0.0262571	-0.302596	0.024653	-0.459694	0.28217	-0.176234	0.436742	abundance
ADGRB2	ENSG00000121753	ENSG00000121753.13	0.712874	0.0179095	-0.0028434	0.97464	0.712345	0.116836	0.0158213	0.928469	translation
PTP4A2	ENSG00000184007	ENSG00000184007.22	-0.297738	0.051947	-0.246475	0.0066228	-0.0845146	0.734303	-0.0913059	0.413175	abundance
ENSG00000288678	ENSG00000288678	ENSG00000288678.2	-0.547068	0.335628	-0.143024	0.391894	-0.409706	0.611197	-0.0901636	0.664833	background
KHDRBS1	ENSG00000121774	ENSG00000121774.18	-0.183958	0.145014	-0.138544	0.0105969	-0.239711	0.3663	-0.154301	0.0471849	background
TMEM39B	ENSG00000121775	ENSG00000121775.18	0.355372	0.286882	-0.103205	0.422838	0.375945	0.437313	-0.115729	0.485725	background
KPNA6	ENSG00000025800	ENSG00000025800.14	-0.211863	0.101184	-0.350856	5.18402e-05	0.292546	0.421017	-0.277779	0.00271196	buffering
TXLNA	ENSG00000084652	ENSG00000084652.16	-0.00817566	0.950487	-0.236184	0.00114616	-0.0503594	0.877048	-0.236817	0.00600307	buffering
CCDC28B	ENSG00000160050	ENSG00000160050.16	-0.203322	0.408777	-0.175777	0.0243665	-0.0332212	0.955476	-0.157659	0.0847183	background
IQCC	ENSG00000160051	ENSG00000160051.12	0.2781	0.44556	0.0313118	0.80219	0.304662	0.531394	0.060348	0.678021	background
TMEM234	ENSG00000160055	ENSG00000160055.20	0.0643246	0.710473	0.210578	0.114862	0.000278481	0.999041	0.191029	0.202618	background
EIF3I	ENSG00000084623	ENSG00000084623.12	-0.287024	0.0333444	0.00341099	0.949717	-0.284731	0.169227	-0.0624489	0.517666	background
LCK	ENSG00000182866	ENSG00000182866.18	-0.331203	0.581946	-0.417456	0.090275	0.0979208	0.925719	-0.348644	0.17286	background
HDAC1	ENSG00000116478	ENSG00000116478.13	-0.199778	0.167323	-0.266993	0.000192911	-0.372185	0.513963	-0.279553	0.0025196	buffering
MARCKSL1	ENSG00000175130	ENSG00000175130.7	0.185922	0.31542	0.340911	0.000855859	-0.0917503	0.876444	0.311535	0.00733569	buffering
BSDC1	ENSG00000160058	ENSG00000160058.19	0.188886	0.390586	-0.205103	0.0126543	0.169684	0.738904	-0.202919	0.0433113	background
ZBTB8A	ENSG00000160062	ENSG00000160062.15	-0.136166	0.567295	-0.141931	0.2274	-0.107582	0.78163	-0.132847	0.343984	background
ZBTB8OS	ENSG00000176261	ENSG00000176261.16	-0.358829	0.039852	0.0796166	0.18817	-0.297836	0.239522	0.0185281	0.870293	background
RBBP4	ENSG00000162521	ENSG00000162521.19	-0.155397	0.173998	-0.0468185	0.295238	-0.184115	0.319188	-0.073147	0.280831	background
KIAA1522	ENSG00000162522	ENSG00000162522.11	0.652388	0.0176641	-0.0716232	0.151138	0.628625	0.156822	-0.0618517	0.505444	background
YARS1	ENSG00000134684	ENSG00000134684.13	-0.629755	0.00303765	-0.230391	0.000790004	-0.607199	0.177955	-0.218756	0.140206	abundance
S100PBP	ENSG00000116497	ENSG00000116497.18	-0.0129397	0.963165	-0.0967317	0.0725714	-0.0121173	0.983712	-0.0967275	0.144207	background
TMEM54	ENSG00000121900	ENSG00000121900.19	0.459361	0.117406	0.0987615	0.219289	0.361137	0.391816	0.0564961	0.628384	background
RNF19B	ENSG00000116514	ENSG00000116514.17	0.409064	0.0640529	0.0186511	0.856561	0.399272	0.19815	-0.049856	0.757836	background
AK2	ENSG00000004455	ENSG00000004455.18	-0.337877	0.164267	-0.130213	0.00728305	-0.642554	0.383569	-0.141512	0.0267812	buffering
AZIN2	ENSG00000142920	ENSG00000142920.18	0.315947	0.377764	0.133031	0.421832	0.423473	0.379913	0.199326	0.28711	background
TRIM62	ENSG00000116525	ENSG00000116525.14	0.186166	0.545397	0.0646696	0.366378	0.220608	0.633121	0.0703154	0.425061	background
ZNF362	ENSG00000160094	ENSG00000160094.15	0.401529	0.405761	0.554025	0.00107254	0.256905	0.872765	0.546115	0.00595951	buffering
PHC2	ENSG00000134686	ENSG00000134686.21	0.228097	0.189191	0.0436395	0.422631	0.231963	0.380073	0.045759	0.556396	background
ZSCAN20	ENSG00000121903	ENSG00000121903.15	0.456753	0.108975	-0.0286712	0.67649	0.521857	0.172879	-0.0921301	0.274827	background
SMIM12	ENSG00000163866	ENSG00000163866.9	0.316062	0.286385	0.280907	0.000990343	0.0192828	0.987295	0.267467	0.00801269	buffering
ENSG00000284773	ENSG00000284773	ENSG00000284773.1	0.0989436	0.858534	0.101029	0.684827	0.0970027	0.908537	0.100532	0.730126	background
TMEM35B	ENSG00000243749	ENSG00000243749.2	-0.0316466	0.922383	0.237803	0.0448674	0.310529	0.479687	0.229713	0.0483426	background
ENSG00000271741	ENSG00000271741	ENSG00000271741.1	-0.301999	0.0840896	0.0785561	0.340764	-0.223406	0.312235	-0.0393732	0.731102	background
ZMYM6	ENSG00000163867	ENSG00000163867.17	-0.248417	0.0604189	-0.0634547	0.56086	-0.266148	0.194514	-0.22646	0.262061	background
ZMYM1	ENSG00000197056	ENSG00000197056.12	-0.117708	0.577281	0.0390111	0.681599	-0.105884	0.73491	0.0299346	0.801183	background
SFPQ	ENSG00000116560	ENSG00000116560.12	-0.0773555	0.479056	0.135879	0.0272742	-0.0377241	0.863714	0.118866	0.12429	background
ZMYM4	ENSG00000146463	ENSG00000146463.12	0.0662687	0.52492	0.108331	0.180109	0.0964553	0.570426	0.164066	0.108765	background
KIAA0319L	ENSG00000142687	ENSG00000142687.19	0.166003	0.157386	0.153644	0.0417552	0.219773	0.27823	0.21745	0.0672835	background
NCDN	ENSG00000020129	ENSG00000020129.16	0.863113	0.00502677	0.622517	2.04724e-05	0.835021	0.415047	0.616293	0.00880464	abundance
PSMB2	ENSG00000126067	ENSG00000126067.12	-0.170676	0.25776	0.0432068	0.458221	-0.214925	0.333647	0.0758245	0.305718	background
C1orf216	ENSG00000142686	ENSG00000142686.8	0.490887	0.105502	0.0854756	0.496405	0.542392	0.21636	0.155212	0.379186	background
CLSPN	ENSG00000092853	ENSG00000092853.14	0.0679496	0.672571	-0.0387385	0.599312	0.0603242	0.811025	-0.0345837	0.708158	background
AGO4	ENSG00000134698	ENSG00000134698.11	-0.106416	0.553636	-0.0483563	0.443153	-0.156459	0.541441	-0.0645085	0.386355	background
AGO1	ENSG00000092847	ENSG00000092847.14	0.259838	0.143647	-0.0953667	0.0887024	0.396097	0.209819	-0.135731	0.0775064	background
AGO3	ENSG00000126070	ENSG00000126070.20	0.017895	0.902949	0.161374	0.0671687	0.0452711	0.863208	0.16362	0.111245	background
ADPRS	ENSG00000116863	ENSG00000116863.11	0.0941692	0.758676	-0.231025	0.0679766	-0.30168	0.362335	-0.195615	0.0509285	background
TRAPPC3	ENSG00000054116	ENSG00000054116.12	-0.0470118	0.728153	0.127888	0.1088	-0.0320316	0.898398	0.123861	0.196528	background
MAP7D1	ENSG00000116871	ENSG00000116871.16	0.254422	0.28869	0.185357	0.00330574	-0.0858648	0.91303	0.169305	0.0231202	buffering
THRAP3	ENSG00000054118	ENSG00000054118.15	-0.301256	0.0624465	-0.18096	0.00820855	-0.147537	0.633614	-0.123804	0.186894	abundance
SH3D21	ENSG00000214193	ENSG00000214193.11	-0.0400504	0.878807	-0.254143	0.000772018	-0.554458	0.479986	-0.257477	0.00346369	buffering
EVA1B	ENSG00000142694	ENSG00000142694.7	0.652773	0.286628	0.0843192	0.80653	0.682097	0.408874	0.161363	0.705941	background
STK40	ENSG00000196182	ENSG00000196182.11	-0.20287	0.28268	-0.0376761	0.460597	-0.288308	0.273078	-0.066604	0.283151	background
LSM10	ENSG00000181817	ENSG00000181817.6	0.271466	0.633878	0.375496	0.000218187	-0.4846	0.841995	0.368697	0.00172025	buffering
OSCP1	ENSG00000116885	ENSG00000116885.18	0.058462	0.866788	0.300984	0.00330574	0.253922	0.776464	0.30364	0.0102062	buffering
MRPS15	ENSG00000116898	ENSG00000116898.12	-0.0816736	0.737792	0.0426053	0.426475	0.00175255	0.996827	0.0355295	0.589216	background
ZC3H12A	ENSG00000163874	ENSG00000163874.11	0.705062	0.00542534	0.108446	0.106486	0.74128	0.097134	0.154366	0.359166	translation
MEAF6	ENSG00000163875	ENSG00000163875.16	0.0354208	0.830562	0.189608	0.010021	-0.068884	0.851929	0.185154	0.0297812	buffering
SNIP1	ENSG00000163877	ENSG00000163877.11	-0.511365	0.0747285	0.0233873	0.681599	-0.527499	0.204746	0.0368447	0.670847	background
GNL2	ENSG00000134697	ENSG00000134697.13	-0.0671471	0.63454	-0.0230396	0.721492	-0.0944685	0.618893	-0.0484043	0.464356	background
C1orf109	ENSG00000116922	ENSG00000116922.15	0.0222724	0.897246	0.0446304	0.558834	0.0121262	0.967044	0.0430068	0.642405	background
CDCA8	ENSG00000134690	ENSG00000134690.11	-0.416579	0.0375765	0.206076	0.000944268	-0.0541677	0.938354	0.167186	0.0324523	buffering
EPHA10	ENSG00000183317	ENSG00000183317.17	0.697407	0.140015	0.408803	0.0333086	0.428762	0.609691	0.322286	0.187186	background
MANEAL	ENSG00000185090	ENSG00000185090.15	0.491765	0.500968	0.186966	0.0974304	0.350695	0.789477	0.177447	0.187412	background
YRDC	ENSG00000196449	ENSG00000196449.4	0.136991	0.534964	0.237952	0.00995038	0.459106	0.285594	0.267782	0.0111171	buffering
C1orf122	ENSG00000197982	ENSG00000197982.14	0.460973	0.124458	-0.00358167	0.983663	0.457591	0.212827	0.176138	0.349893	background
MTF1	ENSG00000188786	ENSG00000188786.10	0.344062	0.183022	0.421392	7.93282e-05	-0.0864226	0.950385	0.400585	0.00159271	buffering
INPP5B	ENSG00000204084	ENSG00000204084.14	-0.0386337	0.804938	-0.0570658	0.590597	0.00236828	0.992861	-0.0322236	0.749788	background
SF3A3	ENSG00000183431	ENSG00000183431.12	-0.202079	0.358695	0.189481	0.00288932	-0.26015	0.708232	0.19205	0.0148331	buffering
FHL3	ENSG00000183386	ENSG00000183386.11	0.432142	0.521431	0.180827	0.098893	0.557574	0.627634	0.18942	0.149207	background
UTP11	ENSG00000183520	ENSG00000183520.12	-0.0578436	0.6868	0.18515	0.00974645	0.0986412	0.733501	0.170433	0.0323031	buffering
RRAGC	ENSG00000116954	ENSG00000116954.8	-0.344311	0.394258	-0.103417	0.0964172	-0.0563609	0.946325	-0.0841689	0.2559	background
MYCBP	ENSG00000214114	ENSG00000214114.9	0.622128	0.16434	-0.155874	0.0164506	0.520032	0.608056	-0.14975	0.0747416	background
ENSG00000274944	ENSG00000274944	ENSG00000274944.4	0.825596	0.0555452	-0.121369	0.115589	0.618597	0.315293	-0.0630688	0.596588	background
RHBDL2	ENSG00000158315	ENSG00000158315.11	-0.139824	0.577005	-0.58178	0.0162442	-0.0639263	0.91097	-0.562401	0.0428107	background
AKIRIN1	ENSG00000174574	ENSG00000174574.16	0.21661	0.274125	0.112257	0.0419464	0.0432557	0.922183	0.0915071	0.177812	background
NDUFS5	ENSG00000168653	ENSG00000168653.11	-0.000648068	0.997574	0.0820237	0.161975	-0.0822068	0.809291	0.0820842	0.239399	background
MACF1	ENSG00000127603	ENSG00000127603.32	0.068385	0.51379	0.124582	0.0445484	0.0440017	0.82307	0.108106	0.178654	background
PABPC4	ENSG00000090621	ENSG00000090621.15	0.236165	0.0549037	0.273908	0.000102955	0.374407	0.338192	0.302042	0.00378866	abundance
HPCAL4	ENSG00000116983	ENSG00000116983.13	-0.187282	0.620541	-0.13717	0.129971	-0.372544	0.518425	-0.153724	0.141045	background
PPIE	ENSG00000084072	ENSG00000084072.17	0.102831	0.49201	-0.028467	0.643917	0.117715	0.601595	-0.039864	0.607626	background
TRIT1	ENSG00000043514	ENSG00000043514.17	-0.336604	0.0433031	-0.129458	0.0448073	-0.511916	0.110621	-0.248951	0.0156808	translation
MYCL	ENSG00000116990	ENSG00000116990.12	0.425032	0.203345	0.283814	0.0116948	0.0131266	0.98708	0.219692	0.0787022	background
MFSD2A	ENSG00000168389	ENSG00000168389.18	0.412901	0.320449	-0.04197	0.738612	0.376388	0.502467	-0.00726905	0.964862	background
CAP1	ENSG00000131236	ENSG00000131236.18	-0.224236	0.103307	-0.153215	0.00748963	-0.143904	0.633082	-0.131772	0.0934083	background
PPT1	ENSG00000131238	ENSG00000131238.18	-0.334564	0.0281515	-0.336435	4.17732e-05	-0.550358	0.333203	-0.369025	0.00225046	abundance
RLF	ENSG00000117000	ENSG00000117000.9	-0.297736	0.037794	-0.256021	0.00117873	-0.0631565	0.825183	-0.136439	0.171409	abundance
ZMPSTE24	ENSG00000084073	ENSG00000084073.10	-0.0864199	0.670947	0.192541	0.00499854	0.325547	0.428403	0.177288	0.0166895	buffering
COL9A2	ENSG00000049089	ENSG00000049089.15	0.172101	0.688194	-0.000971144	0.995379	0.171775	0.777718	0.00821731	0.967322	background
SMAP2	ENSG00000084070	ENSG00000084070.12	-0.496129	0.0538782	-0.246928	0.00113124	-0.480119	0.516236	-0.245156	0.018294	abundance
ZFP69B	ENSG00000187801	ENSG00000187801.15	0.126707	0.495944	-0.157898	0.0518212	0.131776	0.712133	-0.15882	0.110706	background
EXO5	ENSG00000164002	ENSG00000164002.12	-0.087505	0.756664	-0.130079	0.136883	0.0761786	0.865267	-0.116653	0.221187	background
ZNF684	ENSG00000117010	ENSG00000117010.17	-0.0501732	0.808703	0.165234	0.57337	-0.0823814	0.777264	0.198101	0.529494	background
RIMS3	ENSG00000117016	ENSG00000117016.10	0.785992	0.179162	0.00808371	0.942751	0.774749	0.312892	-0.0275516	0.84618	background
NFYC	ENSG00000066136	ENSG00000066136.21	-0.3181	0.048365	0.0516262	0.293005	-0.361319	0.169268	0.0890851	0.276098	background
KCNQ4	ENSG00000117013	ENSG00000117013.17	0.432237	0.221073	0.449757	0.00272896	0.957527	0.26505	0.518741	0.00570088	buffering
CTPS1	ENSG00000171793	ENSG00000171793.17	-0.0855182	0.560698	0.123387	0.0113889	-0.279811	0.417698	0.132342	0.0310063	buffering
SCMH1	ENSG00000010803	ENSG00000010803.17	0.089183	0.690512	0.0199074	0.776896	0.0582604	0.852623	0.00568578	0.945971	background
FOXO6	ENSG00000204060	ENSG00000204060.8	0.473897	0.203727	-0.0448739	0.80219	0.475206	0.353824	-0.048489	0.843794	background
EDN2	ENSG00000127129	ENSG00000127129.10	-0.108153	0.823059	-0.337598	0.00462716	0.466891	0.66006	-0.327964	0.0118748	buffering
HIVEP3	ENSG00000127124	ENSG00000127124.16	0.657494	0.056633	0.317635	0.0396672	0.783411	0.207417	0.392178	0.103499	background
FOXJ3	ENSG00000198815	ENSG00000198815.9	-0.745991	0.00621052	-0.116796	0.0714762	-0.865662	0.0834865	-0.218764	0.131739	translation
RIMKLA	ENSG00000177181	ENSG00000177181.15	-0.0842413	0.708757	0.0779829	0.303449	-0.0991803	0.782704	0.0802659	0.379186	background
PPCS	ENSG00000127125	ENSG00000127125.9	-0.40259	0.0222699	-0.0751725	0.208705	-0.378105	0.162716	-0.0392719	0.76568	background
CCDC30	ENSG00000186409	ENSG00000186409.19	0.424088	0.352582	-0.0114658	0.957386	0.421026	0.499184	0.0135838	0.960154	background
PPIH	ENSG00000171960	ENSG00000171960.12	-0.159458	0.236504	-0.0790363	0.205728	-0.116016	0.592142	-0.0477945	0.585478	background
YBX1	ENSG00000065978	ENSG00000065978.19	0.474751	0.0767302	0.109737	0.0629126	0.191743	0.630421	0.0492467	0.523896	background
P3H1	ENSG00000117385	ENSG00000117385.16	0.273962	0.142923	0.0415292	0.486616	0.211464	0.387983	-0.00795242	0.925739	background
C1orf50	ENSG00000164008	ENSG00000164008.17	-0.0196572	0.954775	0.0336604	0.732106	-0.00560959	0.992079	0.0327467	0.78118	background
ENSG00000283580	ENSG00000283580	ENSG00000283580.4	-0.106695	0.681835	-0.0786726	0.472637	-0.104684	0.79026	-0.0780342	0.553475	background
SVBP	ENSG00000177868	ENSG00000177868.12	-0.678283	0.197575	-0.15083	0.324783	-0.490422	0.483477	-0.0630586	0.753994	background
ERMAP	ENSG00000164010	ENSG00000164010.15	0.202631	0.60914	0.241538	0.225585	0.311624	0.593759	0.271523	0.232733	background
ZNF691	ENSG00000164011	ENSG00000164011.18	0.572908	0.0315427	0.0560984	0.481611	0.573531	0.152394	0.0570725	0.706285	background
SLC2A1	ENSG00000117394	ENSG00000117394.24	-0.327732	0.239816	-0.296375	0.000976085	-0.733488	0.385608	-0.320868	0.00431827	buffering
EBNA1BP2	ENSG00000117395	ENSG00000117395.13	0.0977596	0.550192	0.249971	0.000676974	0.476182	0.325218	0.265533	0.00267635	buffering
CFAP57	ENSG00000243710	ENSG00000243710.8	-0.0388801	0.928913	0.213774	0.525993	0.0678171	0.908397	0.196543	0.567341	background
TMEM125	ENSG00000179178	ENSG00000179178.11	-0.395893	0.544369	-0.191157	0.0190173	0.691691	0.52086	-0.162728	0.0470148	background
C1orf210	ENSG00000253313	ENSG00000253313.6	0.193684	0.467465	-0.100773	0.380573	0.113078	0.774586	-0.0647244	0.634878	background
CDC20	ENSG00000117399	ENSG00000117399.14	0.191122	0.356354	-0.0103622	0.868403	0.201433	0.482871	-0.025378	0.747714	background
ELOVL1	ENSG00000066322	ENSG00000066322.15	-0.0678871	0.767616	-0.0371683	0.525414	-0.0271788	0.943628	-0.0320097	0.659649	background
MED8	ENSG00000159479	ENSG00000159479.17	-0.48729	0.00394186	-0.366914	0.000366882	-0.446796	0.146025	-0.276567	0.376429	translation
SZT2	ENSG00000198198	ENSG00000198198.17	0.419378	0.0194922	0.0612577	0.291929	0.447282	0.131758	0.10958	0.366725	translation
PTPRF	ENSG00000142949	ENSG00000142949.17	0.0586396	0.648143	-0.248529	0.00107686	-0.0271006	0.9478	-0.24187	0.00686961	buffering
KDM4A	ENSG00000066135	ENSG00000066135.13	-0.145728	0.173273	-0.237992	0.00216988	-0.27272	0.209819	-0.339064	0.0049233	buffering
ENSG00000284989	ENSG00000284989	ENSG00000284989.1	-0.107608	0.442177	-0.138081	0.029087	-0.221992	0.388005	-0.160359	0.0419199	buffering
ST3GAL3	ENSG00000126091	ENSG00000126091.21	0.717681	0.0373791	0.0245431	0.85887	0.73716	0.13619	0.164266	0.435912	translation
IPO13	ENSG00000117408	ENSG00000117408.11	0.229711	0.314197	-0.00860484	0.911378	0.239002	0.436553	-0.035128	0.70655	background
DPH2	ENSG00000132768	ENSG00000132768.14	0.340391	0.0542061	0.26522	0.00375072	0.50029	0.205284	0.333372	0.0194612	abundance
ATP6V0B	ENSG00000117410	ENSG00000117410.14	0.0313827	0.851365	0.037742	0.649069	0.0249001	0.929154	0.0355999	0.723231	background
B4GALT2	ENSG00000117411	ENSG00000117411.18	0.77696	0.0760571	0.21251	0.00567183	0.622811	0.545386	0.199088	0.053675	background
CCDC24	ENSG00000159214	ENSG00000159214.13	0.398431	0.212668	0.149926	0.209787	0.409162	0.405408	0.154905	0.331687	background
SLC6A9	ENSG00000196517	ENSG00000196517.13	-0.445088	0.189191	-0.464508	2.15457e-05	-1.60884	0.382565	-0.490356	0.000360129	buffering
DMAP1	ENSG00000178028	ENSG00000178028.14	-0.0315407	0.905836	-0.00962744	0.847598	-0.0278634	0.948993	-0.00932942	0.886675	background
ERI3	ENSG00000117419	ENSG00000117419.16	0.249123	0.110804	-0.149667	0.0900216	0.0887583	0.657245	0.00312737	0.975327	background
RNF220	ENSG00000187147	ENSG00000187147.19	0.203963	0.30368	-0.0107797	0.88722	0.19277	0.469668	0.0214004	0.822311	background
TMEM53	ENSG00000126106	ENSG00000126106.14	0.195988	0.472973	0.16422	0.224417	0.30145	0.44614	0.203726	0.191575	background
KIF2C	ENSG00000142945	ENSG00000142945.13	-0.184675	0.27591	-0.126681	0.0439604	-0.10252	0.76153	-0.109491	0.169008	background
RPS8	ENSG00000142937	ENSG00000142937.12	0.453131	0.0348188	0.0240775	0.616762	0.425367	0.170035	-0.00417636	0.961327	background
PLK3	ENSG00000173846	ENSG00000173846.14	0.818652	0.0162511	0.307648	0.0849822	0.749642	0.155188	0.195123	0.602902	background
BTBD19	ENSG00000222009	ENSG00000222009.10	0.74256	0.249413	0.740217	0.277453	0.644796	0.496996	0.604743	0.493894	background
PTCH2	ENSG00000117425	ENSG00000117425.15	1.08512	0.0121884	1.00675	0.0106095	1.43499	0.110621	1.58542	0.0358139	translation
EIF2B3	ENSG00000070785	ENSG00000070785.17	-0.0734204	0.667915	-0.132582	0.0347406	-0.0856318	0.808478	-0.133579	0.0809427	background
HECTD3	ENSG00000126107	ENSG00000126107.15	0.450611	0.0224793	-0.17675	0.0188727	0.545629	0.150707	-0.240958	0.0842734	background
UROD	ENSG00000126088	ENSG00000126088.14	0.179579	0.29526	-0.134871	0.017231	0.111472	0.787198	-0.127365	0.0744337	background
ZSWIM5	ENSG00000162415	ENSG00000162415.7	-0.073537	0.782539	-0.199165	0.176406	-0.0807026	0.855725	-0.200369	0.240219	background
MUTYH	ENSG00000132781	ENSG00000132781.22	0.613996	0.0330424	0.0931319	0.250716	0.648715	0.153408	0.123815	0.388929	background
ENSG00000288208	ENSG00000288208	ENSG00000288208.1	0.557291	0.0489391	0.104031	0.223952	0.629601	0.162062	0.1595	0.250895	background
TOE1	ENSG00000132773	ENSG00000132773.12	0.470763	0.0746576	0.191648	0.0111388	0.411012	0.448834	0.18009	0.0885166	background
TESK2	ENSG00000070759	ENSG00000070759.17	0.378625	0.279495	0.155791	0.201168	0.398272	0.465218	0.162632	0.299237	background
CCDC163	ENSG00000280670	ENSG00000280670.3	0.232419	0.476883	-0.34681	0.00261623	0.22552	0.811025	-0.346411	0.0108287	buffering
MMACHC	ENSG00000132763	ENSG00000132763.15	0.287521	0.514671	0.213994	0.0106639	1.25582	0.142179	0.249641	0.00586629	translation
PRDX1	ENSG00000117450	ENSG00000117450.15	-0.378076	0.160966	-0.111553	0.0175053	0.0734378	0.922183	-0.0915112	0.115166	background
AKR1A1	ENSG00000117448	ENSG00000117448.14	0.0429426	0.826714	-0.153359	0.0229021	-0.204978	0.523428	-0.144394	0.0467699	background
NASP	ENSG00000132780	ENSG00000132780.17	-0.170881	0.360029	0.0553932	0.304411	-0.271328	0.315573	0.0803519	0.221415	background
CCDC17	ENSG00000159588	ENSG00000159588.15	0.591265	0.13344	0.442899	0.11863	0.63297	0.311835	0.481911	0.227868	background
GPBP1L1	ENSG00000159592	ENSG00000159592.11	-0.31506	0.0262571	-0.225026	0.00122599	-0.354429	0.244696	-0.246821	0.0468335	abundance
TMEM69	ENSG00000159596	ENSG00000159596.7	-0.106285	0.866277	0.174232	0.0239469	-0.161975	0.910098	0.174704	0.0541033	background
IPP	ENSG00000197429	ENSG00000197429.11	-0.265829	0.0852471	-0.212268	0.0136293	-0.34683	0.245042	-0.260468	0.0491074	background
MAST2	ENSG00000086015	ENSG00000086015.23	0.299621	0.0803551	-0.0847236	0.16463	0.23423	0.357245	-0.0406583	0.677002	background
PIK3R3	ENSG00000117461	ENSG00000117461.15	0.118084	0.458468	0.181051	0.00155684	0.0552426	0.934949	0.178926	0.0107722	buffering
P3R3URF-PIK3R3	ENSG00000278139	ENSG00000278139.1	0.0789766	0.690841	0.28465	0.0032355	0.246809	0.605438	0.294095	0.00915229	buffering
TSPAN1	ENSG00000117472	ENSG00000117472.10	-0.0342466	0.91348	-0.174394	0.0200085	0.147363	0.820312	-0.172406	0.0468648	background
POMGNT1	ENSG00000085998	ENSG00000085998.15	0.26137	0.147013	-0.0983024	0.115141	0.286187	0.34334	-0.108129	0.227289	background
RAD54L	ENSG00000085999	ENSG00000085999.13	0.0663069	0.793024	-0.319618	0.000487914	-0.166666	0.854413	-0.316204	0.00299712	buffering
LRRC41	ENSG00000132128	ENSG00000132128.18	0.143725	0.30792	0.0214892	0.736267	0.133167	0.529489	0.00234273	0.979661	background
UQCRH	ENSG00000173660	ENSG00000173660.12	0.158509	0.577208	-0.132652	0.0486451	-0.0427836	0.946325	-0.120183	0.124642	background
NSUN4	ENSG00000117481	ENSG00000117481.12	-0.0686922	0.677869	-0.0348243	0.587415	-0.0795002	0.753677	-0.0390582	0.626894	background
FAAH	ENSG00000117480	ENSG00000117480.16	0.458852	0.0583102	0.0661935	0.350148	0.521455	0.164565	0.11979	0.275426	background
MKNK1	ENSG00000079277	ENSG00000079277.22	-0.0910355	0.630883	0.176582	0.0686099	0.0643703	0.838414	0.147571	0.142313	background
ATPAF1	ENSG00000123472	ENSG00000123472.13	0.00786997	0.955071	0.385654	4.87761e-05	-0.0969043	0.856008	0.385013	0.000597947	buffering
EFCAB14	ENSG00000159658	ENSG00000159658.15	-0.10422	0.630027	0.0373959	0.404815	-0.196202	0.523352	0.0449051	0.427729	background
PDZK1IP1	ENSG00000162366	ENSG00000162366.8	0.288915	0.257292	-0.0916538	0.16463	0.17503	0.671995	-0.0672506	0.425382	background
STIL	ENSG00000123473	ENSG00000123473.17	-0.115899	0.620541	-0.0595742	0.460597	-0.179906	0.571157	-0.0777137	0.391219	background
CMPK1	ENSG00000162368	ENSG00000162368.15	-0.177941	0.308939	0.132541	0.0904665	-0.101601	0.744564	0.106491	0.275212	background
TRABD2B	ENSG00000269113	ENSG00000269113.4	0.424855	0.413462	0.708643	0.022606	0.873716	0.361947	0.806622	0.0259747	buffering
SPATA6	ENSG00000132122	ENSG00000132122.12	-0.25438	0.381063	-0.378658	0.0810969	0.0219681	0.965785	-0.25088	0.23471	background
BEND5	ENSG00000162373	ENSG00000162373.13	-0.786061	0.255025	-0.767329	0.0694909	-0.965247	0.414211	-0.845886	0.114282	background
FAF1	ENSG00000185104	ENSG00000185104.21	-0.256	0.0413374	-0.198272	0.00815974	-0.260423	0.240431	-0.204973	0.189263	abundance
CDKN2C	ENSG00000123080	ENSG00000123080.12	-0.388145	0.455952	-0.328229	0.00153152	-0.457116	0.783098	-0.330072	0.00733569	buffering
RNF11	ENSG00000123091	ENSG00000123091.5	-0.675972	0.02228	-0.165073	0.0456763	-0.721879	0.165482	-0.18976	0.20787	background
TTC39A	ENSG00000085831	ENSG00000085831.16	-0.0140823	0.923549	0.0944233	0.25273	-0.106433	0.541544	0.104826	0.116844	background
EPS15	ENSG00000085832	ENSG00000085832.18	-0.197874	0.0992444	-0.0593502	0.258553	-0.165472	0.364319	-0.00706775	0.943026	background
OSBPL9	ENSG00000117859	ENSG00000117859.19	-0.408783	0.0264731	-0.0927426	0.152562	-0.374595	0.18647	-0.0529864	0.689579	background
NRDC	ENSG00000078618	ENSG00000078618.23	-0.103762	0.454113	-0.0608715	0.193431	-0.10402	0.669937	-0.0609239	0.32448	background
RAB3B	ENSG00000169213	ENSG00000169213.7	-0.0691379	0.671768	-0.101508	0.0685803	-0.133363	0.651546	-0.107173	0.119064	background
TXNDC12	ENSG00000117862	ENSG00000117862.14	-0.388884	0.100423	-0.0243251	0.693479	-0.434771	0.18647	-0.0766091	0.336652	background
ENSG00000285839	ENSG00000285839	ENSG00000285839.1	0.17616	0.79079	0.00583459	0.943141	0.167998	0.856975	0.00269376	0.978222	background
KTI12	ENSG00000198841	ENSG00000198841.4	0.00369648	0.990379	0.0931999	0.231468	0.0123351	0.980337	0.0932334	0.312543	background
BTF3L4	ENSG00000134717	ENSG00000134717.18	-0.303677	0.413652	0.1973	0.00308122	-0.467287	0.686641	0.201201	0.0137672	buffering
ZFYVE9	ENSG00000157077	ENSG00000157077.16	0.059926	0.59449	0.225887	0.00221129	0.17378	0.445898	0.247521	0.00641443	buffering
CC2D1B	ENSG00000154222	ENSG00000154222.15	0.289967	0.147037	-0.0687992	0.586014	0.307723	0.284008	-0.113321	0.527195	background
ORC1	ENSG00000085840	ENSG00000085840.13	-0.126447	0.439839	-0.0982914	0.154237	-0.12921	0.642212	-0.099128	0.258461	background
PRPF38A	ENSG00000134748	ENSG00000134748.13	0.124851	0.48039	0.0961394	0.102859	0.266768	0.344127	0.117996	0.0949345	background
TUT4	ENSG00000134744	ENSG00000134744.14	-0.272788	0.131614	-0.0209137	0.760857	-0.273372	0.293474	-0.0222779	0.833081	background
COA7	ENSG00000162377	ENSG00000162377.6	0.1516	0.49554	0.357482	0.000400923	-0.154438	0.852608	0.344129	0.00306716	buffering
ZYG11B	ENSG00000162378	ENSG00000162378.13	-0.0605494	0.876648	-0.119099	0.0787031	-0.101877	0.890366	-0.119763	0.139833	background
ZYG11A	ENSG00000203995	ENSG00000203995.11	0.254558	0.49895	0.110261	0.586258	0.137638	0.761031	0.0168565	0.935679	background
ECHDC2	ENSG00000121310	ENSG00000121310.17	0.110596	0.653931	0.130731	0.0509353	0.158222	0.741184	0.133657	0.100081	background
SCP2	ENSG00000116171	ENSG00000116171.19	-0.39158	0.0137112	-0.162596	0.00931812	-0.467298	0.135088	-0.237011	0.0860385	translation
CPT2	ENSG00000157184	ENSG00000157184.7	0.30897	0.225695	0.37582	0.000153343	1.1041	0.252476	0.413059	0.000814887	buffering
CZIB	ENSG00000162384	ENSG00000162384.14	0.180697	0.471023	0.0944642	0.249841	0.272012	0.459749	0.116294	0.232181	background
MAGOH	ENSG00000162385	ENSG00000162385.11	-0.455144	0.152059	-0.113804	0.152077	-0.415695	0.406455	-0.102458	0.352613	background
LRP8	ENSG00000157193	ENSG00000157193.18	0.491549	0.017779	0.500887	6.43973e-05	0.892545	0.178974	0.615379	0.00234842	abundance
NDC1	ENSG00000058804	ENSG00000058804.12	-0.272583	0.31172	-0.103247	0.0426479	-0.270538	0.65019	-0.103128	0.117032	background
YIPF1	ENSG00000058799	ENSG00000058799.15	-0.199701	0.261364	-0.159477	0.0265798	-0.32359	0.345956	-0.185892	0.0458948	background
DIO1	ENSG00000211452	ENSG00000211452.12	-0.931979	0.169174	-0.798851	0.0437347	-0.391845	0.734349	-0.550685	0.2365	background
HSPB11	ENSG00000081870	ENSG00000081870.12	-0.367388	0.242034	-0.282501	0.00758116	-0.514484	0.46809	-0.300549	0.0245239	buffering
LRRC42	ENSG00000116212	ENSG00000116212.16	-0.0316172	0.841369	-0.103899	0.0847707	0.0486015	0.861442	-0.0986999	0.161646	background
TMEM59	ENSG00000116209	ENSG00000116209.12	-0.249914	0.104582	-0.0587997	0.404623	-0.280316	0.236449	-0.106524	0.318885	background
TCEANC2	ENSG00000116205	ENSG00000116205.14	-0.196589	0.422643	0.0920384	0.220217	-0.372901	0.266986	0.13134	0.109654	background
ENSG00000256407	ENSG00000256407	ENSG00000256407.2	0.651658	0.248043	0.0143454	0.94142	0.6666	0.358901	0.0896386	0.684332	background
CYB5RL	ENSG00000215883	ENSG00000215883.11	0.618204	0.258553	0.146394	0.029851	0.796489	0.479115	0.155052	0.0717048	background
MRPL37	ENSG00000116221	ENSG00000116221.15	0.128644	0.262151	0.036421	0.417426	0.168902	0.348813	0.0685135	0.255595	background
SSBP3	ENSG00000157216	ENSG00000157216.17	0.405748	0.108975	0.267462	0.000292813	0.746962	0.456961	0.282907	0.00321071	buffering
ACOT11	ENSG00000162390	ENSG00000162390.18	0.0793585	0.67922	-0.475144	0.000199481	0.321952	0.61857	-0.485307	0.00117632	buffering
MROH7	ENSG00000184313	ENSG00000184313.20	0.679235	0.224929	0.319603	0.475396	0.485159	0.465218	-0.00659799	0.99117	background
MROH7-TTC4	ENSG00000271723	ENSG00000271723.5	0.394213	0.090426	0.127735	0.044027	0.514039	0.240219	0.15661	0.0883494	background
TTC4	ENSG00000243725	ENSG00000243725.7	0.265667	0.123086	0.128484	0.0439604	0.399824	0.213685	0.1745	0.0531232	background
PARS2	ENSG00000162396	ENSG00000162396.6	0.214309	0.389182	0.109173	0.387613	0.0760602	0.798288	0.0191296	0.877095	background
DHCR24	ENSG00000116133	ENSG00000116133.13	0.0116166	0.933809	-0.288901	4.71165e-05	-0.199355	0.796779	-0.288335	0.000790358	buffering
USP24	ENSG00000162402	ENSG00000162402.15	-0.312097	0.0613435	-0.129411	0.039965	-0.270474	0.3427	-0.108103	0.278285	background
ENSG00000284686	ENSG00000284686	ENSG00000284686.1	-0.14118	0.629387	-0.213149	0.315878	-0.0838109	0.856296	-0.185346	0.448417	background
PLPP3	ENSG00000162407	ENSG00000162407.9	-0.17945	0.625586	-0.304729	0.00371408	-0.0543129	0.961801	-0.300247	0.0137912	buffering
PRKAA2	ENSG00000162409	ENSG00000162409.12	-0.306783	0.0420233	-0.0965768	0.183275	-0.304363	0.20395	-0.0919792	0.529358	background
OMA1	ENSG00000162600	ENSG00000162600.12	-0.122776	0.582437	-0.157701	0.037308	-0.407829	0.258632	-0.184302	0.0276645	buffering
TACSTD2	ENSG00000184292	ENSG00000184292.7	-0.00510694	0.985267	0.00637832	0.968784	-0.0124095	0.967044	0.00909292	0.941388	background
MYSM1	ENSG00000162601	ENSG00000162601.12	-0.350644	0.0842234	-0.0293749	0.708309	-0.345296	0.238394	-0.0160794	0.901361	background
JUN	ENSG00000177606	ENSG00000177606.9	-0.0204761	0.932651	-0.555446	0.000112121	0.538245	0.482871	-0.551472	0.000586438	buffering
FGGY	ENSG00000172456	ENSG00000172456.18	-0.134502	0.532154	-0.161259	0.183338	-0.0392009	0.915882	-0.126424	0.352161	background
HOOK1	ENSG00000134709	ENSG00000134709.13	-0.281704	0.121271	-0.125068	0.0614359	-0.286621	0.366834	-0.126947	0.189924	background
CYP2J2	ENSG00000134716	ENSG00000134716.11	-0.385972	0.181221	-0.212816	0.151491	-0.234559	0.579088	-0.117	0.534159	background
NFIA	ENSG00000162599	ENSG00000162599.18	-0.0660392	0.655363	0.13726	0.129068	0.0318729	0.896054	0.104982	0.25358	background
TM2D1	ENSG00000162604	ENSG00000162604.13	-0.255087	0.154751	-0.0729759	0.387562	-0.293025	0.271307	-0.117487	0.316923	background
PATJ	ENSG00000132849	ENSG00000132849.22	-0.0365961	0.789489	-0.198378	0.00501144	0.120988	0.660144	-0.188426	0.0176797	buffering
USP1	ENSG00000162607	ENSG00000162607.13	0.0773991	0.765757	-0.152963	0.00879534	0.00400586	0.996501	-0.151763	0.0314608	buffering
DOCK7	ENSG00000116641	ENSG00000116641.18	-0.225292	0.157271	-0.112472	0.0605054	-0.160673	0.568966	-0.0900101	0.275239	background
ATG4C	ENSG00000125703	ENSG00000125703.15	-0.06833	0.601565	0.00118243	0.99255	-0.068178	0.740369	-0.0148182	0.9221	background
ITGB3BP	ENSG00000142856	ENSG00000142856.18	-0.186094	0.678415	0.0423386	0.694483	-0.215698	0.731203	0.0507409	0.691904	background
ALG6	ENSG00000088035	ENSG00000088035.18	-0.252234	0.429328	-0.121633	0.274603	-0.259666	0.598499	-0.123864	0.366592	background
EFCAB7	ENSG00000203965	ENSG00000203965.13	-0.168608	0.635072	-0.0275758	0.72595	-0.220191	0.627482	-0.0432517	0.627792	background
PGM1	ENSG00000079739	ENSG00000079739.17	-0.134962	0.4804	-0.15095	0.0292483	-0.0946773	0.818898	-0.146324	0.0830686	background
ROR1	ENSG00000185483	ENSG00000185483.13	-0.198456	0.262525	-0.155018	0.0356015	-0.219936	0.51957	-0.160288	0.0957218	background
CACHD1	ENSG00000158966	ENSG00000158966.16	0.362527	0.0540652	0.0685358	0.868706	0.353584	0.185179	-0.379487	0.561606	background
RAVER2	ENSG00000162437	ENSG00000162437.15	0.118838	0.426557	0.0253166	0.720938	0.124313	0.583513	0.0331185	0.71938	background
JAK1	ENSG00000162434	ENSG00000162434.14	-0.0690197	0.662487	-0.0814539	0.634806	-0.0683192	0.78163	-0.0801921	0.699819	background
AK4	ENSG00000162433	ENSG00000162433.15	0.04753	0.802486	0.163226	0.00204364	-0.233128	0.733716	0.160996	0.012205	buffering
DNAJC6	ENSG00000116675	ENSG00000116675.16	0.17702	0.651332	0.0351671	0.742156	0.285912	0.317899	0.0800131	0.253621	background
LEPROT	ENSG00000213625	ENSG00000213625.9	-0.7605	0.00708559	-0.422787	0.000525063	-0.893095	0.192839	-0.480969	0.0338041	abundance
LEPR	ENSG00000116678	ENSG00000116678.20	0.187733	0.67953	-0.432709	0.00542563	-0.307601	0.768633	-0.410908	0.0154198	buffering
PDE4B	ENSG00000184588	ENSG00000184588.18	-0.634295	0.463822	-0.224046	0.783723	-0.748501	0.463805	-0.537738	0.510414	background
DNAI4	ENSG00000152763	ENSG00000152763.17	0.943997	0.0863299	0.352447	0.350951	0.950592	0.236752	0.364433	0.530694	background
MIER1	ENSG00000198160	ENSG00000198160.15	-0.38351	0.104431	0.0292077	0.726347	-0.420303	0.194864	0.104692	0.324522	background
SLC35D1	ENSG00000116704	ENSG00000116704.8	-0.189051	0.715471	0.168027	0.704492	-0.22146	0.760115	0.200745	0.693962	background
SERBP1	ENSG00000142864	ENSG00000142864.15	0.0111816	0.937489	0.0776681	0.152307	0.0242195	0.92542	0.0781704	0.242906	background
GADD45A	ENSG00000116717	ENSG00000116717.13	0.0283042	0.920025	-0.765643	1.38109e-05	-0.491862	0.727748	-0.763116	0.00018879	buffering
GNG12	ENSG00000172380	ENSG00000172380.6	-0.128487	0.499243	-0.0159259	0.834811	-0.131188	0.638119	-0.0197242	0.838749	background
WLS	ENSG00000116729	ENSG00000116729.14	-0.110665	0.514942	-0.0597001	0.266138	-0.12375	0.657895	-0.0622695	0.365729	background
DEPDC1	ENSG00000024526	ENSG00000024526.17	-0.504491	0.0212691	-0.104021	0.122929	-0.499633	0.156725	-0.0994599	0.460818	background
LRRC40	ENSG00000066557	ENSG00000066557.6	0.201161	0.221044	0.0523606	0.634648	0.225088	0.334598	0.116915	0.399796	background
SRSF11	ENSG00000116754	ENSG00000116754.14	-0.306725	0.0660425	0.0187759	0.752696	-0.302313	0.219008	0.00577218	0.95655	background
ANKRD13C	ENSG00000118454	ENSG00000118454.13	-0.299698	0.100793	0.170752	0.0840165	-0.343237	0.261077	0.206836	0.167876	background
CTH	ENSG00000116761	ENSG00000116761.12	-0.655916	0.00897149	-0.630697	0.00188792	-0.902959	0.116836	-0.9384	0.0211104	translation
ZRANB2	ENSG00000132485	ENSG00000132485.14	-0.490212	0.0296504	0.0594402	0.351724	-0.49665	0.154402	0.0667556	0.578633	background
FPGT-TNNI3K	ENSG00000259030	ENSG00000259030.8	-0.233494	0.447667	-0.271739	0.0195558	0.181196	0.743689	-0.222239	0.0575034	background
FPGT	ENSG00000254685	ENSG00000254685.8	-0.35626	0.127518	-0.218832	0.0274263	-0.383243	0.380106	-0.228177	0.0984775	background
CRYZ	ENSG00000116791	ENSG00000116791.14	-0.467269	0.0299052	-0.0953302	0.244345	-0.394635	0.187727	0.0096771	0.952428	background
TYW3	ENSG00000162623	ENSG00000162623.16	-0.207965	0.319785	0.07938	0.229573	-0.247495	0.453517	0.0906432	0.289584	background
SLC44A5	ENSG00000137968	ENSG00000137968.17	0.0355751	0.973191	1.07431	0.0196432	0.399927	0.848389	1.07715	0.0366429	buffering
ACADM	ENSG00000117054	ENSG00000117054.15	-0.163049	0.439844	0.0186312	0.774074	-0.181843	0.536364	0.0331909	0.678131	background
RABGGTB	ENSG00000137955	ENSG00000137955.16	0.12497	0.338538	0.0649669	0.264461	0.124998	0.562454	0.064984	0.412635	background
PIGK	ENSG00000142892	ENSG00000142892.15	-0.398078	0.0686953	0.0409943	0.562816	-0.397768	0.215989	0.0405541	0.73081	background
AK5	ENSG00000154027	ENSG00000154027.19	-0.30268	0.336001	-0.261323	0.134748	-0.61025	0.169044	-0.396229	0.0239293	buffering
ZZZ3	ENSG00000036549	ENSG00000036549.13	-0.239532	0.285537	-0.183514	0.0109	0.0424545	0.942611	-0.153915	0.0610549	background
USP33	ENSG00000077254	ENSG00000077254.14	-0.117953	0.515099	0.0706725	0.158362	0.017061	0.960798	0.0552791	0.360792	background
MIGA1	ENSG00000180488	ENSG00000180488.17	-0.331068	0.0989733	0.016679	0.811642	-0.330554	0.249778	0.0151974	0.890336	background
NEXN	ENSG00000162614	ENSG00000162614.19	0.448838	0.382927	-0.582087	0.296956	0.0975522	0.871486	-0.189006	0.705049	background
FUBP1	ENSG00000162613	ENSG00000162613.18	-0.29036	0.036975	0.00149903	0.98202	-0.290646	0.172879	0.0337248	0.809191	background
DNAJB4	ENSG00000162616	ENSG00000162616.9	-0.0274866	0.884209	0.0679604	0.520507	-0.00791935	0.979849	0.0637232	0.605767	background
PTGFR	ENSG00000122420	ENSG00000122420.10	-1.07538	0.010651	-0.535583	0.000316616	-0.753219	0.463805	-0.456555	0.0451662	abundance
IFI44	ENSG00000137965	ENSG00000137965.11	-0.388776	0.34591	-0.0115595	0.975317	-0.381635	0.426461	0.180986	0.613105	background
ADGRL2	ENSG00000117114	ENSG00000117114.21	-0.285282	0.053881	-0.116227	0.153568	-0.22613	0.283988	-0.00296016	0.985365	background
TTLL7	ENSG00000137941	ENSG00000137941.17	-0.223042	0.177	-0.233293	0.00232143	-0.162338	0.720111	-0.223616	0.0216116	buffering
PRKACB	ENSG00000142875	ENSG00000142875.21	-0.423639	0.0630993	0.232724	0.00215438	-0.379622	0.517342	0.226021	0.0298887	buffering
SAMD13	ENSG00000203943	ENSG00000203943.9	-0.0700388	0.871545	0.00220776	0.991131	-0.0707515	0.91097	0.0074432	0.973864	background
DNASE2B	ENSG00000137976	ENSG00000137976.8	0.780918	0.0720379	0.379739	0.00890218	0.370581	0.660405	0.279607	0.13065	background
RPF1	ENSG00000117133	ENSG00000117133.11	0.159271	0.489314	0.245677	0.00367501	0.623242	0.240045	0.274291	0.00533957	buffering
GNG5	ENSG00000174021	ENSG00000174021.12	0.108036	0.740569	0.333446	0.00133419	0.910962	0.244696	0.35044	0.00215242	buffering
SPATA1	ENSG00000122432	ENSG00000122432.19	0.177852	0.6944	0.184448	0.666922	0.169761	0.795902	0.175766	0.729443	background
CTBS	ENSG00000117151	ENSG00000117151.13	-0.347218	0.293137	-0.106897	0.301882	-0.40572	0.409614	-0.128547	0.326466	background
SSX2IP	ENSG00000117155	ENSG00000117155.17	0.0886492	0.487338	0.0459631	0.457502	0.0755799	0.719434	0.0356305	0.664648	background
LPAR3	ENSG00000171517	ENSG00000171517.6	-0.166829	0.602303	-0.126982	0.06553	-0.315353	0.579578	-0.135613	0.102314	background
MCOLN2	ENSG00000153898	ENSG00000153898.13	-0.151731	0.492239	-0.141239	0.45719	-0.139903	0.675126	-0.128221	0.582914	background
DNAI3	ENSG00000162643	ENSG00000162643.13	1.01087	0.0908711	0.866932	0.0756619	1.16325	0.244293	1.02582	0.148767	background
SYDE2	ENSG00000097096	ENSG00000097096.10	-0.342624	0.155075	-1.13094	0.00429113	-0.180741	0.747337	-0.997445	0.040776	buffering
C1orf52	ENSG00000162642	ENSG00000162642.14	-0.328636	0.0709915	0.0191991	0.800919	-0.328303	0.218539	0.0177147	0.891398	background
BCL10	ENSG00000142867	ENSG00000142867.14	-0.504491	0.0272543	-0.192465	0.0259903	-0.373869	0.296146	-0.110428	0.446321	abundance
DDAH1	ENSG00000153904	ENSG00000153904.21	-0.22784	0.306448	-0.0789277	0.195365	-0.252334	0.487793	-0.0841723	0.291719	background
CCN1	ENSG00000142871	ENSG00000142871.18	-0.250191	0.44556	-0.0451879	0.665512	-0.258188	0.581295	-0.0500705	0.702984	background
ZNHIT6	ENSG00000117174	ENSG00000117174.11	-0.168497	0.391339	0.165715	0.102619	-0.244153	0.446655	0.192774	0.123519	background
COL24A1	ENSG00000171502	ENSG00000171502.15	-0.35573	0.287	-0.208717	0.724601	-0.389581	0.385153	-0.424489	0.548598	background
ODF2L	ENSG00000122417	ENSG00000122417.16	-0.00599058	0.966755	0.197854	0.0327817	0.118982	0.548587	0.193604	0.0332423	buffering
SH3GLB1	ENSG00000097033	ENSG00000097033.15	-0.443912	0.0520321	-0.0811307	0.278889	-0.547452	0.135088	-0.178376	0.114044	translation
SELENOF	ENSG00000183291	ENSG00000183291.18	-0.136918	0.536816	-0.0915161	0.0828735	-0.151273	0.727748	-0.0924992	0.165284	background
HS2ST1	ENSG00000153936	ENSG00000153936.18	-0.153932	0.296589	0.0918953	0.0499608	-0.306382	0.284756	0.111844	0.0688203	background
ENSG00000267561	ENSG00000267561	ENSG00000267561.2	-0.171875	0.24498	0.104936	0.164817	-0.138583	0.565478	0.082059	0.426889	background
LMO4	ENSG00000143013	ENSG00000143013.13	0.0450709	0.898638	0.437012	7.94148e-05	-1.03154	0.438275	0.432957	0.000553081	buffering
PKN2	ENSG00000065243	ENSG00000065243.20	-0.132223	0.478829	0.0534852	0.437178	-0.104618	0.720196	0.0424156	0.630644	background
GTF2B	ENSG00000137947	ENSG00000137947.12	-0.32642	0.110006	-0.0744479	0.440162	-0.376768	0.212827	-0.148606	0.268731	background
KYAT3	ENSG00000137944	ENSG00000137944.18	-0.120047	0.660394	-0.291249	0.0154925	-0.131558	0.827371	-0.292207	0.0373018	buffering
RBMXL1	ENSG00000213516	ENSG00000213516.10	0.155002	0.269477	0.0762087	0.439926	0.142975	0.509826	0.0540583	0.701033	background
GBP2	ENSG00000162645	ENSG00000162645.13	-0.255488	0.449541	0.0532835	0.868367	-0.251321	0.595037	0.0330575	0.934365	background
LRRC8B	ENSG00000197147	ENSG00000197147.15	0.383585	0.196357	0.129856	0.112501	0.455321	0.354795	0.147876	0.17843	background
LRRC8C	ENSG00000171488	ENSG00000171488.15	0.250558	0.515224	-0.0742105	0.590327	0.0815857	0.795509	0.0105368	0.912695	background
ENSG00000271949	ENSG00000271949	ENSG00000271949.1	1.16282	0.0984056	0.14878	0.221435	1.2183	0.25331	0.165546	0.353207	background
LRRC8D	ENSG00000171492	ENSG00000171492.14	-0.0365042	0.88532	0.133575	0.0582265	-0.0439128	0.934147	0.133757	0.11179	background
ZNF326	ENSG00000162664	ENSG00000162664.17	-0.33629	0.0300223	0.221583	0.0139097	-0.476267	0.124045	0.395452	0.019778	translation
ZNF644	ENSG00000122482	ENSG00000122482.22	0.0869455	0.634745	0.0730766	0.442628	0.143052	0.564669	0.100082	0.32448	background
HFM1	ENSG00000162669	ENSG00000162669.16	-0.871718	0.0516998	0.316499	0.548098	-0.918409	0.160357	0.601944	0.477835	background
CDC7	ENSG00000097046	ENSG00000097046.13	-0.350686	0.0223075	0.0319049	0.70479	-0.348876	0.141814	0.010747	0.961364	translation
TGFBR3	ENSG00000069702	ENSG00000069702.11	-0.042226	0.857469	-0.378351	0.000239426	-0.310298	0.711127	-0.381329	0.00153207	buffering
EPHX4	ENSG00000172031	ENSG00000172031.7	-0.213971	0.62736	-0.394858	0.051665	0.284241	0.64736	-0.327265	0.0807118	background
BTBD8	ENSG00000189195	ENSG00000189195.15	-0.019521	0.952975	-0.077205	0.422159	-0.207957	0.397024	-0.0833464	0.22038	background
GLMN	ENSG00000174842	ENSG00000174842.17	0.0713126	0.685952	0.156933	0.180053	0.152034	0.557381	0.183486	0.151548	background
RPAP2	ENSG00000122484	ENSG00000122484.9	-0.30542	0.113334	0.341608	0.00683657	-0.260291	0.52039	0.321659	0.0599771	background
EVI5	ENSG00000067208	ENSG00000067208.17	-0.487702	0.0116584	-0.299058	0.00446799	-0.467052	0.18789	-0.276122	0.209582	abundance
RPL5	ENSG00000122406	ENSG00000122406.14	0.188802	0.135422	-0.0018497	0.972204	0.190411	0.307116	-0.0387766	0.594153	background
DIPK1A	ENSG00000154511	ENSG00000154511.12	0.107988	0.724499	0.297868	0.0465345	-0.146905	0.776464	0.270887	0.0819108	background
MTF2	ENSG00000143033	ENSG00000143033.18	-0.200267	0.182347	0.154652	0.050642	-0.148296	0.575634	0.126183	0.241354	background
TMED5	ENSG00000117500	ENSG00000117500.13	-0.164342	0.296956	0.120496	0.110851	-0.113257	0.676761	0.0979721	0.314195	background
CCDC18	ENSG00000122483	ENSG00000122483.18	0.116381	0.523298	0.178039	0.0885327	0.194634	0.515965	0.20174	0.104188	background
DR1	ENSG00000117505	ENSG00000117505.13	0.129121	0.744339	0.161966	0.00372294	0.228018	0.870482	0.162602	0.0173583	buffering
FNBP1L	ENSG00000137942	ENSG00000137942.18	-0.482608	0.0125839	-0.0359555	0.612775	-0.466868	0.116836	0.0450539	0.794848	translation
BCAR3	ENSG00000137936	ENSG00000137936.18	0.14249	0.684746	-0.51596	0.00116819	-0.747099	0.332666	-0.481443	0.00229913	buffering
DNTTIP2	ENSG00000067334	ENSG00000067334.14	-0.0920185	0.521137	0.0289453	0.692281	-0.0946853	0.669633	0.0322916	0.731653	background
GCLM	ENSG00000023909	ENSG00000023909.10	-0.705521	0.0122205	-0.820843	5.78931e-06	-1.69694	0.169357	-0.983642	0.000421342	abundance
ARHGAP29	ENSG00000137962	ENSG00000137962.13	-0.387073	0.0938643	-0.0491939	0.443195	-0.31832	0.299665	0.000882709	0.993355	background
ABCD3	ENSG00000117528	ENSG00000117528.14	-0.208461	0.14574	0.0381039	0.585153	-0.190503	0.361317	-0.00179215	0.987963	background
F3	ENSG00000117525	ENSG00000117525.14	-0.393301	0.578713	-0.155229	0.790891	-0.388015	0.693456	-0.144927	0.837113	background
SLC44A3	ENSG00000143036	ENSG00000143036.17	0.0506028	0.83986	-0.040194	0.875144	0.0651528	0.848389	-0.0668626	0.802231	background
ALG14	ENSG00000172339	ENSG00000172339.10	-0.0465364	0.911847	0.285931	0.0160527	0.276175	0.731764	0.281345	0.0319022	buffering
TLCD4	ENSG00000152078	ENSG00000152078.10	-0.38874	0.284546	-0.241405	0.00295554	0.171248	0.871283	-0.215243	0.0198693	buffering
TLCD4-RWDD3	ENSG00000271092	ENSG00000271092.5	-0.225973	0.561157	-0.2997	0.0126456	-0.129234	0.889848	-0.293308	0.0361088	buffering
RWDD3	ENSG00000122481	ENSG00000122481.17	-0.256596	0.193655	-0.250723	0.0671184	-0.263465	0.433672	-0.255477	0.168619	background
PTBP2	ENSG00000117569	ENSG00000117569.20	-0.34864	0.0156655	0.137722	0.293865	-0.332765	0.13946	-0.109276	0.813414	translation
DPYD	ENSG00000188641	ENSG00000188641.14	-0.481516	0.238313	-1.35385	0.0651878	-0.319131	0.651395	-1.13088	0.210771	background
SNX7	ENSG00000162627	ENSG00000162627.17	-0.188453	0.333608	-0.0345785	0.766804	-0.179046	0.52351	-0.0115027	0.94192	background
PALMD	ENSG00000099260	ENSG00000099260.12	-0.187093	0.371051	0.112021	0.376605	-0.205018	0.513717	0.12708	0.425382	background
FRRS1	ENSG00000156869	ENSG00000156869.14	-0.587657	0.0126471	-0.828378	3.16676e-06	-1.33955	0.213685	-0.95954	0.000434966	abundance
AGL	ENSG00000162688	ENSG00000162688.17	-0.0806838	0.578013	-0.0407277	0.609553	-0.055495	0.802591	-0.0154791	0.873052	background
SLC35A3	ENSG00000117620	ENSG00000117620.15	-0.25704	0.342954	-0.261887	0.0164011	-0.636098	0.220408	-0.319185	0.0123526	buffering
ENSG00000283761	ENSG00000283761	ENSG00000283761.1	-0.304397	0.145938	-0.336638	0.00070371	-0.352926	0.58372	-0.342812	0.00733569	buffering
MFSD14A	ENSG00000156875	ENSG00000156875.14	-0.278478	0.150539	-0.310501	0.000514241	-0.276218	0.668639	-0.310257	0.00646548	buffering
SASS6	ENSG00000156876	ENSG00000156876.10	-0.415663	0.0485422	-0.162561	0.0249286	-0.667258	0.11869	-0.265007	0.0166024	translation
TRMT13	ENSG00000122435	ENSG00000122435.11	-0.255582	0.127783	0.183792	0.0309061	-0.277105	0.364119	0.194643	0.113024	background
LRRC39	ENSG00000122477	ENSG00000122477.14	-0.191899	0.625808	0.537696	0.15038	-0.422817	0.4364	0.635746	0.108836	background
DBT	ENSG00000137992	ENSG00000137992.15	-0.221077	0.334276	0.0687815	0.139637	-0.0692736	0.876067	0.0555771	0.352613	background
RTCA	ENSG00000137996	ENSG00000137996.13	-0.200385	0.238036	0.187902	0.00702756	-0.217791	0.59088	0.190541	0.0337138	buffering
CDC14A	ENSG00000079335	ENSG00000079335.21	-0.222746	0.494801	-0.490045	0.00124055	-0.648947	0.463823	-0.517322	0.00364446	buffering
EXTL2	ENSG00000162694	ENSG00000162694.14	-0.132048	0.462969	-0.0170548	0.834538	-0.104619	0.610891	0.0337343	0.642255	background
SLC30A7	ENSG00000162695	ENSG00000162695.13	-0.31405	0.0794364	-0.271695	0.0101804	-0.453134	0.212827	-0.348548	0.0283559	buffering
DPH5	ENSG00000117543	ENSG00000117543.22	-0.0471943	0.751064	0.23818	0.000677254	-0.196576	0.671921	0.242183	0.00394063	buffering
RNPC3	ENSG00000185946	ENSG00000185946.16	-0.0515764	0.901164	-0.167865	0.265333	0.000803041	0.999023	-0.164882	0.337665	background
PRMT6	ENSG00000198890	ENSG00000198890.9	0.509743	0.0345476	0.412371	0.000167222	-0.0922818	0.905079	0.315123	0.0131231	abundance
VAV3	ENSG00000134215	ENSG00000134215.16	-0.354744	0.23405	-0.652035	0.0254028	-0.537127	0.333309	-0.759156	0.0407173	buffering
SLC25A24	ENSG00000085491	ENSG00000085491.17	-0.642786	0.0195898	-1.02499	2.83388e-06	-0.485537	0.739938	-1.00254	0.000800395	abundance
FAM102B	ENSG00000162636	ENSG00000162636.16	-0.141536	0.598272	-0.285814	0.00484647	-0.187369	0.786367	-0.288445	0.0161149	buffering
HENMT1	ENSG00000162639	ENSG00000162639.16	0.0797341	0.837462	0.386651	0.000429894	0.834902	0.474704	0.393312	0.00170589	buffering
PRPF38B	ENSG00000134186	ENSG00000134186.12	-0.0926946	0.397097	0.0992664	0.135644	-0.105194	0.571757	0.112316	0.224322	background
STXBP3	ENSG00000116266	ENSG00000116266.11	-0.286824	0.157906	0.00169973	0.97752	-0.285733	0.312463	-0.0116689	0.888814	background
GPSM2	ENSG00000121957	ENSG00000121957.15	-0.242754	0.10272	-0.345256	0.000214776	-0.417185	0.365191	-0.377825	0.00321228	buffering
CLCC1	ENSG00000121940	ENSG00000121940.17	-0.0550221	0.735459	0.125587	0.156322	0.0259491	0.926685	0.107672	0.262988	background
WDR47	ENSG00000085433	ENSG00000085433.17	-0.174757	0.251471	-0.318241	0.00363666	-0.451528	0.175563	-0.401817	0.00310478	buffering
TAF13	ENSG00000197780	ENSG00000197780.11	-0.00426642	0.972303	0.0935804	0.319837	-0.0345105	0.856311	0.0973185	0.313495	background
TMEM167B	ENSG00000215717	ENSG00000215717.7	-0.373111	0.105964	-0.268372	0.00199903	-0.468462	0.438802	-0.282002	0.0157843	buffering
SARS1	ENSG00000031698	ENSG00000031698.13	-0.441299	0.00361998	-0.178512	0.000828703	-0.507694	0.0814668	-0.37408	0.0981253	translation
CELSR2	ENSG00000143126	ENSG00000143126.8	0.632444	0.0264731	0.0260246	0.698555	0.626641	0.140578	0.0144779	0.909942	translation
PSRC1	ENSG00000134222	ENSG00000134222.16	0.0556205	0.827307	0.0657101	0.174674	0.298749	0.368694	0.0718964	0.20059	background
SORT1	ENSG00000134243	ENSG00000134243.12	-0.0210754	0.898163	0.101759	0.0730811	0.0640563	0.827371	0.0990539	0.141649	background
PSMA5	ENSG00000143106	ENSG00000143106.13	-0.231514	0.221011	-0.115117	0.0918208	-0.0472002	0.877494	-0.0581862	0.453179	background
ATXN7L2	ENSG00000162650	ENSG00000162650.17	0.197723	0.470995	-0.0540053	0.645114	0.178906	0.650864	-0.03927	0.790833	background
AMIGO1	ENSG00000181754	ENSG00000181754.7	0.533193	0.254908	0.435503	0.000375333	0.825086	0.625114	0.446932	0.00295194	buffering
GNAI3	ENSG00000065135	ENSG00000065135.12	-0.273885	0.151085	-0.123488	0.0240407	-0.458774	0.250684	-0.150377	0.043529	background
AMPD2	ENSG00000116337	ENSG00000116337.20	0.283451	0.179728	-0.441275	0.000187956	-0.0736198	0.934199	-0.405644	0.00328315	buffering
GSTM2	ENSG00000213366	ENSG00000213366.13	0.168489	0.802914	-0.0337875	0.902732	0.140381	0.876916	-0.00609651	0.984689	background
GSTM3	ENSG00000134202	ENSG00000134202.12	-0.214578	0.310051	0.0432558	0.391099	-0.29365	0.345386	0.0612326	0.340285	background
CSF1	ENSG00000184371	ENSG00000184371.14	0.610608	0.187733	0.813458	0.00501316	0.425183	0.701954	0.766067	0.0318035	buffering
AHCYL1	ENSG00000168710	ENSG00000168710.18	0.168693	0.205083	0.175932	0.00260483	0.36038	0.297124	0.200844	0.00991523	buffering
STRIP1	ENSG00000143093	ENSG00000143093.15	0.15943	0.258329	-0.0265327	0.707087	0.153929	0.465842	-0.0142124	0.890336	background
RBM15	ENSG00000162775	ENSG00000162775.17	0.326716	0.0632228	-0.24053	0.0171729	0.213083	0.471758	-0.159287	0.281148	background
LAMTOR5	ENSG00000134248	ENSG00000134248.14	-0.182227	0.159473	0.00969859	0.926606	-0.184407	0.340398	0.0646396	0.673768	background
LRIF1	ENSG00000121931	ENSG00000121931.16	-0.134188	0.503809	-0.189714	0.0201589	-0.164273	0.699237	-0.193242	0.0508078	background
DRAM2	ENSG00000156171	ENSG00000156171.15	-0.013218	0.972303	-0.00173658	0.987686	-0.0151956	0.977905	-0.00332144	0.979394	background
CEPT1	ENSG00000134255	ENSG00000134255.16	-0.376869	0.294512	-0.205991	0.00392318	-0.355595	0.738746	-0.205137	0.0200518	buffering
DENND2D	ENSG00000162777	ENSG00000162777.17	-0.00433847	0.987757	0.236823	0.0254161	0.291508	0.465218	0.235724	0.0307952	buffering
OVGP1	ENSG00000085465	ENSG00000085465.13	0.155418	0.687651	-0.107939	0.468544	0.0304735	0.958874	-0.0742074	0.637709	background
WDR77	ENSG00000116455	ENSG00000116455.14	0.313372	0.134185	0.416257	7.45331e-05	0.140662	0.887844	0.403509	0.00186164	buffering
ATP5PB	ENSG00000116459	ENSG00000116459.11	0.0596604	0.799946	0.0728657	0.0909307	-0.062041	0.904698	0.0709405	0.198863	background
RAP1A	ENSG00000116473	ENSG00000116473.15	-0.49164	0.00485109	-0.175487	0.0258689	-0.540773	0.084637	-0.342652	0.195971	translation
INKA2	ENSG00000197852	ENSG00000197852.12	0.297713	0.517778	0.141846	0.202315	0.57539	0.358856	0.180959	0.133795	background
DDX20	ENSG00000064703	ENSG00000064703.13	-0.0350014	0.849013	-0.101465	0.279821	-0.0740485	0.792076	-0.107412	0.317563	background
KCND3	ENSG00000171385	ENSG00000171385.11	0.322047	0.501277	0.421361	0.00371996	-0.117264	0.934206	0.398152	0.0148331	buffering
CTTNBP2NL	ENSG00000143079	ENSG00000143079.15	0.0529083	0.778537	0.0753203	0.320677	0.0837109	0.77154	0.0806289	0.368752	background
ST7L	ENSG00000007341	ENSG00000007341.19	0.153716	0.445701	0.0806014	0.331794	0.134785	0.670344	0.072807	0.487708	background
CAPZA1	ENSG00000116489	ENSG00000116489.13	-0.297343	0.116854	-0.0990558	0.123941	-0.385116	0.226703	-0.138151	0.136154	background
MOV10	ENSG00000155363	ENSG00000155363.19	0.366402	0.0298096	0.0429625	0.583417	0.367968	0.155296	0.0501244	0.76654	background
RHOC	ENSG00000155366	ENSG00000155366.17	0.142278	0.419096	0.149928	0.0137027	0.236938	0.551251	0.158376	0.0378813	buffering
ENSG00000271810	ENSG00000271810	ENSG00000271810.5	0.0783799	0.670371	0.150721	0.0300899	0.156722	0.660405	0.157103	0.0593087	background
PPM1J	ENSG00000155367	ENSG00000155367.16	0.677768	0.245904	0.269168	0.0196943	0.584145	0.63224	0.260729	0.0690667	background
SLC16A1	ENSG00000155380	ENSG00000155380.13	-0.275822	0.0928659	0.170546	0.0101222	-0.253948	0.455741	0.164324	0.0807118	background
LRIG2	ENSG00000198799	ENSG00000198799.12	-0.359229	0.0942503	-0.0251144	0.846928	-0.363714	0.236623	-0.0585846	0.769657	background
MAGI3	ENSG00000081026	ENSG00000081026.19	0.143128	0.349768	-0.0323071	0.73721	0.170728	0.395054	-0.103995	0.279025	background
PHTF1	ENSG00000116793	ENSG00000116793.16	-0.0990404	0.59706	-0.25474	0.0295195	-0.277774	0.37476	-0.290095	0.0262857	buffering
RSBN1	ENSG00000081019	ENSG00000081019.14	-0.448005	0.0111017	-0.242191	0.0163809	-0.43806	0.148372	-0.222025	0.374017	translation
AP4B1	ENSG00000134262	ENSG00000134262.15	0.0864032	0.537193	0.190287	0.00896079	0.0934839	0.770154	0.191294	0.0311764	buffering
DCLRE1B	ENSG00000118655	ENSG00000118655.8	0.447192	0.162009	0.174094	0.11148	0.239264	0.614435	0.0969269	0.478596	background
HIPK1	ENSG00000163349	ENSG00000163349.22	0.0669947	0.63917	0.00759643	0.884353	0.0731213	0.735424	0.0151951	0.820737	background
TRIM33	ENSG00000197323	ENSG00000197323.12	-0.270969	0.0336926	0.0165901	0.803643	-0.26408	0.17497	-0.123163	0.404837	background
BCAS2	ENSG00000116752	ENSG00000116752.6	0.199117	0.139741	0.140239	0.0142572	0.246345	0.370639	0.154463	0.0591323	background
DENND2C	ENSG00000175984	ENSG00000175984.16	-0.218281	0.411375	-0.255162	0.17715	-0.197417	0.646882	-0.243297	0.293608	background
NRAS	ENSG00000213281	ENSG00000213281.5	-0.110383	0.593929	0.11666	0.100388	-0.0347165	0.934048	0.106735	0.20795	background
CSDE1	ENSG00000009307	ENSG00000009307.17	-0.0286546	0.85936	-0.0370728	0.512105	-0.0541564	0.825624	-0.0404099	0.56044	background
SIKE1	ENSG00000052723	ENSG00000052723.12	-0.321126	0.0767832	-0.144002	0.0321417	-0.332438	0.312108	-0.148507	0.145216	background
TSPAN2	ENSG00000134198	ENSG00000134198.10	-0.686145	0.113727	0.42658	0.492743	-0.548189	0.286251	-0.200605	0.804674	background
VANGL1	ENSG00000173218	ENSG00000173218.15	0.0320497	0.878988	0.268214	0.000336873	0.581131	0.402607	0.271727	0.00193497	buffering
SLC22A15	ENSG00000163393	ENSG00000163393.13	-0.00351467	0.990901	0.195901	0.3609	0.0981752	0.809291	0.194489	0.373847	background
MAB21L3	ENSG00000173212	ENSG00000173212.5	-0.289837	0.439844	-0.49427	0.00564711	-0.155739	0.874392	-0.479272	0.0212775	buffering
ATP1A1	ENSG00000163399	ENSG00000163399.16	-0.381885	0.0249322	-0.318604	1.71526e-05	-0.656987	0.59486	-0.327653	0.000756458	abundance
CD58	ENSG00000116815	ENSG00000116815.16	-0.0458627	0.932651	0.193953	0.526119	-0.0134373	0.987636	0.190342	0.589309	background
IGSF3	ENSG00000143061	ENSG00000143061.18	0.56521	0.140067	-0.619254	6.71177e-06	-0.238963	0.935683	-0.600069	0.000313203	buffering
PTGFRN	ENSG00000134247	ENSG00000134247.10	0.22305	0.09931	0.343168	6.14469e-05	0.289904	0.583805	0.351802	0.00202237	buffering
TTF2	ENSG00000116830	ENSG00000116830.12	-0.00538364	0.971279	0.109432	0.0828735	0.0782534	0.732379	0.107934	0.130767	background
TRIM45	ENSG00000134253	ENSG00000134253.10	-0.19569	0.418717	-0.149554	0.435617	-0.159819	0.656817	-0.110145	0.643346	background
MAN1A2	ENSG00000198162	ENSG00000198162.12	-0.0490207	0.753111	-0.000751899	0.992544	-0.0493849	0.835146	-0.00899653	0.921742	background
TENT5C	ENSG00000183508	ENSG00000183508.5	-0.0982268	0.804714	-0.309651	0.0137215	0.222759	0.78163	-0.29907	0.0305277	buffering
GDAP2	ENSG00000196505	ENSG00000196505.11	-0.112364	0.635424	-0.187425	0.0205528	-0.0618459	0.91097	-0.183947	0.0541024	background
WDR3	ENSG00000065183	ENSG00000065183.16	-0.226234	0.0866317	0.0513159	0.313147	-0.204411	0.308775	0.0248267	0.784104	background
WARS2	ENSG00000116874	ENSG00000116874.12	-0.122677	0.621188	0.159226	0.0435984	-0.102704	0.838593	0.157577	0.0951916	background
ZNF697	ENSG00000143067	ENSG00000143067.5	-0.34733	0.278846	-0.398373	0.000164857	-0.585735	0.66798	-0.40669	0.00162964	buffering
PHGDH	ENSG00000092621	ENSG00000092621.13	-0.371774	0.0786375	-0.332801	9.08595e-05	-0.839382	0.341231	-0.362611	0.00135326	buffering
HMGCS2	ENSG00000134240	ENSG00000134240.12	0.519916	0.157906	0.403436	0.0106118	0.602057	0.433672	0.4225	0.0418973	buffering
NOTCH2	ENSG00000134250	ENSG00000134250.21	-0.114878	0.327361	-0.0191019	0.706796	-0.118159	0.52488	-0.0246699	0.732889	background
SEC22B	ENSG00000265808	ENSG00000265808.4	-0.495266	0.0476384	-0.393023	6.18084e-05	-0.970616	0.335709	-0.430156	0.0014437	abundance
NBPF8	ENSG00000270231	ENSG00000270231.5	0.0105616	0.971133	0.245839	0.00471495	-0.0485687	0.950544	0.245615	0.0155374	buffering
NBPF26	ENSG00000273136	ENSG00000273136.9	0.450418	0.207368	0.122868	0.218144	0.560832	0.300336	0.16027	0.217485	background
SRGAP2C	ENSG00000171943	ENSG00000171943.12	0.021676	0.966593	-0.0491821	0.531202	-0.0340393	0.964986	-0.0484223	0.604895	background
NBPF15	ENSG00000266338	ENSG00000266338.7	0.262268	0.461333	0.184962	0.0779096	-0.12894	0.804418	0.132463	0.188732	background
SRGAP2B	ENSG00000196369	ENSG00000196369.12	0.279183	0.498157	0.0184658	0.851206	0.304231	0.578205	0.0391857	0.73081	background
NBPF20	ENSG00000162825	ENSG00000162825.18	0.98567	0.0359154	0.216639	0.0631295	1.02851	0.195445	0.234885	0.229801	background
GPR89A	ENSG00000117262	ENSG00000117262.19	0.129981	0.834535	-0.0607057	0.692293	0.113812	0.903267	-0.058093	0.748463	background
RNF115	ENSG00000265491	ENSG00000265491.5	-0.0740022	0.696116	-0.168178	0.0808313	0.12329	0.628151	-0.136333	0.120408	background
POLR3C	ENSG00000186141	ENSG00000186141.10	-0.195825	0.14574	-0.0628329	0.522928	-0.193474	0.341989	-0.0539953	0.740881	background
NUDT17	ENSG00000186364	ENSG00000186364.12	-0.190092	0.693746	-0.269407	0.494675	-0.13758	0.851458	-0.237389	0.605459	background
PIAS3	ENSG00000131788	ENSG00000131788.16	0.049222	0.785913	0.15053	0.0148112	0.297326	0.364371	0.159606	0.0249263	buffering
ANKRD35	ENSG00000198483	ENSG00000198483.13	-0.340444	0.555446	-1.02571	0.116196	-0.231409	0.81773	-0.968257	0.203582	background
ITGA10	ENSG00000143127	ENSG00000143127.13	0.60523	0.0765747	0.842249	0.0862578	0.958068	0.096757	1.63238	0.00938194	translation
PEX11B	ENSG00000131779	ENSG00000131779.11	0.524765	0.0646424	0.118621	0.0330418	0.508967	0.353824	0.116292	0.150268	background
ENSG00000289565	ENSG00000289565	ENSG00000289565.1	0.402652	0.0811955	0.251945	0.00130938	0.783227	0.230371	0.297222	0.00611795	buffering
RBM8A	ENSG00000265241	ENSG00000265241.8	0.333352	0.186144	0.275266	0.000674415	0.606303	0.471455	0.291055	0.00466764	buffering
ENSG00000280778	ENSG00000280778	ENSG00000280778.1	0.021947	0.947365	-0.0526413	0.697073	0.0381321	0.940581	-0.0542877	0.730811	background
LIX1L	ENSG00000271601	ENSG00000271601.4	0.254883	0.299483	0.209351	0.0868533	0.228952	0.592142	0.199831	0.197394	background
ANKRD34A	ENSG00000272031	ENSG00000272031.3	0.127366	0.868706	0.499608	0.00700579	0.471327	0.787198	0.504536	0.0165294	buffering
POLR3GL	ENSG00000121851	ENSG00000121851.13	-0.378414	0.0563009	-0.137757	0.296402	-0.447705	0.148372	-0.306598	0.139619	translation
TXNIP	ENSG00000265972	ENSG00000265972.6	2.52813	4.53642e-05	3.55618	8.25458e-07	1.25316	0.365791	1.70364	0.26298	abundance
NBPF10	ENSG00000271425	ENSG00000271425.9	0.252594	0.625234	-0.0169223	0.924143	0.279672	0.634541	-0.0666042	0.692678	background
NBPF12	ENSG00000268043	ENSG00000268043.9	0.451162	0.254782	-0.114745	0.529934	0.554911	0.285982	-0.218695	0.295565	background
PRKAB2	ENSG00000131791	ENSG00000131791.8	0.0941641	0.678936	-0.136084	0.214402	0.120323	0.740681	-0.142006	0.272648	background
FMO5	ENSG00000131781	ENSG00000131781.13	-0.493289	0.270692	-0.46944	0.0961889	-0.584773	0.430345	-0.514703	0.15002	background
CHD1L	ENSG00000131778	ENSG00000131778.20	-0.298244	0.253222	-0.159485	0.0220178	-0.192285	0.738708	-0.147822	0.0895535	background
BCL9	ENSG00000116128	ENSG00000116128.12	0.140122	0.415957	0.432787	2.10709e-05	0.444101	0.643752	0.441385	0.000382434	buffering
ENSG00000288626	ENSG00000288626	ENSG00000288626.1	0.532742	0.211964	0.543715	0.00414207	1.08801	0.268065	0.632168	0.00788456	buffering
ACP6	ENSG00000162836	ENSG00000162836.12	0.142562	0.347648	-0.0887714	0.400778	0.12206	0.6038	-0.061956	0.659564	background
GPR89B	ENSG00000188092	ENSG00000188092.15	0.901422	0.161065	0.195508	0.172512	1.05401	0.289661	0.238287	0.218359	background
NBPF11	ENSG00000263956	ENSG00000263956.8	0.274892	0.510891	0.00217954	0.991082	0.273126	0.615068	-0.0433978	0.834544	background
NBPF14	ENSG00000270629	ENSG00000270629.7	0.361709	0.248735	0.158657	0.0950082	0.289275	0.590093	0.141762	0.244144	background
PDE4DIP	ENSG00000178104	ENSG00000178104.22	0.283862	0.110876	-0.158804	0.0367485	0.347628	0.284551	-0.186166	0.0932603	background
NBPF9	ENSG00000269713	ENSG00000269713.9	0.215782	0.484024	0.128377	0.463619	0.0741152	0.841938	0.0322915	0.846446	background
ENSG00000286185	ENSG00000286185	ENSG00000286185.1	0.751899	0.265629	0.210873	0.0671184	0.800994	0.505221	0.216133	0.139619	background
NBPF19	ENSG00000271383	ENSG00000271383.9	0.751899	0.265629	0.22465	0.0988707	0.850064	0.451091	0.239379	0.168219	background
H2BC18	ENSG00000203814	ENSG00000203814.7	0.0460066	0.757175	0.47785	0.187608	0.0380376	0.881281	0.467287	0.265262	background
H3C13	ENSG00000183598	ENSG00000183598.4	0.180855	0.590538	-0.751051	0.339509	0.22111	0.656148	-0.823135	0.367202	background
H2BC21	ENSG00000184678	ENSG00000184678.11	-0.165491	0.551824	-0.0889412	0.407732	-0.124247	0.769881	-0.0746408	0.566821	background
H2AC20	ENSG00000184260	ENSG00000184260.6	-0.476816	0.0194922	0.603133	0.0721982	-0.3714	0.189453	-0.036862	0.959776	background
H2AC21	ENSG00000184270	ENSG00000184270.6	-0.319185	0.0989733	-0.167885	0.791049	-0.302462	0.24811	0.395267	0.657155	background
BOLA1	ENSG00000178096	ENSG00000178096.9	-0.312632	0.440343	0.0726681	0.299982	-0.335162	0.592951	0.0754986	0.390392	background
SF3B4	ENSG00000143368	ENSG00000143368.10	-0.27932	0.0718798	0.030984	0.58947	-0.310249	0.185451	0.0916562	0.285069	background
MTMR11	ENSG00000014914	ENSG00000014914.21	0.643368	0.0242134	0.381366	0.0474296	0.489308	0.236623	0.147721	0.673492	background
OTUD7B	ENSG00000264522	ENSG00000264522.6	0.3014	0.122437	0.0260227	0.643026	0.304533	0.281813	0.0291194	0.730372	background
VPS45	ENSG00000136631	ENSG00000136631.16	-0.154314	0.378618	0.0303759	0.687583	-0.167226	0.511832	0.0452055	0.638654	background
PLEKHO1	ENSG00000023902	ENSG00000023902.14	0.431114	0.204615	0.494742	0.00345449	1.1921	0.136241	0.628605	0.00181612	translation
ANP32E	ENSG00000143401	ENSG00000143401.15	-0.385428	0.0794932	-0.0276989	0.650583	-0.361267	0.239522	0.00230373	0.982168	background
APH1A	ENSG00000117362	ENSG00000117362.13	0.137033	0.571466	-0.0499008	0.593086	0.127032	0.724827	-0.0449183	0.700151	background
CIART	ENSG00000159208	ENSG00000159208.16	-0.465634	0.0162746	-0.261262	0.0306785	-0.231229	0.224446	0.187564	0.0925155	abundance
MRPS21	ENSG00000266472	ENSG00000266472.6	0.0574307	0.753376	0.0128266	0.860415	0.0733828	0.761955	0.0268058	0.731839	background
PRPF3	ENSG00000117360	ENSG00000117360.13	0.120804	0.383631	0.282433	0.00355201	-0.225294	0.26713	0.201011	0.0080789	buffering
RPRD2	ENSG00000163125	ENSG00000163125.16	-0.0292792	0.857506	-0.0186598	0.800647	-0.0373154	0.881281	-0.022524	0.799734	background
TARS2	ENSG00000143374	ENSG00000143374.18	-0.0514036	0.722603	0.0712977	0.163675	-0.0193204	0.947874	0.0675506	0.292485	background
ADAMTSL4	ENSG00000143382	ENSG00000143382.16	0.667987	0.160604	0.468724	0.0532222	0.360729	0.648595	0.332908	0.265198	background
MCL1	ENSG00000143384	ENSG00000143384.14	0.0891329	0.611415	-0.13596	0.0703466	0.0769676	0.815983	-0.134047	0.140462	background
ENSA	ENSG00000143420	ENSG00000143420.19	0.114921	0.548113	-0.0601608	0.152029	0.00339154	0.994366	-0.054388	0.318221	background
GOLPH3L	ENSG00000143457	ENSG00000143457.11	-0.357849	0.0738806	0.0309702	0.558834	-0.353293	0.230577	0.0268775	0.754954	background
CTSK	ENSG00000143387	ENSG00000143387.14	0.445359	0.224941	0.00536408	0.979459	0.443613	0.369275	-0.0435812	0.870686	background
ARNT	ENSG00000143437	ENSG00000143437.21	-0.329908	0.0128627	-0.155751	0.0387322	-0.307689	0.14129	0.0885516	0.817247	translation
SETDB1	ENSG00000143379	ENSG00000143379.13	0.0500325	0.678936	-0.0452112	0.361893	0.0398156	0.851331	-0.0417046	0.520121	background
CERS2	ENSG00000143418	ENSG00000143418.20	0.208461	0.299558	-0.0705798	0.0678726	0.371038	0.474219	-0.0752901	0.146439	background
ANXA9	ENSG00000143412	ENSG00000143412.10	0.396255	0.261895	-0.236531	0.0936359	0.594452	0.300336	-0.298352	0.0880235	background
MINDY1	ENSG00000143409	ENSG00000143409.18	-0.289274	0.427823	-0.2927	0.0247418	-0.556674	0.416716	-0.326188	0.0351484	buffering
PRUNE1	ENSG00000143363	ENSG00000143363.17	0.22214	0.357121	-0.0214373	0.776552	0.210956	0.536524	-0.0103511	0.917557	background
BNIPL	ENSG00000163141	ENSG00000163141.20	0.379971	0.383782	-0.473731	0.480269	0.459709	0.440993	-0.659213	0.401347	background
CDC42SE1	ENSG00000197622	ENSG00000197622.13	0.150719	0.399949	-0.190742	0.00106062	0.767452	0.219665	-0.207322	0.00413042	buffering
GABPB2	ENSG00000143458	ENSG00000143458.12	-0.00510648	0.971133	0.0224066	0.821031	-0.00809791	0.972482	0.0234008	0.842493	background
SEMA6C	ENSG00000143434	ENSG00000143434.17	0.491053	0.364908	-0.0329028	0.786051	0.365772	0.379119	0.0607458	0.478185	background
SCNM1	ENSG00000163156	ENSG00000163156.12	-0.401197	0.0630993	-0.106781	0.152365	-0.430615	0.218159	-0.127028	0.291975	background
LYSMD1	ENSG00000163155	ENSG00000163155.12	-0.0779241	0.745975	-0.427745	0.0114203	0.0241507	0.967044	-0.417225	0.0285679	buffering
VPS72	ENSG00000163159	ENSG00000163159.15	-0.00314847	0.981017	-0.0759878	0.14233	0.0229265	0.923988	-0.0756437	0.236542	background
PIP5K1A	ENSG00000143398	ENSG00000143398.20	-0.156903	0.445299	0.0388139	0.426579	-0.0664485	0.831878	0.0229219	0.716432	background
PSMD4	ENSG00000159352	ENSG00000159352.16	-0.190232	0.177518	-0.0672046	0.181907	-0.289403	0.212827	-0.112466	0.0953872	background
ZNF687	ENSG00000143373	ENSG00000143373.18	0.637601	0.0258505	0.232859	0.0043573	0.975796	0.146025	0.315792	0.0167616	translation
PI4KB	ENSG00000143393	ENSG00000143393.17	0.194885	0.156316	0.102678	0.119366	0.247939	0.276237	0.144273	0.136859	background
RFX5	ENSG00000143390	ENSG00000143390.18	0.38767	0.0663318	0.101354	0.0219729	0.467679	0.364119	0.10793	0.0830686	background
SELENBP1	ENSG00000143416	ENSG00000143416.21	0.397243	0.0387923	0.0395174	0.485373	0.405498	0.169227	0.0506585	0.619851	background
PSMB4	ENSG00000159377	ENSG00000159377.11	-0.293389	0.0546596	-0.0422422	0.435533	-0.26029	0.23737	0.00873722	0.929562	background
POGZ	ENSG00000143442	ENSG00000143442.24	0.0732993	0.534964	-0.096351	0.0850014	0.0452131	0.840275	-0.0871273	0.220078	background
CGN	ENSG00000143375	ENSG00000143375.15	0.152678	0.492141	-0.0448164	0.537113	0.130832	0.693645	-0.0361115	0.697564	background
TUFT1	ENSG00000143367	ENSG00000143367.17	-0.369041	0.036975	-0.159262	0.011344	-0.278691	0.390355	-0.12436	0.204947	abundance
SNX27	ENSG00000143376	ENSG00000143376.14	-0.156977	0.347998	-0.148036	0.00695511	-0.365999	0.387587	-0.161798	0.0206021	buffering
MRPL9	ENSG00000143436	ENSG00000143436.11	0.0769899	0.557741	-0.0230054	0.591786	0.0307629	0.883619	-0.00868892	0.880265	background
OAZ3	ENSG00000143450	ENSG00000143450.19	0.0822755	0.891357	0.289343	0.108775	0.028067	0.980085	0.287451	0.164043	background
TDRKH	ENSG00000182134	ENSG00000182134.17	0.102054	0.445513	0.127718	0.0681413	0.0708237	0.778627	0.116652	0.18423	background
RORC	ENSG00000143365	ENSG00000143365.20	-0.0519929	0.897551	-0.450163	0.000374451	0.0280128	0.986715	-0.449653	0.00207347	buffering
THEM4	ENSG00000159445	ENSG00000159445.13	0.551137	0.221011	0.6812	2.12269e-05	0.989565	0.685127	0.693695	0.000434966	buffering
S100A10	ENSG00000197747	ENSG00000197747.9	-0.687366	0.14854	-0.801079	0.00234548	0.0197309	0.988213	-0.653596	0.0253751	buffering
S100A11	ENSG00000163191	ENSG00000163191.6	-0.494142	0.0991514	-0.0684478	0.329019	-0.577276	0.207417	-0.107429	0.281768	background
TCHH	ENSG00000159450	ENSG00000159450.13	0.634858	0.244602	0.526899	0.0878322	0.2694	0.760278	0.360048	0.310238	background
S100A13	ENSG00000189171	ENSG00000189171.16	0.164153	0.201585	0.0519439	0.587346	0.188054	0.319369	0.14603	0.237029	background
CHTOP	ENSG00000160679	ENSG00000160679.14	0.0723743	0.662841	0.0851599	0.181904	-0.0204945	0.946785	0.0693276	0.337135	background
SNAPIN	ENSG00000143553	ENSG00000143553.11	-0.094359	0.659882	0.122818	0.0390932	-0.0118983	0.980991	0.118417	0.0998785	background
ILF2	ENSG00000143621	ENSG00000143621.17	0.0596937	0.760016	0.0461304	0.266818	0.0337303	0.929154	0.0451881	0.408671	background
INTS3	ENSG00000143624	ENSG00000143624.14	-0.167534	0.505616	-0.202391	0.00540099	-0.641214	0.261818	-0.224263	0.00880247	buffering
SLC27A3	ENSG00000143554	ENSG00000143554.14	0.900618	0.217617	0.0592522	0.654058	0.87514	0.381789	0.0452964	0.803648	background
GATAD2B	ENSG00000143614	ENSG00000143614.11	0.228747	0.291168	0.127594	0.288446	0.267665	0.414388	0.156556	0.308085	background
DENND4B	ENSG00000198837	ENSG00000198837.10	0.36733	0.0998201	0.0614429	0.425436	0.428501	0.195784	0.120613	0.262809	background
CRTC2	ENSG00000160741	ENSG00000160741.17	0.317725	0.252719	-0.0313764	0.727507	0.31346	0.42082	-0.0265238	0.831439	background
SLC39A1	ENSG00000143570	ENSG00000143570.19	0.455683	0.0432472	0.169265	0.00139979	0.55623	0.511706	0.174085	0.0148899	abundance
ENSG00000285779	ENSG00000285779	ENSG00000285779.1	-0.122655	0.59133	0.194783	0.000470184	-0.0912974	0.955596	0.194605	0.00454783	buffering
CREB3L4	ENSG00000143578	ENSG00000143578.16	0.231068	0.210653	0.0296268	0.481509	0.234094	0.408874	0.0303384	0.613105	background
JTB	ENSG00000143543	ENSG00000143543.15	-0.146997	0.274697	0.218509	0.0134178	-0.236052	0.366273	0.255593	0.0281566	buffering
ENSG00000285641	ENSG00000285641	ENSG00000285641.1	0.544931	0.0354927	0.166341	0.00305147	0.254064	0.72542	0.141039	0.0580356	abundance
RAB13	ENSG00000143545	ENSG00000143545.10	0.544931	0.0354927	0.110445	0.0321648	0.451375	0.344127	0.0936083	0.232605	background
RPS27	ENSG00000177954	ENSG00000177954.14	0.543027	0.0350366	0.104725	0.121192	0.746052	0.100105	0.216188	0.0395796	translation
TPM3	ENSG00000143549	ENSG00000143549.22	-0.0413528	0.735575	-0.048531	0.21089	0.0205213	0.934662	-0.0440438	0.390313	background
C1orf43	ENSG00000143612	ENSG00000143612.21	-0.0242454	0.872063	0.0630992	0.106677	-0.170693	0.524108	0.0653241	0.199948	background
UBAP2L	ENSG00000143569	ENSG00000143569.20	-0.193178	0.0863325	0.358057	4.43454e-05	-0.252454	0.440805	0.378088	0.00370766	buffering
HAX1	ENSG00000143575	ENSG00000143575.16	0.000725379	0.996182	-0.00343327	0.951867	0.00149962	0.995733	-0.00345864	0.961297	background
ATP8B2	ENSG00000143515	ENSG00000143515.20	0.382249	0.0577888	-0.319212	5.04781e-05	-0.291992	0.768595	-0.285854	0.00225003	buffering
IL6R	ENSG00000160712	ENSG00000160712.13	-0.206865	0.153028	0.610987	7.17914e-07	-0.372652	0.787242	0.616144	6.29333e-05	buffering
UBE2Q1	ENSG00000160714	ENSG00000160714.11	0.0290652	0.819347	-0.195978	0.00442214	0.0723166	0.795831	-0.198831	0.0159914	buffering
ADAR	ENSG00000160710	ENSG00000160710.19	-0.00541551	0.969649	0.0526411	0.222817	0.0189986	0.941411	0.0522818	0.347943	background
PMVK	ENSG00000163344	ENSG00000163344.6	0.0925777	0.631232	0.173312	0.0840257	0.143954	0.66065	0.183765	0.122297	background
PBXIP1	ENSG00000163346	ENSG00000163346.17	0.0391526	0.895101	0.0608702	0.509054	0.0933308	0.820276	0.0654018	0.531263	background
PYGO2	ENSG00000163348	ENSG00000163348.4	0.572952	0.0241441	0.0531306	0.37708	0.491423	0.155296	-0.0272426	0.80269	background
SHC1	ENSG00000160691	ENSG00000160691.19	0.121025	0.593675	-0.155413	0.00232717	-0.253736	0.78909	-0.151619	0.0152447	buffering
CKS1B	ENSG00000173207	ENSG00000173207.13	-0.301139	0.476571	-0.430075	0.000311403	-0.00765425	0.996971	-0.422743	0.00235814	buffering
FLAD1	ENSG00000160688	ENSG00000160688.19	0.37911	0.154147	0.124501	0.0296715	-0.107251	0.798758	0.0721626	0.238502	background
ZBTB7B	ENSG00000160685	ENSG00000160685.14	0.139996	0.538252	-0.0763391	0.321704	0.0593891	0.868818	-0.0561073	0.537789	background
DCST2	ENSG00000163354	ENSG00000163354.15	0.709195	0.0497964	0.0368371	0.731292	0.646906	0.150707	-0.113959	0.415275	background
DCST1	ENSG00000163357	ENSG00000163357.11	0.547488	0.440204	0.196158	0.477662	0.30228	0.739064	0.0736233	0.810237	background
ADAM15	ENSG00000143537	ENSG00000143537.14	0.395313	0.0647502	-0.214609	0.0181422	0.540683	0.199606	-0.277779	0.0448	background
EFNA4	ENSG00000243364	ENSG00000243364.8	0.364159	0.0438748	-0.0336257	0.717816	0.383512	0.154402	-0.144126	0.340696	background
ENSG00000251246	ENSG00000251246	ENSG00000251246.1	-0.197523	0.310801	0.0277715	0.721958	-0.211984	0.444237	0.0463919	0.643063	background
EFNA3	ENSG00000143590	ENSG00000143590.14	-0.181359	0.316891	0.000900814	0.990913	-0.18196	0.475653	0.0224667	0.814548	background
EFNA1	ENSG00000169242	ENSG00000169242.12	-0.260701	0.131824	-0.406784	2.38206e-05	0.424929	0.594338	-0.368557	0.00083446	buffering
SLC50A1	ENSG00000169241	ENSG00000169241.19	-0.141304	0.488469	0.0978348	0.0713998	-0.438652	0.182237	0.123286	0.046353	background
DPM3	ENSG00000179085	ENSG00000179085.8	-0.113457	0.769186	-0.18351	0.177516	0.181732	0.692672	-0.152831	0.214955	background
KRTCAP2	ENSG00000163463	ENSG00000163463.13	-0.116821	0.428745	-0.0412609	0.67897	-0.121105	0.590604	-0.0501252	0.695907	background
ENSG00000273088	ENSG00000273088	ENSG00000273088.2	-0.124291	0.392541	-0.056739	0.557958	-0.127041	0.570426	-0.0612819	0.632401	background
TRIM46	ENSG00000163462	ENSG00000163462.19	0.452074	0.0358274	-0.231453	0.0804274	0.527765	0.152903	-0.34539	0.14443	background
THBS3	ENSG00000169231	ENSG00000169231.13	0.336432	0.183858	0.0832867	0.418264	0.29102	0.414451	0.044396	0.760384	background
MTX1	ENSG00000173171	ENSG00000173171.15	0.223411	0.264175	-0.10582	0.28584	0.207785	0.500212	-0.094868	0.472935	background
GBA	ENSG00000177628	ENSG00000177628.16	-0.192715	0.780005	0.314677	0.00206604	-0.700041	0.715115	0.319254	0.00708063	buffering
SCAMP3	ENSG00000116521	ENSG00000116521.12	0.124803	0.605011	0.0868192	0.258865	0.136836	0.724689	0.0889287	0.342322	background
CLK2	ENSG00000176444	ENSG00000176444.20	0.326498	0.413026	0.00760025	0.944535	0.318009	0.550112	-0.0161586	0.898934	background
FDPS	ENSG00000160752	ENSG00000160752.15	0.119842	0.530049	-0.376035	2.52824e-05	0.802968	0.44614	-0.385893	0.000387648	buffering
RUSC1	ENSG00000160753	ENSG00000160753.17	0.591797	0.0237299	-0.154564	0.0562015	0.461658	0.236543	-0.0707575	0.629479	background
ASH1L	ENSG00000116539	ENSG00000116539.14	0.0863336	0.499243	0.125688	0.0628322	0.0586306	0.809653	0.116453	0.166661	background
MSTO1	ENSG00000125459	ENSG00000125459.18	0.37073	0.089983	-0.0640544	0.203146	0.343414	0.318854	-0.0559425	0.457357	background
YY1AP1	ENSG00000163374	ENSG00000163374.21	0.0574418	0.614271	0.00398175	0.954215	0.058254	0.754104	0.0141205	0.869622	background
DAP3	ENSG00000132676	ENSG00000132676.16	-0.00961872	0.956151	0.0137745	0.803456	-0.0109698	0.968945	0.0138936	0.844615	background
GON4L	ENSG00000116580	ENSG00000116580.20	0.014883	0.925872	0.136043	0.0304652	0.0379167	0.909287	0.136593	0.0694619	background
RIT1	ENSG00000143622	ENSG00000143622.12	-0.600814	0.00866728	-0.204015	0.00767765	-0.372862	0.268597	-0.0601879	0.671016	abundance
KHDC4	ENSG00000132680	ENSG00000132680.11	0.0862167	0.43482	0.151729	0.0605405	0.0708508	0.724243	0.137492	0.198152	background
ARHGEF2	ENSG00000116584	ENSG00000116584.22	-0.342688	0.0249322	-0.356062	0.000217756	-0.268902	0.463699	-0.320912	0.034622	abundance
SSR2	ENSG00000163479	ENSG00000163479.14	-0.138509	0.438142	0.0485072	0.244522	-0.0724554	0.827405	0.0425963	0.443828	background
UBQLN4	ENSG00000160803	ENSG00000160803.8	0.760182	0.0337823	0.13403	0.0279574	0.837217	0.224626	0.147351	0.126301	abundance
LAMTOR2	ENSG00000116586	ENSG00000116586.12	0.286474	0.141045	0.145159	0.0160251	0.0569603	0.896054	0.108643	0.1406	background
RAB25	ENSG00000132698	ENSG00000132698.15	-0.188941	0.533344	-0.117314	0.0503427	-0.0469751	0.948085	-0.110095	0.130714	background
MEX3A	ENSG00000254726	ENSG00000254726.3	0.228711	0.513386	0.16594	0.0169663	0.846635	0.210568	0.191067	0.0161346	buffering
LMNA	ENSG00000160789	ENSG00000160789.25	0.286243	0.0998201	-0.143592	0.0189899	0.269819	0.434821	-0.139374	0.109106	background
SEMA4A	ENSG00000196189	ENSG00000196189.14	0.0605177	0.751149	-0.268427	0.00497817	0.000543692	0.999023	-0.265027	0.0169473	buffering
SLC25A44	ENSG00000160785	ENSG00000160785.14	0.205914	0.246783	0.313484	0.000689337	0.0681296	0.914123	0.298718	0.0073078	buffering
PMF1-BGLAP	ENSG00000260238	ENSG00000260238.6	0.213616	0.473486	-0.0468357	0.55837	0.0948081	0.784611	-0.00558241	0.948387	background
PMF1	ENSG00000160783	ENSG00000160783.19	0.163893	0.503362	-0.063206	0.388699	0.0105488	0.974785	-0.0236948	0.744952	background
BGLAP	ENSG00000242252	ENSG00000242252.2	0.51722	0.223554	0.309994	0.0918514	1.02881	0.11283	0.50214	0.00856945	translation
PAQR6	ENSG00000160781	ENSG00000160781.17	0.909325	0.0263272	0.460674	0.00624494	0.802025	0.303475	0.413348	0.123891	abundance
SMG5	ENSG00000198952	ENSG00000198952.8	0.380668	0.0560964	-0.0159016	0.818309	0.368904	0.193114	0.0311371	0.782035	background
TMEM79	ENSG00000163472	ENSG00000163472.19	0.757186	0.0716063	-0.0714908	0.530209	0.738535	0.21636	-0.0515055	0.783106	background
GLMP	ENSG00000198715	ENSG00000198715.13	0.432517	0.31706	0.332272	0.000339542	1.31516	0.406239	0.352517	0.0018695	buffering
CCT3	ENSG00000163468	ENSG00000163468.15	-0.0881567	0.488469	0.0552637	0.21514	-0.039346	0.867543	0.0447932	0.444346	background
RHBG	ENSG00000132677	ENSG00000132677.13	0.343352	0.59799	0.0975952	0.681599	0.298158	0.74583	0.0729068	0.799084	background
MEF2D	ENSG00000116604	ENSG00000116604.19	-0.0836481	0.78342	-0.286552	0.00154375	-0.242496	0.78909	-0.289232	0.0063973	buffering
IQGAP3	ENSG00000183856	ENSG00000183856.11	-0.030376	0.848451	-0.282279	0.00284891	-0.0835899	0.830466	-0.284543	0.00968959	buffering
NAXE	ENSG00000163382	ENSG00000163382.13	0.15465	0.293826	0.110632	0.128965	0.136214	0.588134	0.101121	0.29796	background
GPATCH4	ENSG00000160818	ENSG00000160818.17	0.170243	0.42841	0.216706	0.00297368	0.591317	0.274694	0.239934	0.00641443	buffering
NES	ENSG00000132688	ENSG00000132688.11	0.234501	0.263128	0.0887786	0.121433	0.347331	0.324115	0.10989	0.141027	background
ISG20L2	ENSG00000143319	ENSG00000143319.18	0.355834	0.0950907	0.325907	0.00012023	0.62279	0.482093	0.342511	0.00193856	buffering
METTL25B	ENSG00000143303	ENSG00000143303.12	0.0827823	0.822826	-0.118008	0.212078	-0.162751	0.724898	-0.103318	0.266206	background
MRPL24	ENSG00000143314	ENSG00000143314.12	0.168151	0.388911	0.00720836	0.881049	0.160559	0.565989	0.000719543	0.992186	background
HDGF	ENSG00000143321	ENSG00000143321.19	0.167966	0.457933	0.0631411	0.150299	0.0518391	0.912802	0.0564073	0.320722	background
PRCC	ENSG00000143294	ENSG00000143294.15	0.0956183	0.635795	0.04856	0.356714	0.187368	0.500212	0.0604228	0.33346	background
ARHGEF11	ENSG00000132694	ENSG00000132694.20	0.258024	0.102892	0.00445061	0.956811	0.257412	0.265322	-0.00949243	0.942769	background
ETV3	ENSG00000117036	ENSG00000117036.12	0.117074	0.556353	-0.17421	0.0332053	-0.0791526	0.830466	-0.149307	0.091457	background
KIRREL1	ENSG00000183853	ENSG00000183853.18	0.296886	0.282518	0.116804	0.147014	0.288816	0.528054	0.1149	0.271636	background
IFI16	ENSG00000163565	ENSG00000163565.20	-1.2006	0.0511093	-0.264095	0.623588	-1.09903	0.171227	0.277466	0.740428	background
DUSP23	ENSG00000158716	ENSG00000158716.9	-0.0102534	0.977311	-0.0421673	0.778744	-0.0611049	0.884804	-0.0451426	0.753034	background
CFAP45	ENSG00000213085	ENSG00000213085.10	0.0627604	0.800207	-0.37268	0.0810604	0.146905	0.719738	-0.388404	0.106933	background
TAGLN2	ENSG00000158710	ENSG00000158710.15	-0.00291288	0.989549	-0.0443751	0.451905	-0.0137698	0.968999	-0.0444446	0.543488	background
IGSF9	ENSG00000085552	ENSG00000085552.18	0.585018	0.0207938	0.0141988	0.927267	0.581381	0.128827	-0.096923	0.749176	translation
PIGM	ENSG00000143315	ENSG00000143315.8	-0.13776	0.742455	0.325348	0.000824391	-0.575129	0.664682	0.330746	0.00357496	buffering
IGSF8	ENSG00000162729	ENSG00000162729.14	0.0346201	0.886267	-0.163239	0.0193989	0.198999	0.674043	-0.166142	0.0418545	buffering
PEA15	ENSG00000162734	ENSG00000162734.13	0.101023	0.610288	0.116249	0.0134178	-0.195347	0.71042	0.109887	0.0551245	background
DCAF8	ENSG00000132716	ENSG00000132716.19	-0.0966356	0.611415	-0.0896917	0.0687849	0.0620778	0.869718	-0.0806868	0.177767	background
ENSG00000258465	ENSG00000258465	ENSG00000258465.8	-0.149481	0.496756	-0.102641	0.0362562	-0.0372007	0.950385	-0.0977747	0.111307	background
PEX19	ENSG00000162735	ENSG00000162735.19	-0.140676	0.331023	-0.122054	0.00794517	-0.0251479	0.96376	-0.116926	0.0444087	background
COPA	ENSG00000122218	ENSG00000122218.17	-0.278223	0.0244911	-0.201253	0.00145326	-0.260192	0.233991	-0.173867	0.254574	abundance
NCSTN	ENSG00000162736	ENSG00000162736.18	-0.197998	0.253542	0.0135116	0.83681	-0.210195	0.386633	0.040173	0.629324	background
VANGL2	ENSG00000162738	ENSG00000162738.8	0.0574069	0.912075	-0.315406	0.164701	0.0272258	0.976939	-0.313893	0.22609	background
F11R	ENSG00000158769	ENSG00000158769.19	0.188681	0.250397	0.0257838	0.706999	0.197012	0.412798	0.0388592	0.67932	background
ENSG00000270149	ENSG00000270149	ENSG00000270149.5	0.0968792	0.827452	0.055043	0.277789	0.260513	0.689344	0.0581152	0.351849	background
TSTD1	ENSG00000215845	ENSG00000215845.11	-0.28843	0.0732114	-0.210351	0.0739719	-0.364497	0.185768	-0.327471	0.0873816	background
USF1	ENSG00000158773	ENSG00000158773.14	-0.0574718	0.839678	-0.236825	0.00288065	-0.523429	0.426461	-0.242999	0.00739411	buffering
ARHGAP30	ENSG00000186517	ENSG00000186517.14	0.556353	0.390638	-1.01391	0.437995	0.67889	0.446216	-1.34271	0.380001	background
NECTIN4	ENSG00000143217	ENSG00000143217.9	0.57724	0.106237	-0.143638	0.155368	0.427321	0.407414	-0.0816381	0.569506	background
KLHDC9	ENSG00000162755	ENSG00000162755.14	-0.0160735	0.966593	-0.145546	0.247064	0.0224517	0.971291	-0.14479	0.316523	background
PFDN2	ENSG00000143256	ENSG00000143256.5	0.0904049	0.557063	0.0135573	0.86001	0.094063	0.685127	0.0217132	0.822139	background
NIT1	ENSG00000158793	ENSG00000158793.14	0.42192	0.132783	0.0723015	0.470808	0.366274	0.334598	0.0185748	0.900979	background
DEDD	ENSG00000158796	ENSG00000158796.17	0.131796	0.674565	0.0154752	0.834811	0.140323	0.753668	0.0193212	0.833327	background
UFC1	ENSG00000143222	ENSG00000143222.12	-0.193207	0.126787	0.147863	0.0155062	-0.321331	0.197942	0.209969	0.0211143	buffering
USP21	ENSG00000143258	ENSG00000143258.17	0.153652	0.553154	0.0854782	0.330636	0.148338	0.714069	0.0841424	0.434121	background
PPOX	ENSG00000143224	ENSG00000143224.18	0.402045	0.0727528	-0.19299	0.0834796	0.380936	0.287597	-0.175711	0.314761	background
B4GALT3	ENSG00000158850	ENSG00000158850.15	0.145053	0.525999	0.180215	0.0189508	-0.0758497	0.879004	0.161929	0.0607455	background
NDUFS2	ENSG00000158864	ENSG00000158864.13	-0.0376301	0.731288	0.129514	0.00967713	-0.0355172	0.884305	0.129291	0.0392852	buffering
TOMM40L	ENSG00000158882	ENSG00000158882.15	0.229359	0.238311	0.138719	0.0865451	0.454253	0.146846	0.218372	0.0181353	translation
SDHC	ENSG00000143252	ENSG00000143252.17	-0.464127	0.0504501	-0.265649	0.000985006	0.140649	0.800905	-0.181458	0.0372097	abundance
HSPA6	ENSG00000173110	ENSG00000173110.8	-1.09797	0.0143279	-1.20102	0.00203512	-0.561255	0.469401	-0.690555	0.22696	abundance
DUSP12	ENSG00000081721	ENSG00000081721.12	-0.0917447	0.581946	0.00125501	0.992052	-0.0921991	0.702713	0.0261666	0.852721	background
ATF6	ENSG00000118217	ENSG00000118217.7	-0.515684	0.0234833	-0.114441	0.150883	-0.578874	0.132464	-0.186826	0.218247	translation
NOS1AP	ENSG00000198929	ENSG00000198929.13	0.304752	0.0845332	-0.246937	0.232837	0.187599	0.351349	0.155089	0.46663	background
ENSG00000254706	ENSG00000254706	ENSG00000254706.3	0.691442	0.113638	-0.0565117	0.819934	0.652366	0.240639	0.131355	0.683321	background
C1orf226	ENSG00000239887	ENSG00000239887.6	0.742711	0.303581	-0.11547	0.248819	0.502187	0.643331	-0.0834396	0.503743	background
UHMK1	ENSG00000152332	ENSG00000152332.16	-0.375358	0.104333	-0.472748	0.000227333	0.126642	0.871283	-0.402731	0.00603015	buffering
UAP1	ENSG00000117143	ENSG00000117143.14	-0.460583	0.0216768	-0.481918	4.53879e-06	-0.328707	0.794394	-0.473141	0.000693796	abundance
DDR2	ENSG00000162733	ENSG00000162733.19	0.522216	0.0336926	0.0927653	0.703597	0.562581	0.115603	0.533262	0.137832	translation
HSD17B7	ENSG00000132196	ENSG00000132196.16	0.193301	0.469199	0.0160973	0.890277	0.186905	0.617386	8.99458e-05	0.999467	background
NUF2	ENSG00000143228	ENSG00000143228.13	-0.547523	0.0524007	-0.452279	0.000287678	-1.15276	0.192787	-0.544383	0.00202237	abundance
PBX1	ENSG00000185630	ENSG00000185630.20	0.231162	0.708511	0.0979252	0.289976	0.370013	0.685127	0.106313	0.322855	background
MGST3	ENSG00000143198	ENSG00000143198.13	-0.275936	0.161674	-0.0286045	0.692103	-0.302721	0.271477	-0.0697857	0.458114	background
ALDH9A1	ENSG00000143149	ENSG00000143149.13	-0.13849	0.362025	0.165468	0.00900153	-0.0295781	0.945047	0.151778	0.0477073	background
TMCO1	ENSG00000143183	ENSG00000143183.18	-0.153892	0.3085	0.0581797	0.201069	-0.00494618	0.985912	0.0277638	0.625667	background
UCK2	ENSG00000143179	ENSG00000143179.16	0.162308	0.455591	0.0758372	0.225609	0.267848	0.408874	0.0953883	0.20598	background
POGK	ENSG00000143157	ENSG00000143157.12	0.134575	0.375582	-0.0345309	0.46593	0.212627	0.308105	-0.0612733	0.275798	background
TADA1	ENSG00000152382	ENSG00000152382.6	-0.281147	0.293137	-0.174029	0.0899449	-0.316421	0.489117	-0.183681	0.160874	background
ILDR2	ENSG00000143195	ENSG00000143195.13	0.0368774	0.950358	0.0237791	0.938952	0.0542861	0.946325	0.0330928	0.915439	background
STYXL2	ENSG00000198842	ENSG00000198842.10	-1.25214	0.0403417	-1.11537	3.53573e-05	-3.29726	0.171227	-1.32166	0.000434966	abundance
POU2F1	ENSG00000143190	ENSG00000143190.23	-0.402424	0.0690146	-0.103969	0.15787	-0.236657	0.38426	8.06706e-05	0.999355	background
CREG1	ENSG00000143162	ENSG00000143162.9	-0.182967	0.656276	0.0261889	0.667486	-0.101996	0.858462	0.0156214	0.835772	background
MPZL1	ENSG00000197965	ENSG00000197965.12	-0.0244245	0.903699	-0.0154175	0.797604	-0.0511325	0.851572	-0.0194197	0.778146	background
ADCY10	ENSG00000143199	ENSG00000143199.18	0.346131	0.372655	0.108746	0.782714	0.353162	0.512753	0.134631	0.78534	background
MPC2	ENSG00000143158	ENSG00000143158.11	-0.184196	0.142992	0.0602457	0.320676	-0.211685	0.283768	0.102782	0.271905	background
DCAF6	ENSG00000143164	ENSG00000143164.16	-0.0995671	0.36941	0.423098	0.000152221	0.0030858	0.994004	0.39588	0.00297884	buffering
GPR161	ENSG00000143147	ENSG00000143147.15	0.185726	0.468974	0.191608	0.03968	-0.0275662	0.959688	0.162875	0.115648	background
TIPRL	ENSG00000143155	ENSG00000143155.13	-0.196555	0.587841	-0.0186049	0.83237	-0.212373	0.669357	-0.0282477	0.789268	background
SFT2D2	ENSG00000213064	ENSG00000213064.10	-0.0998846	0.702975	0.0339537	0.61768	-0.136485	0.712403	0.0415277	0.610785	background
ATP1B1	ENSG00000143153	ENSG00000143153.14	-0.599634	0.00874875	-0.4035	5.04781e-05	-0.62628	0.394518	-0.408808	0.00918366	abundance
NME7	ENSG00000143156	ENSG00000143156.14	-0.1544	0.489726	0.0395251	0.609116	-0.168251	0.606776	0.0466496	0.630182	background
BLZF1	ENSG00000117475	ENSG00000117475.14	-0.501295	0.091809	-0.0018942	0.981838	-0.499268	0.219008	0.0413096	0.71905	background
SLC19A2	ENSG00000117479	ENSG00000117479.15	-0.0205552	0.944536	-0.0587873	0.551529	-0.0487962	0.910098	-0.060442	0.601175	background
C1orf112	ENSG00000000460	ENSG00000000460.17	-0.0679083	0.811158	-0.0590396	0.233176	0.048254	0.922257	-0.0556474	0.36289	background
SELL	ENSG00000188404	ENSG00000188404.10	-0.362205	0.508999	-0.255887	0.731893	-0.5029	0.293611	-0.679948	0.187226	background
METTL18	ENSG00000171806	ENSG00000171806.12	-0.172266	0.633878	-0.0962453	0.404968	-0.342287	0.405858	-0.134844	0.223788	background
SCYL3	ENSG00000000457	ENSG00000000457.14	-0.275266	0.195427	-0.0348962	0.81823	-0.252971	0.348941	0.0813185	0.645457	background
KIFAP3	ENSG00000075945	ENSG00000075945.13	-0.167313	0.30907	0.0468822	0.642185	-0.184789	0.438553	0.0805072	0.526142	background
GORAB	ENSG00000120370	ENSG00000120370.14	-0.00472921	0.985258	-0.372092	0.0324685	-0.0556594	0.909287	-0.372565	0.0581946	background
FMO4	ENSG00000076258	ENSG00000076258.10	-0.563731	0.0187939	0.0483725	0.84233	-0.583848	0.096757	0.613782	0.116201	translation
PRRC2C	ENSG00000117523	ENSG00000117523.18	-0.148091	0.214287	-0.074332	0.358006	-0.139214	0.455606	-0.0522764	0.687983	background
VAMP4	ENSG00000117533	ENSG00000117533.15	-0.559421	0.0623462	-0.20237	0.143808	-0.524309	0.251103	-0.169668	0.44669	background
METTL13	ENSG00000010165	ENSG00000010165.20	0.236311	0.276333	0.0503592	0.458757	0.284596	0.363928	0.074261	0.387886	background
DNM3	ENSG00000197959	ENSG00000197959.15	0.18885	0.352618	-0.360108	0.0273155	-0.0327488	0.936906	-0.269155	0.107806	background
PIGC	ENSG00000135845	ENSG00000135845.10	0.0763903	0.849991	0.0395171	0.698704	0.0590064	0.924098	0.0369422	0.762299	background
SUCO	ENSG00000094975	ENSG00000094975.15	-0.136317	0.488398	-0.00273695	0.974059	-0.139028	0.60392	-0.0269886	0.772281	background
TNFSF4	ENSG00000117586	ENSG00000117586.12	1.26444	0.0265512	-0.171755	0.40283	1.28121	0.139025	-0.201092	0.60654	translation
PRDX6	ENSG00000117592	ENSG00000117592.9	-0.087526	0.463444	0.0618731	0.14236	-0.104539	0.632064	0.0650644	0.25161	background
KLHL20	ENSG00000076321	ENSG00000076321.11	-0.180292	0.178269	-0.152382	0.0800915	-0.164892	0.459749	-0.136793	0.285373	background
CENPL	ENSG00000120334	ENSG00000120334.16	0.255377	0.66285	0.0627339	0.428742	-0.0876169	0.888581	0.0358532	0.629113	background
DARS2	ENSG00000117593	ENSG00000117593.12	-0.210829	0.245199	-0.290036	0.000539556	-0.438053	0.454097	-0.308396	0.00356491	buffering
ZBTB37	ENSG00000185278	ENSG00000185278.16	-0.0478751	0.83917	-0.271908	0.0170553	0.00735135	0.989831	-0.269169	0.0397457	buffering
RC3H1	ENSG00000135870	ENSG00000135870.13	0.0573716	0.590425	0.114589	0.0881607	0.044139	0.818358	0.103603	0.230962	background
NA	ENSG00000293562	ENSG00000293562.1	0.109427	0.876236	-1.34058	0.080758	0.0938054	0.946325	-1.33851	0.124948	background
RABGAP1L	ENSG00000152061	ENSG00000152061.24	0.0993451	0.567083	-0.243958	0.00286485	0.243191	0.576062	-0.254411	0.00945068	buffering
CACYBP	ENSG00000116161	ENSG00000116161.18	-0.0682286	0.674079	0.0293998	0.490725	-0.0742833	0.778792	0.0300853	0.600214	background
MRPS14	ENSG00000120333	ENSG00000120333.4	-0.0922292	0.570004	0.0626345	0.503418	-0.0796963	0.753668	0.0528217	0.651582	background
KIAA0040	ENSG00000235750	ENSG00000235750.10	-0.718975	0.0783899	-0.220464	0.0123059	-1.09604	0.209819	-0.275489	0.0275971	buffering
COP1	ENSG00000143207	ENSG00000143207.21	-0.296795	0.112542	-0.105551	0.0799263	-0.330225	0.309301	-0.117005	0.18423	background
RASAL2	ENSG00000075391	ENSG00000075391.18	0.0644261	0.734323	0.0339594	0.747141	0.0995438	0.660321	0.0633106	0.500258	background
TEX35	ENSG00000240021	ENSG00000240021.10	-0.411177	0.535387	-0.924996	0.196207	-0.00229459	0.998269	-0.662518	0.355561	background
RALGPS2	ENSG00000116191	ENSG00000116191.19	-0.141197	0.577921	0.0804127	0.374297	-0.111294	0.778452	0.0720776	0.513859	background
FAM20B	ENSG00000116199	ENSG00000116199.12	0.42475	0.112194	0.0308491	0.713727	0.463716	0.209963	0.0939179	0.389166	background
TOR3A	ENSG00000186283	ENSG00000186283.14	0.546548	0.0644944	0.259084	0.00200818	0.586288	0.443189	0.264005	0.0222523	buffering
ABL2	ENSG00000143322	ENSG00000143322.22	-0.024559	0.878986	0.134519	0.0647727	-0.0357257	0.909287	0.135188	0.118608	background
SOAT1	ENSG00000057252	ENSG00000057252.13	-0.58471	0.0581151	-0.350192	0.00107621	-0.41472	0.61907	-0.324549	0.0227037	abundance
TOR1AIP2	ENSG00000169905	ENSG00000169905.13	0.11342	0.381537	0.0186187	0.754441	0.106647	0.594338	0.00608089	0.942569	background
TOR1AIP1	ENSG00000143337	ENSG00000143337.19	-0.143589	0.507103	0.0931882	0.206884	-0.00465584	0.990409	0.0639961	0.430153	background
CEP350	ENSG00000135837	ENSG00000135837.18	-0.0526464	0.678551	-0.244614	0.0227331	0.00765594	0.977905	-0.224403	0.0630429	background
QSOX1	ENSG00000116260	ENSG00000116260.17	-0.258803	0.0936645	-0.0544374	0.35909	-0.208676	0.336342	0.00167885	0.986771	background
ACBD6	ENSG00000230124	ENSG00000230124.8	-0.182035	0.296472	-0.130088	0.0753054	-0.289698	0.329549	-0.162115	0.0810835	background
XPR1	ENSG00000143324	ENSG00000143324.14	-0.0226088	0.925131	-0.118492	0.0133525	0.0111049	0.988213	-0.118363	0.0470412	background
STX6	ENSG00000135823	ENSG00000135823.14	-0.0631651	0.671453	0.0261815	0.766031	-0.0485356	0.829871	0.00580303	0.95655	background
MR1	ENSG00000153029	ENSG00000153029.16	-0.160116	0.71541	0.359963	0.0692331	-0.202349	0.798288	0.364657	0.110784	background
IER5	ENSG00000162783	ENSG00000162783.11	0.834486	0.108465	0.32414	0.00197351	2.12874	0.131792	0.415765	0.0020755	translation
GLUL	ENSG00000135821	ENSG00000135821.20	0.0725596	0.670913	0.0565036	0.191698	0.0328075	0.923988	0.0541036	0.335917	background
RNASEL	ENSG00000135828	ENSG00000135828.11	-0.0549686	0.835711	-0.355461	0.0259477	-0.0966447	0.856254	-0.358441	0.04937	background
NPL	ENSG00000135838	ENSG00000135838.14	-0.132552	0.670045	0.230045	0.0416837	-0.161428	0.78909	0.232544	0.0790501	background
DHX9	ENSG00000135829	ENSG00000135829.17	-0.192355	0.108975	0.13674	0.00831913	-0.166817	0.510002	0.128375	0.0883494	background
LAMC1	ENSG00000135862	ENSG00000135862.6	-0.121101	0.358695	0.0013034	0.977315	-0.123332	0.522407	0.0171741	0.767543	background
NMNAT2	ENSG00000157064	ENSG00000157064.11	0.202321	0.55183	0.0987026	0.292593	0.238432	0.645173	0.105297	0.352418	background
SMG7	ENSG00000116698	ENSG00000116698.22	-0.0540905	0.736399	0.142817	0.0313754	-0.11416	0.713499	0.147645	0.0633957	background
ARPC5	ENSG00000162704	ENSG00000162704.16	-0.248677	0.122613	0.000585097	0.991767	-0.248238	0.282514	-0.0196954	0.802014	background
RGL1	ENSG00000143344	ENSG00000143344.16	-0.111499	0.476571	0.26207	0.0167748	-0.121128	0.707824	0.264714	0.0463433	background
COLGALT2	ENSG00000198756	ENSG00000198756.12	0.142298	0.428674	0.358274	0.00734189	0.229032	0.558713	0.378602	0.019705	buffering
TSEN15	ENSG00000198860	ENSG00000198860.14	-0.246876	0.335116	-0.094429	0.152029	-0.304807	0.469885	-0.104377	0.216584	background
C1orf21	ENSG00000116667	ENSG00000116667.15	-0.0923931	0.588909	-0.0635037	0.200455	-0.147157	0.598257	-0.0700351	0.265198	background
EDEM3	ENSG00000116406	ENSG00000116406.20	-0.112999	0.484875	0.166834	0.0339459	-0.143568	0.64736	0.172884	0.0738901	background
NIBAN1	ENSG00000135842	ENSG00000135842.17	-0.899482	0.00308441	-0.494077	5.45897e-06	-1.09125	0.418156	-0.513352	0.00247193	abundance
RNF2	ENSG00000121481	ENSG00000121481.12	-0.0231419	0.897567	-0.0791423	0.43022	-0.108146	0.588724	-0.0927259	0.246516	background
TRMT1L	ENSG00000121486	ENSG00000121486.12	-0.347279	0.0624465	-0.153396	0.030646	-0.453343	0.198898	-0.201737	0.0684298	abundance
SWT1	ENSG00000116668	ENSG00000116668.13	-0.476205	0.07409	-0.565974	0.000529982	-1.08425	0.157864	-0.707578	0.00165557	buffering
IVNS1ABP	ENSG00000116679	ENSG00000116679.17	-0.376735	0.0275165	-0.152886	0.0193154	-0.433667	0.178974	-0.18957	0.112275	abundance
TPR	ENSG00000047410	ENSG00000047410.14	-0.26039	0.0854425	0.0956482	0.231971	-0.279842	0.240685	0.12601	0.342429	background
ODR4	ENSG00000157181	ENSG00000157181.16	-0.311328	0.177181	-0.023284	0.792089	-0.329074	0.297124	-0.0628183	0.582856	background
PTGS2	ENSG00000073756	ENSG00000073756.13	-1.34019	0.0932259	-1.34644	0.0036434	-1.58857	0.387512	-1.42156	0.0237041	buffering
PLA2G4A	ENSG00000116711	ENSG00000116711.10	-0.695151	0.056633	-0.506703	0.00811535	-0.647394	0.369275	-0.485573	0.081805	abundance
RGS2	ENSG00000116741	ENSG00000116741.8	-0.578208	0.0757793	-0.64625	0.00169275	-0.293418	0.719958	-0.55654	0.0334772	buffering
UCHL5	ENSG00000116750	ENSG00000116750.14	0.00557409	0.979906	-0.128229	0.0527271	-0.22118	0.486391	-0.127152	0.0747416	background
RO60	ENSG00000116747	ENSG00000116747.13	-0.417515	0.0258505	-0.298613	0.00188822	-0.232756	0.523292	-0.205607	0.147481	abundance
GLRX2	ENSG00000023572	ENSG00000023572.10	0.121096	0.679998	0.12495	0.147825	0.254529	0.56738	0.138345	0.162509	background
CDC73	ENSG00000134371	ENSG00000134371.15	-0.400758	0.0161207	-0.20519	0.00452722	-0.490079	0.1499	-0.274964	0.0594977	translation
ENSG00000289697	ENSG00000289697	ENSG00000289697.1	0.125307	0.850634	-0.54652	0.104005	-0.0738591	0.952136	-0.53081	0.156688	background
CFHR3	ENSG00000116785	ENSG00000116785.15	0.276712	0.71904	-0.356696	0.39464	0.0628303	0.959291	-0.292959	0.521137	background
ASPM	ENSG00000066279	ENSG00000066279.19	-0.114469	0.553306	-0.704931	4.65994e-06	0.273439	0.831416	-0.695802	0.000109641	buffering
ZBTB41	ENSG00000177888	ENSG00000177888.8	-0.144028	0.392499	-0.179513	0.0319836	-0.104992	0.757643	-0.170173	0.0983994	background
DENND1B	ENSG00000213047	ENSG00000213047.13	-0.0551992	0.810428	-0.258966	0.00738616	-0.19786	0.692279	-0.264355	0.0182492	buffering
LHX9	ENSG00000143355	ENSG00000143355.16	-0.484465	0.451162	-0.72658	0.00243313	-0.624879	0.725533	-0.735982	0.00896315	buffering
NEK7	ENSG00000151414	ENSG00000151414.15	-0.22029	0.320557	0.131148	0.155852	-0.184737	0.614894	0.118424	0.313836	background
NR5A2	ENSG00000116833	ENSG00000116833.14	-0.540123	0.245732	0.908849	0.124473	-0.435685	0.562282	0.784247	0.297026	background
ZNF281	ENSG00000162702	ENSG00000162702.8	-0.0396013	0.898638	-0.00464766	0.954215	-0.0350106	0.943059	-0.00206087	0.983186	background
KIF14	ENSG00000118193	ENSG00000118193.12	-0.191091	0.262793	-0.0647511	0.309148	-0.137939	0.597017	-0.0379485	0.659564	background
DDX59	ENSG00000118197	ENSG00000118197.14	-0.466855	0.0428607	-0.334038	0.0145737	-0.368688	0.357337	-0.260981	0.219355	abundance
CAMSAP2	ENSG00000118200	ENSG00000118200.16	-0.0846522	0.520124	0.0833971	0.289165	-0.10909	0.601438	0.101222	0.298117	background
INAVA	ENSG00000163362	ENSG00000163362.11	0.0779572	0.889398	-0.042707	0.650338	0.0959792	0.909287	-0.043804	0.697564	background
KIF21B	ENSG00000116852	ENSG00000116852.15	-0.925269	0.12524	-1.1052	0.00501135	-1.69981	0.212827	-1.35938	0.00896091	buffering
TMEM9	ENSG00000116857	ENSG00000116857.17	0.0426687	0.830117	0.0347318	0.671036	0.0760743	0.777579	0.04441	0.618773	background
TNNT2	ENSG00000118194	ENSG00000118194.22	0.357553	0.621142	0.994584	0.0575816	1.18914	0.240045	1.18	0.0211143	buffering
LAD1	ENSG00000159166	ENSG00000159166.15	0.433701	0.0176814	0.159906	0.0117255	0.430035	0.204746	0.157751	0.189789	abundance
PHLDA3	ENSG00000174307	ENSG00000174307.7	1.01808	0.0211123	0.661646	2.19916e-05	1.89884	0.284551	0.738801	0.00111567	abundance
CSRP1	ENSG00000159176	ENSG00000159176.14	-0.178718	0.121826	-0.0404201	0.432548	-0.184513	0.309238	-0.0534727	0.555011	background
NAV1	ENSG00000134369	ENSG00000134369.17	0.329027	0.123086	-0.0115626	0.873155	0.331016	0.27253	-0.0187898	0.862006	background
IPO9	ENSG00000198700	ENSG00000198700.10	0.0780668	0.467465	-0.152282	0.00250165	0.0906811	0.768583	-0.153395	0.0168811	buffering
SHISA4	ENSG00000198892	ENSG00000198892.7	0.0796989	0.946652	-0.0566627	0.441215	-0.0515151	0.977905	-0.0558022	0.526455	background
LMOD1	ENSG00000163431	ENSG00000163431.14	0.255072	0.641635	0.371007	0.161756	0.0592978	0.952038	0.330618	0.263861	background
TIMM17A	ENSG00000134375	ENSG00000134375.11	0.133405	0.356186	0.300324	0.00257204	0.0533395	0.892014	0.283421	0.0173328	buffering
RNPEP	ENSG00000176393	ENSG00000176393.11	-0.14753	0.370713	-0.0632819	0.358008	-0.188351	0.444517	-0.0851788	0.322128	background
ELF3	ENSG00000163435	ENSG00000163435.16	-0.428355	0.0814161	-0.90451	4.45228e-07	-0.924544	0.680901	-0.920764	4.48294e-05	buffering
ARL8A	ENSG00000143862	ENSG00000143862.8	0.0630473	0.69165	0.0116713	0.882047	0.0667965	0.782937	0.0184899	0.847643	background
UBE2T	ENSG00000077152	ENSG00000077152.12	-0.221395	0.160103	-0.0567371	0.240188	-0.281476	0.269796	-0.0797743	0.238737	background
PPP1R12B	ENSG00000077157	ENSG00000077157.23	-0.130976	0.303858	0.0754345	0.345075	-0.0897467	0.650206	0.0177394	0.869308	background
KDM5B	ENSG00000117139	ENSG00000117139.18	-0.442564	0.0265943	-0.111025	0.0297195	-0.510763	0.193625	-0.131466	0.12313	abundance
RABIF	ENSG00000183155	ENSG00000183155.5	-0.55267	0.167828	0.00999914	0.943597	-0.539679	0.282054	-0.0761138	0.635331	background
KLHL12	ENSG00000117153	ENSG00000117153.16	-0.206255	0.131077	-0.390626	1.72195e-05	-0.365958	0.608322	-0.40169	0.000586438	buffering
ADIPOR1	ENSG00000159346	ENSG00000159346.13	0.138343	0.650829	0.0249101	0.580663	0.134017	0.774586	0.0246148	0.683776	background
CYB5R1	ENSG00000159348	ENSG00000159348.13	-0.0741133	0.778113	-0.0774542	0.137221	0.0655256	0.887926	-0.0727228	0.249898	background
TMEM183A	ENSG00000163444	ENSG00000163444.12	0.509906	0.232358	0.0415345	0.363706	0.359572	0.576062	0.029083	0.645312	background
PPFIA4	ENSG00000143847	ENSG00000143847.16	-0.171435	0.481736	-0.35092	0.00670768	-0.444575	0.388355	-0.384986	0.011077	buffering
CHI3L1	ENSG00000133048	ENSG00000133048.13	0.40404	0.487444	0.271089	0.492734	0.318699	0.703211	0.200714	0.673768	background
BTG2	ENSG00000159388	ENSG00000159388.6	0.139075	0.771304	0.744089	1.51779e-07	-0.691496	0.940028	0.743459	1.20979e-05	buffering
ATP2B4	ENSG00000058668	ENSG00000058668.16	-0.0471072	0.724473	-0.139073	0.00411092	0.0542536	0.906716	-0.136905	0.0225124	buffering
ZBED6	ENSG00000257315	ENSG00000257315.4	0.13139	0.349779	0.0418302	0.491651	0.119055	0.588724	0.0316139	0.707629	background
ZC3H11A	ENSG00000058673	ENSG00000058673.17	0.21659	0.101555	0.0388755	0.518734	0.220159	0.276587	0.0472932	0.64806	background
SNRPE	ENSG00000182004	ENSG00000182004.13	0.14348	0.39987	-0.0707975	0.384461	0.115796	0.660753	-0.0528807	0.616293	background
SOX13	ENSG00000143842	ENSG00000143842.15	0.430289	0.128432	0.0982055	0.152783	0.300496	0.475653	0.0605287	0.525738	background
PLEKHA6	ENSG00000143850	ENSG00000143850.17	-0.239531	0.261895	-0.320847	0.000412273	-0.303449	0.698798	-0.324921	0.00372594	buffering
PPP1R15B	ENSG00000158615	ENSG00000158615.10	-0.352628	0.0264394	-0.169641	0.0117832	-0.283038	0.293178	-0.118708	0.325415	abundance
PIK3C2B	ENSG00000133056	ENSG00000133056.14	0.299933	0.0943395	0.158559	0.0663579	0.331046	0.27823	0.179696	0.172896	background
MDM4	ENSG00000198625	ENSG00000198625.14	-0.20506	0.162207	-0.324288	0.000271899	-0.358281	0.440993	-0.346416	0.00310478	buffering
NFASC	ENSG00000163531	ENSG00000163531.17	0.426213	0.276513	-0.00510826	0.975746	0.429126	0.414289	-0.047924	0.813903	background
TMEM81	ENSG00000174529	ENSG00000174529.7	0.0760426	0.818671	0.273918	0.365643	0.0283589	0.959166	0.257396	0.4519	background
RBBP5	ENSG00000117222	ENSG00000117222.14	-0.0958835	0.456753	-0.0427955	0.641912	-0.0936141	0.645173	-0.0375757	0.757977	background
DSTYK	ENSG00000133059	ENSG00000133059.18	0.135181	0.257703	0.250888	0.00584117	0.0884951	0.729103	0.226075	0.0541033	background
TMCC2	ENSG00000133069	ENSG00000133069.17	0.706299	0.202903	-0.076851	0.642047	0.671364	0.37476	-0.0439736	0.849022	background
NUAK2	ENSG00000163545	ENSG00000163545.11	0.423146	0.0872513	0.326337	0.0221391	0.197965	0.633968	0.200222	0.268725	background
CDK18	ENSG00000117266	ENSG00000117266.16	-0.123476	0.685519	-0.34724	0.00540909	0.161558	0.825183	-0.332393	0.0166769	buffering
MFSD4A	ENSG00000174514	ENSG00000174514.13	-0.360622	0.498611	-0.950198	0.00573861	-0.698037	0.569335	-0.995847	0.0134071	buffering
ELK4	ENSG00000158711	ENSG00000158711.14	0.727638	0.00631518	0.261303	0.00158082	0.952621	0.137191	0.347518	0.0304968	translation
SLC45A3	ENSG00000158715	ENSG00000158715.6	0.371682	0.012853	-0.132362	0.0356017	0.326163	0.161736	-0.0274864	0.882411	background
NUCKS1	ENSG00000069275	ENSG00000069275.13	0.0433877	0.708511	-0.0278394	0.604638	0.061189	0.740369	-0.0410463	0.526327	background
RAB29	ENSG00000117280	ENSG00000117280.13	0.141877	0.441687	0.366827	2.12835e-05	-0.782808	0.463549	0.353403	0.000445849	buffering
SLC41A1	ENSG00000133065	ENSG00000133065.11	0.104116	0.720401	0.00974128	0.856561	0.111279	0.79026	0.0115762	0.867525	background
FAM72A	ENSG00000196550	ENSG00000196550.11	0.573129	0.153747	0.160286	0.258285	0.416873	0.442112	0.0704105	0.71441	background
SRGAP2	ENSG00000266028	ENSG00000266028.8	0.149862	0.628724	-0.0330496	0.602973	0.158949	0.726123	-0.0346862	0.665277	background
IKBKE	ENSG00000263528	ENSG00000263528.8	0.327859	0.225719	-0.266707	0.190855	0.236013	0.563091	-0.179983	0.492595	background
RASSF5	ENSG00000266094	ENSG00000266094.8	-0.192238	0.644161	0.283978	0.0089418	-0.102449	0.92542	0.280404	0.0260342	buffering
EIF2D	ENSG00000143486	ENSG00000143486.16	-0.105874	0.445067	-0.195988	0.0208269	-0.0659129	0.819418	-0.184305	0.0734327	background
DYRK3	ENSG00000143479	ENSG00000143479.18	0.248235	0.307114	0.353531	0.00353014	-0.133423	0.820312	0.301072	0.0206308	buffering
MAPKAPK2	ENSG00000162889	ENSG00000162889.11	0.0570669	0.772293	-0.421267	3.91928e-05	0.188421	0.854301	-0.422885	0.00048924	buffering
PIGR	ENSG00000162896	ENSG00000162896.6	0.298593	0.40627	-0.249464	0.0944675	0.534094	0.341567	-0.306257	0.0755217	background
C1orf116	ENSG00000182795	ENSG00000182795.13	0.282117	0.0868748	0.16358	0.0190546	0.310452	0.323772	0.174941	0.0934761	background
PFKFB2	ENSG00000123836	ENSG00000123836.15	0.116011	0.380516	-0.204881	0.00946434	0.236345	0.3663	-0.236859	0.0176266	buffering
YOD1	ENSG00000180667	ENSG00000180667.11	0.122071	0.491561	0.229249	0.00506246	0.00132899	0.998188	0.217646	0.0228604	buffering
CD55	ENSG00000196352	ENSG00000196352.18	-0.382005	0.209615	-0.280054	0.0303684	-0.55532	0.323307	-0.32673	0.0509285	background
CR2	ENSG00000117322	ENSG00000117322.19	-0.784187	0.218936	0.0984571	0.698221	-0.905534	0.248673	0.275451	0.316431	background
CD46	ENSG00000117335	ENSG00000117335.21	-0.207874	0.211427	-0.0300333	0.572408	-0.199696	0.417052	-0.0241085	0.754954	background
LAMB3	ENSG00000196878	ENSG00000196878.15	0.368507	0.32143	-0.264496	0.468957	0.420432	0.422755	-0.350432	0.433503	background
C1orf74	ENSG00000162757	ENSG00000162757.4	0.040709	0.928807	-0.0263199	0.842662	0.0462059	0.948085	-0.0272264	0.861908	background
ENSG00000289700	ENSG00000289700	ENSG00000289700.1	-0.444602	0.00679263	-0.399998	0.000398539	-0.236691	0.329709	-0.0792931	0.726628	abundance
IRF6	ENSG00000117595	ENSG00000117595.13	-0.435332	0.00828173	-0.524864	4.73758e-06	-0.171349	0.781161	-0.450687	0.00740416	abundance
UTP25	ENSG00000117597	ENSG00000117597.18	-0.297434	0.0609529	0.0560563	0.523584	-0.249508	0.224446	-0.113874	0.324542	background
SERTAD4	ENSG00000082497	ENSG00000082497.12	-0.194163	0.682479	-0.194234	0.283697	-0.208891	0.777718	-0.197013	0.351849	background
RCOR3	ENSG00000117625	ENSG00000117625.14	-0.26123	0.045317	-0.231783	0.0114072	-0.200246	0.341838	-0.125878	0.472112	abundance
TRAF5	ENSG00000082512	ENSG00000082512.15	0.0466379	0.810269	-0.020886	0.841229	0.0661452	0.78925	-0.0388267	0.702264	background
SLC30A1	ENSG00000170385	ENSG00000170385.10	-0.279016	0.157923	-0.359585	0.00341593	-0.3395	0.460783	-0.376833	0.0204516	buffering
NEK2	ENSG00000117650	ENSG00000117650.13	-0.28751	0.199127	-0.207017	0.0223227	-0.120212	0.789477	-0.16696	0.130502	background
LPGAT1	ENSG00000123684	ENSG00000123684.13	-0.201468	0.283346	-0.552186	3.17735e-05	-0.358395	0.693645	-0.561948	0.00052316	buffering
INTS7	ENSG00000143493	ENSG00000143493.13	-0.0814519	0.7856	-0.129862	0.00939027	0.387847	0.617386	-0.126187	0.0364861	buffering
DTL	ENSG00000143476	ENSG00000143476.18	-0.0717787	0.653769	-0.181331	0.00144908	-0.0235917	0.972482	-0.180331	0.00938962	buffering
PPP2R5A	ENSG00000066027	ENSG00000066027.12	0.0655574	0.767892	0.105733	0.0997967	0.0381015	0.931024	0.104063	0.181791	background
PACC1	ENSG00000065600	ENSG00000065600.13	0.16609	0.552907	-0.170516	0.0936412	0.116738	0.818362	-0.162983	0.178654	background
NENF	ENSG00000117691	ENSG00000117691.10	-0.0542327	0.705168	0.0173536	0.80653	-0.0514531	0.820611	0.0140919	0.874729	background
ATF3	ENSG00000162772	ENSG00000162772.18	-1.51044	5.27551e-05	-2.03605	6.97165e-10	-3.54091	0.284551	-2.24558	0.00010186	abundance
BATF3	ENSG00000123685	ENSG00000123685.9	0.595105	0.193046	-0.260072	0.347067	0.506783	0.429155	-0.165423	0.661175	background
NSL1	ENSG00000117697	ENSG00000117697.15	0.209733	0.137838	-0.155479	0.0333768	0.258711	0.309827	-0.184153	0.0883513	background
TATDN3	ENSG00000203705	ENSG00000203705.11	-0.186546	0.139246	0.242041	0.0321648	-0.114445	0.587454	0.133096	0.409294	background
FLVCR1	ENSG00000162769	ENSG00000162769.13	-0.115993	0.369636	0.00360287	0.961866	-0.117677	0.547732	0.0315098	0.734352	background
VASH2	ENSG00000143494	ENSG00000143494.16	0.137812	0.669079	0.412281	0.000745374	-0.149807	0.891678	0.404006	0.00377161	buffering
ANGEL2	ENSG00000174606	ENSG00000174606.14	-0.0705479	0.512822	0.0624766	0.590037	-0.0627816	0.727748	0.0199378	0.900979	background
RPS6KC1	ENSG00000136643	ENSG00000136643.12	-0.27347	0.0888053	0.192664	0.00836842	-0.422265	0.218544	0.244273	0.023233	buffering
SMYD2	ENSG00000143499	ENSG00000143499.14	-0.0633816	0.760727	0.0254207	0.715679	-0.0635217	0.839801	0.0254677	0.770347	background
PTPN14	ENSG00000152104	ENSG00000152104.12	0.138914	0.48355	-0.304393	0.00717811	0.374651	0.359685	-0.338424	0.0108287	buffering
CENPF	ENSG00000117724	ENSG00000117724.15	-0.0943484	0.419096	-0.0711454	0.376616	-0.0953285	0.617035	-0.0727611	0.506925	background
KCTD3	ENSG00000136636	ENSG00000136636.13	-0.346972	0.034363	-0.27608	0.000802489	-0.129943	0.735424	-0.202054	0.0676267	abundance
ESRRG	ENSG00000196482	ENSG00000196482.18	-0.485709	0.485628	0.0377649	0.891918	-0.428525	0.572916	-0.0859573	0.742635	background
GPATCH2	ENSG00000092978	ENSG00000092978.11	0.0437716	0.693982	-0.237023	0.00411092	0.00253261	0.993132	-0.226927	0.0194585	buffering
SPATA17	ENSG00000162814	ENSG00000162814.11	0.00119017	0.99624	0.645442	0.00632872	-0.0798128	0.894469	0.645297	0.0158157	buffering
RRP15	ENSG00000067533	ENSG00000067533.6	-0.0387179	0.833596	0.265193	0.00516178	0.1119	0.786292	0.258887	0.0157136	buffering
TGFB2	ENSG00000092969	ENSG00000092969.12	-0.379471	0.481023	0.377662	0.109519	-0.678002	0.411123	0.445971	0.0975953	background
LYPLAL1	ENSG00000143353	ENSG00000143353.12	-0.0335382	0.928278	-0.205978	0.0378356	0.267519	0.654797	-0.201711	0.0593996	background
EPRS1	ENSG00000136628	ENSG00000136628.18	-0.433385	0.0122205	-0.186139	0.00862667	-0.539857	0.124416	-0.289432	0.0591323	translation
BPNT1	ENSG00000162813	ENSG00000162813.18	-0.633701	0.00238164	-0.177573	0.00374101	-0.438646	0.152872	0.0118556	0.941388	abundance
IARS2	ENSG00000067704	ENSG00000067704.10	-0.439353	0.0160934	-0.0182948	0.665206	-0.39139	0.130163	0.0545631	0.400546	translation
RAB3GAP2	ENSG00000118873	ENSG00000118873.17	-0.130837	0.250175	-0.166858	0.0248627	-0.109802	0.601185	-0.150472	0.149376	background
MARK1	ENSG00000116141	ENSG00000116141.17	0.139212	0.649024	0.249163	0.0948013	0.074511	0.895966	0.238172	0.167876	background
C1orf115	ENSG00000162817	ENSG00000162817.7	0.30186	0.554129	-0.018224	0.812205	0.238625	0.706561	0.00289699	0.975055	background
MTARC2	ENSG00000117791	ENSG00000117791.16	0.120838	0.476556	0.0609675	0.467396	0.0961747	0.715508	0.0440905	0.679615	background
MTARC1	ENSG00000186205	ENSG00000186205.14	0.154792	0.194708	0.189084	0.00199641	0.114178	0.718401	0.180808	0.0238162	buffering
ENSG00000286231	ENSG00000286231	ENSG00000286231.1	0.128911	0.28048	0.167384	0.0152701	0.0927691	0.701386	0.152055	0.0927876	background
HLX	ENSG00000136630	ENSG00000136630.13	0.815722	0.229356	-0.105666	0.544912	0.970554	0.27849	-0.198037	0.337197	background
DUSP10	ENSG00000143507	ENSG00000143507.18	-0.397398	0.520271	-0.424302	0.0382433	-0.92888	0.372931	-0.482672	0.0360652	buffering
TAF1A	ENSG00000143498	ENSG00000143498.18	-0.331145	0.124295	-0.369731	0.00644385	-0.324423	0.479868	-0.367154	0.0449799	background
MIA3	ENSG00000154305	ENSG00000154305.18	-0.129602	0.277578	0.0856877	0.309155	-0.116257	0.546991	0.060477	0.628449	background
AIDA	ENSG00000186063	ENSG00000186063.13	0.983196	0.0516998	0.165767	0.00715323	1.71351	0.172363	0.210213	0.0176266	abundance
BROX	ENSG00000162819	ENSG00000162819.12	-0.353446	0.176519	-0.0569693	0.315136	-0.320631	0.414451	-0.0479107	0.549256	background
DISP1	ENSG00000154309	ENSG00000154309.9	0.628325	0.0626066	0.121415	0.293803	0.782111	0.133846	0.26392	0.10738	translation
TLR5	ENSG00000187554	ENSG00000187554.15	0.0796821	0.919395	-0.180438	0.542325	-0.0558271	0.961855	-0.168452	0.603147	background
CAPN2	ENSG00000162909	ENSG00000162909.18	0.188244	0.131824	0.0506617	0.243487	0.175247	0.385466	0.04289	0.529149	background
TP53BP2	ENSG00000143514	ENSG00000143514.18	-0.233716	0.231585	-0.0515598	0.347308	-0.314271	0.27791	-0.0800974	0.255419	background
FBXO28	ENSG00000143756	ENSG00000143756.12	-0.549966	0.00502677	-0.398281	0.000470184	-0.470343	0.220022	-0.318315	0.190768	abundance
DEGS1	ENSG00000143753	ENSG00000143753.14	-0.535958	0.0654233	-0.262173	0.000179179	-1.33315	0.302221	-0.287954	0.00193497	buffering
NVL	ENSG00000143748	ENSG00000143748.18	-0.276922	0.0828892	-0.131446	0.0358228	-0.340065	0.248673	-0.159753	0.097129	background
CNIH4	ENSG00000143771	ENSG00000143771.12	-0.445386	0.0659266	-0.142133	0.159572	-0.391152	0.27791	-0.0951125	0.562209	background
WDR26	ENSG00000162923	ENSG00000162923.18	-0.0167487	0.93102	0.0101747	0.866377	-0.017951	0.953863	0.0103974	0.891747	background
DNAH14	ENSG00000185842	ENSG00000185842.16	-0.0606785	0.76048	-0.680206	0.000164943	0.0575003	0.943802	-0.674838	0.00110818	buffering
LBR	ENSG00000143815	ENSG00000143815.15	-0.188077	0.222453	0.114319	0.0356804	-0.185561	0.548224	0.113816	0.119835	background
ENAH	ENSG00000154380	ENSG00000154380.19	0.00942225	0.95778	0.0314499	0.58028	0.00104694	0.997415	0.031073	0.664586	background
SRP9	ENSG00000143742	ENSG00000143742.14	0.318442	0.368596	-0.0622343	0.443929	0.434843	0.360013	-0.0948836	0.312465	background
EPHX1	ENSG00000143819	ENSG00000143819.13	-0.076675	0.562985	0.177506	0.0088201	-0.161956	0.55722	0.189351	0.022777	buffering
TMEM63A	ENSG00000196187	ENSG00000196187.12	-0.0898965	0.436034	-0.1704	0.0646708	-0.10265	0.611228	-0.181897	0.132793	background
ENSG00000255835	ENSG00000255835	ENSG00000255835.1	0.326797	0.0697374	0.261916	0.0231721	0.246633	0.41873	0.194983	0.259679	background
PYCR2	ENSG00000143811	ENSG00000143811.20	0.324056	0.0608066	0.182921	0.0297633	0.29539	0.318736	0.1629	0.227575	abundance
SDE2	ENSG00000143751	ENSG00000143751.10	-0.0139149	0.924121	0.0400298	0.477166	0.0469137	0.806627	0.0344247	0.551324	background
H3-3A	ENSG00000163041	ENSG00000163041.13	-0.348171	0.0656265	0.214986	0.00166951	-0.26662	0.607675	0.202949	0.0276645	buffering
ACBD3	ENSG00000182827	ENSG00000182827.9	-0.30819	0.128062	-0.244021	0.00401493	0.0763102	0.861442	-0.17045	0.0587856	background
LIN9	ENSG00000183814	ENSG00000183814.16	0.145412	0.466083	-0.0912919	0.283941	0.0679027	0.828902	-0.0618677	0.538579	background
PARP1	ENSG00000143799	ENSG00000143799.14	0.174293	0.090009	0.214133	0.000731178	0.128472	0.481242	0.142824	0.252895	background
ITPKB	ENSG00000143772	ENSG00000143772.11	0.470495	0.046154	0.251855	0.0058805	0.351636	0.455588	0.213759	0.107433	abundance
PSEN2	ENSG00000143801	ENSG00000143801.18	0.139468	0.672744	-0.313406	0.00278844	0.146192	0.879004	-0.313624	0.0102325	buffering
ENSG00000288674	ENSG00000288674	ENSG00000288674.1	0.0893968	0.797274	0.144839	0.0180121	0.180603	0.824276	0.146155	0.0477837	background
COQ8A	ENSG00000163050	ENSG00000163050.18	0.308515	0.0524007	0.196411	0.0103664	0.401356	0.209741	0.249452	0.0471622	abundance
CDC42BPA	ENSG00000143776	ENSG00000143776.20	0.00266048	0.984116	0.0541589	0.379604	0.0222214	0.919939	0.0547012	0.457554	background
ZNF678	ENSG00000181450	ENSG00000181450.18	-0.00925602	0.981278	-0.183161	0.0406581	-0.409761	0.475199	-0.184396	0.0504525	background
SNAP47	ENSG00000143740	ENSG00000143740.15	0.483304	0.0125839	0.113187	0.162525	0.484989	0.128827	0.11723	0.566779	translation
JMJD4	ENSG00000081692	ENSG00000081692.13	0.737394	0.00927268	0.209205	0.0964537	0.693414	0.130163	0.126751	0.680435	translation
WNT9A	ENSG00000143816	ENSG00000143816.8	0.908171	0.0735462	0.409601	0.0302763	0.427577	0.58574	0.222798	0.349786	background
ARF1	ENSG00000143761	ENSG00000143761.17	0.0820156	0.698706	-0.0420773	0.322494	0.107782	0.764316	-0.0432977	0.438582	background
C1orf35	ENSG00000143793	ENSG00000143793.13	-0.314625	0.0863325	0.00194061	0.98882	-0.31385	0.223203	-0.108822	0.577243	background
MRPL55	ENSG00000162910	ENSG00000162910.19	0.433207	0.245644	0.0694597	0.346872	0.249262	0.607885	0.0232781	0.802847	background
GUK1	ENSG00000143774	ENSG00000143774.18	-0.0297051	0.888156	-0.0466296	0.49223	-0.0401345	0.905647	-0.0475453	0.567309	background
IBA57	ENSG00000181873	ENSG00000181873.13	0.268589	0.53494	0.195076	0.0690278	0.196142	0.810954	0.188496	0.138579	background
OBSCN	ENSG00000154358	ENSG00000154358.23	0.429262	0.0475704	-0.18932	0.00919789	0.414319	0.343408	-0.185061	0.0919456	background
TRIM11	ENSG00000154370	ENSG00000154370.16	0.107083	0.64822	-0.290175	0.00184161	-0.387353	0.471861	-0.270561	0.00636709	buffering
H2AW	ENSG00000181218	ENSG00000181218.6	0.122332	0.61971	0.337679	0.00890218	-0.329806	0.402562	0.292965	0.0143128	buffering
H2BU1	ENSG00000196890	ENSG00000196890.5	0.683747	0.360541	0.0106298	0.980019	0.675279	0.458944	-0.160674	0.719434	background
RNF187	ENSG00000168159	ENSG00000168159.15	0.0300066	0.888103	-0.0262737	0.681043	-0.00876606	0.978328	-0.0215974	0.771512	background
RHOU	ENSG00000116574	ENSG00000116574.6	-0.391364	0.257671	-0.123159	0.0194606	-0.704536	0.386241	-0.1355	0.0465218	background
RAB4A	ENSG00000168118	ENSG00000168118.12	-0.251555	0.142083	0.153663	0.0127865	-0.545123	0.146025	0.210352	0.0107163	translation
CCSAP	ENSG00000154429	ENSG00000154429.11	-0.271768	0.177979	-0.310679	0.00605397	-0.120341	0.796779	-0.269183	0.0515085	background
NUP133	ENSG00000069248	ENSG00000069248.12	-0.241093	0.198388	-0.104813	0.0858369	-0.163618	0.617035	-0.0843609	0.297925	background
ABCB10	ENSG00000135776	ENSG00000135776.5	-0.0591929	0.848165	0.317488	0.00248733	-0.0894808	0.922257	0.317994	0.00880666	buffering
TAF5L	ENSG00000135801	ENSG00000135801.11	-0.0177334	0.928643	0.0870974	0.162214	-0.0289744	0.936906	0.0874163	0.247273	background
URB2	ENSG00000135763	ENSG00000135763.10	0.306507	0.0547445	0.324928	0.00229321	0.424341	0.230371	0.392957	0.0201517	abundance
GALNT2	ENSG00000143641	ENSG00000143641.10	0.216347	0.0917197	0.264466	0.000201027	-0.0744635	0.861085	0.219439	0.00956491	buffering
PGBD5	ENSG00000177614	ENSG00000177614.11	0.788833	0.139388	0.565381	0.01223	1.02767	0.344428	0.625511	0.0379101	buffering
COG2	ENSG00000135775	ENSG00000135775.14	-0.0964156	0.369636	0.0543821	0.391581	-0.124447	0.460876	0.110267	0.175855	background
AGT	ENSG00000135744	ENSG00000135744.9	-0.784958	0.200378	-0.805761	0.000600607	-1.29535	0.489274	-0.848888	0.0037741	buffering
C1orf198	ENSG00000119280	ENSG00000119280.17	-0.00241795	0.990901	-0.0508303	0.421832	-0.118696	0.590675	-0.051486	0.388929	background
TTC13	ENSG00000143643	ENSG00000143643.13	0.0384432	0.79428	0.0292034	0.753118	0.0485311	0.828038	0.0394593	0.712488	background
ARV1	ENSG00000173409	ENSG00000173409.14	-0.0704998	0.736599	0.0282281	0.774942	-0.0687103	0.827654	0.0269416	0.823639	background
FAM89A	ENSG00000182118	ENSG00000182118.8	0.0443056	0.961102	0.212048	0.0785982	0.304757	0.837981	0.213371	0.120015	background
C1orf131	ENSG00000143633	ENSG00000143633.13	-0.161039	0.187975	0.0997024	0.208705	-0.114457	0.54528	0.0202855	0.866801	background
GNPAT	ENSG00000116906	ENSG00000116906.13	0.00380109	0.986289	-0.192703	0.0833035	-0.0689698	0.847797	-0.192053	0.125811	background
EXOC8	ENSG00000116903	ENSG00000116903.7	0.0551101	0.787454	-0.0281389	0.628534	0.0568521	0.856296	-0.0284386	0.701052	background
SPRTN	ENSG00000010072	ENSG00000010072.16	-0.0549465	0.724177	-0.000670598	0.992738	-0.0555955	0.803204	-0.0160561	0.842322	background
EGLN1	ENSG00000135766	ENSG00000135766.9	-0.474448	0.0269024	-0.254033	0.00376972	-0.330206	0.426432	-0.196449	0.142016	abundance
ENSG00000287856	ENSG00000287856	ENSG00000287856.1	-0.578883	0.0200768	-0.237071	0.00566418	-0.478812	0.301823	-0.196356	0.167876	abundance
TSNAX	ENSG00000116918	ENSG00000116918.15	-0.298578	0.131568	0.0235598	0.777785	-0.279383	0.294097	-0.0315733	0.786951	background
TSNAX-DISC1	ENSG00000270106	ENSG00000270106.6	-0.293908	0.114268	0.0309171	0.7306	-0.277707	0.283768	-0.0206087	0.880265	background
DISC1	ENSG00000162946	ENSG00000162946.24	-0.0927449	0.696917	-0.0641079	0.701781	-0.0646549	0.853201	-0.037003	0.847643	background
SIPA1L2	ENSG00000116991	ENSG00000116991.12	-0.0226972	0.888103	0.203413	0.0167286	-0.0452568	0.893893	0.204453	0.0399388	buffering
NTPCR	ENSG00000135778	ENSG00000135778.12	-0.00798996	0.9664	0.160376	0.0100295	0.117237	0.760043	0.159605	0.0300254	buffering
PCNX2	ENSG00000135749	ENSG00000135749.20	0.462098	0.0482356	-0.082862	0.299049	0.428377	0.212827	-0.0465476	0.744036	background
MAP3K21	ENSG00000143674	ENSG00000143674.11	0.158831	0.219628	-0.0398239	0.475359	0.181169	0.360645	-0.0668012	0.390195	background
KCNK1	ENSG00000135750	ENSG00000135750.15	0.07315	0.604913	-0.202034	0.00220054	0.0920806	0.820683	-0.203182	0.011077	buffering
COA6	ENSG00000168275	ENSG00000168275.16	0.16218	0.418395	0.0885035	0.330305	0.157295	0.613667	0.0860836	0.453008	background
TARBP1	ENSG00000059588	ENSG00000059588.10	0.218096	0.225719	0.320766	0.000100893	0.927248	0.220022	0.352344	0.000693796	buffering
IRF2BP2	ENSG00000168264	ENSG00000168264.12	-0.0190902	0.868534	-0.413423	1.59135e-05	-0.324766	0.382082	-0.420023	0.00022808	buffering
TOMM20	ENSG00000173726	ENSG00000173726.11	0.316398	0.0297452	0.120673	0.0312404	0.39233	0.150707	0.186821	0.0833848	background
RBM34	ENSG00000188739	ENSG00000188739.15	-0.35375	0.0227255	0.176361	0.060701	-0.422626	0.130163	0.35462	0.0873816	translation
ARID4B	ENSG00000054267	ENSG00000054267.22	-0.382069	0.0318374	0.078517	0.319857	-0.369366	0.171569	0.0498772	0.76389	background
GGPS1	ENSG00000152904	ENSG00000152904.11	-0.357472	0.324853	0.034789	0.614283	-0.447366	0.341567	0.0648244	0.418179	background
TBCE	ENSG00000285053	ENSG00000285053.1	-0.503958	0.0196605	-0.0308631	0.564905	-0.446617	0.132114	0.063966	0.46196	translation
TBCE	ENSG00000284770	ENSG00000284770.2	-0.511424	0.0195898	-0.144398	0.0636842	-0.345098	0.223467	0.0133842	0.924763	background
B3GALNT2	ENSG00000162885	ENSG00000162885.14	-0.060924	0.64667	-0.290339	0.00121223	0.0203557	0.95954	-0.282224	0.00689264	buffering
LYST	ENSG00000143669	ENSG00000143669.16	0.342413	0.0403387	-0.0878366	0.378853	0.36495	0.162716	-0.166415	0.379186	background
GPR137B	ENSG00000077585	ENSG00000077585.14	-0.15542	0.622719	-0.207534	0.0965511	-0.107431	0.852894	-0.200576	0.17112	background
ERO1B	ENSG00000086619	ENSG00000086619.15	-0.421075	0.10453	-0.364565	0.0114463	-0.359452	0.484476	-0.339766	0.0830686	background
LGALS8	ENSG00000116977	ENSG00000116977.19	-0.362378	0.0492554	-0.0376307	0.60536	-0.382249	0.169357	-0.0902244	0.458114	background
HEATR1	ENSG00000119285	ENSG00000119285.11	-0.0679041	0.673422	0.0958649	0.0979813	-0.113714	0.685867	0.101092	0.157228	background
MTR	ENSG00000116984	ENSG00000116984.15	-0.255225	0.039852	0.175605	0.0218206	-0.276891	0.195445	0.229624	0.204077	background
RYR2	ENSG00000198626	ENSG00000198626.19	0.0508923	0.726908	-0.243602	0.082715	0.174922	0.38611	-0.292977	0.0287291	buffering
CHRM3	ENSG00000133019	ENSG00000133019.12	0.226137	0.734223	-0.465717	0.00333978	1.32072	0.355358	-0.489764	0.00485867	buffering
FH	ENSG00000091483	ENSG00000091483.8	-0.148688	0.622965	0.0699024	0.127893	-0.497694	0.284239	0.0805991	0.14823	background
OPN3	ENSG00000054277	ENSG00000054277.14	-0.0419955	0.919896	0.3469	0.217062	0.180662	0.733501	0.328336	0.229412	background
CHML	ENSG00000203668	ENSG00000203668.3	-0.00138422	0.994894	-0.000157018	0.998857	-0.00135139	0.996889	-3.47582e-05	0.99981	background
EXO1	ENSG00000174371	ENSG00000174371.17	0.00297003	0.990379	0.170744	0.0428917	0.18844	0.609468	0.171299	0.0630229	background
CEP170	ENSG00000143702	ENSG00000143702.17	0.292853	0.205131	0.121808	0.250687	0.290543	0.409021	0.120237	0.406644	background
SDCCAG8	ENSG00000054282	ENSG00000054282.16	0.18543	0.336897	0.0600358	0.460586	0.225271	0.420037	0.0872285	0.383945	background
ZBTB18	ENSG00000179456	ENSG00000179456.12	-0.491875	0.00485109	-0.38653	0.00198562	-0.408726	0.152113	-0.140538	0.709724	abundance
ADSS2	ENSG00000035687	ENSG00000035687.10	-0.178253	0.295849	0.290397	0.00381467	-0.196046	0.6402	0.293852	0.0191669	buffering
DESI2	ENSG00000121644	ENSG00000121644.19	-0.760015	0.0442169	0.212251	0.00694423	-0.687278	0.392364	0.201719	0.0764198	background
COX20	ENSG00000203667	ENSG00000203667.10	-0.555922	0.0308251	-0.259398	0.00106258	-0.779853	0.263009	-0.293949	0.013329	abundance
HNRNPU	ENSG00000153187	ENSG00000153187.21	0.0890152	0.429395	0.13463	0.0196512	0.223735	0.264135	0.175721	0.0156986	buffering
EFCAB2	ENSG00000203666	ENSG00000203666.13	-0.106547	0.619737	0.402803	0.00160637	-0.0745529	0.910317	0.400451	0.00700581	buffering
SMYD3	ENSG00000185420	ENSG00000185420.19	-0.300573	0.0476384	-0.144553	0.0499113	-0.291139	0.244696	-0.134234	0.318226	background
TFB2M	ENSG00000162851	ENSG00000162851.8	-0.268476	0.301661	0.152364	0.0256752	-0.433433	0.411798	0.168839	0.0508078	background
CNST	ENSG00000162852	ENSG00000162852.14	-0.082735	0.656276	0.0191846	0.812351	-0.114214	0.576062	0.0509531	0.452735	background
SCCPDH	ENSG00000143653	ENSG00000143653.10	-0.153452	0.508025	0.0191902	0.832084	-0.175193	0.563227	0.0474002	0.632699	background
AHCTF1	ENSG00000153207	ENSG00000153207.16	0.0851772	0.711088	0.0716296	0.271253	0.172135	0.607742	0.0810582	0.287643	background
ZNF695	ENSG00000197472	ENSG00000197472.15	0.434171	0.0637899	-0.503488	0.00772104	0.532626	0.260361	-0.574676	0.0437927	background
ZNF670-ZNF695	ENSG00000135747	ENSG00000135747.11	0.532089	0.0516998	-0.249278	0.117242	0.623178	0.169227	-0.362898	0.162578	background
ZNF670	ENSG00000277462	ENSG00000277462.2	0.300718	0.556353	0.152127	0.152817	0.621926	0.389587	0.183446	0.118781	background
ZNF669	ENSG00000188295	ENSG00000188295.15	0.197308	0.155692	0.261966	0.0124182	0.201808	0.444721	0.265131	0.0747416	background
ZNF124	ENSG00000196418	ENSG00000196418.13	0.343543	0.166314	-0.199899	0.232224	0.377903	0.315294	-0.238197	0.303605	background
ZNF496	ENSG00000162714	ENSG00000162714.13	0.0955763	0.792217	-0.169627	0.0446815	0.118678	0.868495	-0.170399	0.0868816	background
SH3BP5L	ENSG00000175137	ENSG00000175137.11	0.183174	0.49432	0.0693879	0.105508	-0.107364	0.841514	0.05987	0.268731	background
ZNF672	ENSG00000171161	ENSG00000171161.13	0.446976	0.253154	0.0693788	0.349665	0.435985	0.451555	0.0667891	0.500152	background
ZNF692	ENSG00000171163	ENSG00000171163.16	0.156621	0.588619	-0.107687	0.298623	-0.00327921	0.994679	-0.0701548	0.5062	background
PGBD2	ENSG00000185220	ENSG00000185220.12	0.0139145	0.946776	-0.363925	0.00700979	-0.345339	0.259751	-0.356075	0.00482473	buffering
FAM110C	ENSG00000184731	ENSG00000184731.6	0.222043	0.585684	-0.363673	0.0101005	0.38631	0.667167	-0.374798	0.0232919	buffering
SH3YL1	ENSG00000035115	ENSG00000035115.22	-0.0419936	0.897567	0.0478829	0.731051	-0.01068	0.983605	0.0412457	0.794834	background
ACP1	ENSG00000143727	ENSG00000143727.16	0.041096	0.893132	0.0349735	0.471882	0.155033	0.693645	0.0376757	0.526184	background
TMEM18	ENSG00000151353	ENSG00000151353.16	-0.503007	0.037924	-0.224106	0.0334558	-0.615486	0.169227	-0.301584	0.088883	background
PXDN	ENSG00000130508	ENSG00000130508.11	-0.0309978	0.878807	0.215989	0.00103481	0.375621	0.534307	0.212998	0.00559943	buffering
EIPR1	ENSG00000032389	ENSG00000032389.13	0.178082	0.320203	0.0328253	0.584518	0.182384	0.495664	0.0355408	0.661175	background
TRAPPC12	ENSG00000171853	ENSG00000171853.16	0.332753	0.0643786	-0.0417882	0.687454	0.320278	0.218043	0.0190364	0.917557	background
ADI1	ENSG00000182551	ENSG00000182551.14	-0.449228	0.147822	-0.019529	0.819273	-0.4957	0.18673	-0.104168	0.245756	background
ENSG00000286905	ENSG00000286905	ENSG00000286905.1	0.101758	0.641635	-0.0652077	0.330197	0.172193	0.583513	-0.0773407	0.324452	background
RNASEH1	ENSG00000171865	ENSG00000171865.10	0.101758	0.641635	-0.0761615	0.136056	-0.0330268	0.939335	-0.0676511	0.276988	background
RPS7	ENSG00000171863	ENSG00000171863.15	-0.146501	0.361814	0.0828184	0.0872292	-0.140755	0.651395	0.0820448	0.198473	background
SOX11	ENSG00000176887	ENSG00000176887.7	0.533885	0.15798	0.301962	0.105494	0.759245	0.217212	0.42647	0.0795956	background
CMPK2	ENSG00000134326	ENSG00000134326.12	0.636202	0.0873584	-0.0928148	0.517016	0.677073	0.210939	-0.150387	0.478596	background
RNF144A	ENSG00000151692	ENSG00000151692.15	-0.0496497	0.919137	-0.314946	0.000827341	-1.4134	0.244293	-0.319614	0.00185334	buffering
ID2	ENSG00000115738	ENSG00000115738.10	-0.593882	0.187733	-0.0709204	0.430672	-0.614634	0.343846	-0.0785536	0.52335	background
KIDINS220	ENSG00000134313	ENSG00000134313.17	-0.207845	0.0860062	0.148286	0.0741578	-0.200853	0.304185	0.132358	0.407088	background
MBOAT2	ENSG00000143797	ENSG00000143797.12	-0.356372	0.148805	-0.350034	0.000194365	-0.691619	0.458296	-0.370467	0.00207347	buffering
ASAP2	ENSG00000151693	ENSG00000151693.11	0.0642087	0.607659	-0.033895	0.654056	0.0593281	0.770109	-0.026549	0.786448	background
ITGB1BP1	ENSG00000119185	ENSG00000119185.13	-0.544735	0.12937	0.10184	0.188618	-0.471103	0.385274	0.0807399	0.461293	background
CPSF3	ENSG00000119203	ENSG00000119203.14	-0.314624	0.0800825	0.083595	0.111502	-0.258557	0.371996	0.0622778	0.436254	background
IAH1	ENSG00000134330	ENSG00000134330.19	-0.130015	0.622445	-0.248413	0.00154237	0.155972	0.856008	-0.241092	0.00805233	buffering
ADAM17	ENSG00000151694	ENSG00000151694.15	-0.187985	0.158952	0.31439	0.00533463	-0.139301	0.611197	0.281507	0.0647469	background
YWHAQ	ENSG00000134308	ENSG00000134308.14	-0.779482	0.00320783	-0.717596	1.37911e-06	-1.66435	0.182455	-0.856017	0.000539397	abundance
TAF1B	ENSG00000115750	ENSG00000115750.17	-0.109209	0.631071	-0.13126	0.252804	-0.105978	0.77212	-0.130295	0.340478	background
GRHL1	ENSG00000134317	ENSG00000134317.18	-0.210092	0.249048	0.14007	0.0597204	-0.0169774	0.960362	0.083022	0.309276	background
KLF11	ENSG00000172059	ENSG00000172059.11	0.341918	0.11306	-0.00310059	0.970397	0.344402	0.247135	-0.0462176	0.675437	background
RRM2	ENSG00000171848	ENSG00000171848.16	-0.410161	0.0162746	-0.313816	0.000146943	-0.590704	0.231921	-0.364554	0.00784868	abundance
HPCAL1	ENSG00000115756	ENSG00000115756.13	0.135704	0.476062	0.0363814	0.449764	0.143915	0.628818	0.0379146	0.55194	background
ODC1	ENSG00000115758	ENSG00000115758.14	-0.4922	0.00697757	-0.499078	3.37962e-06	-0.966815	0.240685	-0.570739	0.000800164	abundance
NOL10	ENSG00000115761	ENSG00000115761.17	-0.15681	0.282069	0.103826	0.0564718	-0.214057	0.429155	0.116782	0.108386	background
ATP6V1C2	ENSG00000143882	ENSG00000143882.12	-0.0631801	0.912075	-0.414508	0.355771	0.0842305	0.921336	-0.394246	0.413963	background
PDIA6	ENSG00000143870	ENSG00000143870.13	-0.359105	0.0704871	-0.145446	0.00307787	0.081164	0.913023	-0.123827	0.0416826	buffering
SLC66A3	ENSG00000162976	ENSG00000162976.13	0.017747	0.978173	0.0490415	0.496758	0.136018	0.881281	0.0496434	0.559481	background
ROCK2	ENSG00000134318	ENSG00000134318.16	-0.15923	0.377836	0.0605988	0.313359	-0.189735	0.498271	0.0705063	0.362068	background
E2F6	ENSG00000169016	ENSG00000169016.17	0.201472	0.421856	0.0671412	0.386618	0.298079	0.382565	0.0981045	0.269083	background
GREB1	ENSG00000196208	ENSG00000196208.14	-0.442821	0.0194922	-0.472618	0.000297384	-0.338871	0.441537	-0.416317	0.0429472	abundance
LPIN1	ENSG00000134324	ENSG00000134324.12	-0.279451	0.0276678	-0.257976	0.00668627	-0.183048	0.3129	0.0447244	0.832926	abundance
TRIB2	ENSG00000071575	ENSG00000071575.12	0.523069	0.0416692	0.408172	0.000539556	0.16165	0.822374	0.332002	0.0263119	abundance
NBAS	ENSG00000151779	ENSG00000151779.14	-0.151693	0.225846	-0.120046	0.0621601	-0.00164147	0.994593	-0.0288572	0.649134	background
DDX1	ENSG00000079785	ENSG00000079785.16	-0.217652	0.133726	0.0240893	0.647258	-0.188263	0.35101	-0.0196647	0.796306	background
CYRIA	ENSG00000197872	ENSG00000197872.11	-0.371411	0.224521	-0.278261	0.043145	-0.66401	0.21636	-0.368361	0.0299124	buffering
SMC6	ENSG00000163029	ENSG00000163029.16	-0.212045	0.249526	-0.148512	0.0724307	-0.198522	0.542311	-0.143618	0.187226	background
GEN1	ENSG00000178295	ENSG00000178295.15	-0.162631	0.353711	-0.187206	0.105862	-0.256106	0.361317	-0.238748	0.0900407	background
KCNS3	ENSG00000170745	ENSG00000170745.12	0.226362	0.697856	0.143778	0.0690096	0.46664	0.649318	0.150659	0.106178	background
RDH14	ENSG00000240857	ENSG00000240857.2	-0.268025	0.0824197	0.284068	0.0113801	-0.334172	0.257648	0.339046	0.0527817	background
NT5C1B-RDH14	ENSG00000250741	ENSG00000250741.6	-0.489958	0.0445153	0.345346	0.0409989	-0.714883	0.116836	0.606833	0.0214991	translation
TTC32	ENSG00000183891	ENSG00000183891.6	-0.629771	0.104601	-0.0851575	0.493993	-0.621357	0.258386	-0.0767419	0.687234	background
WDR35	ENSG00000118965	ENSG00000118965.16	-0.0326275	0.886278	0.189022	0.0509457	0.124487	0.739064	0.182255	0.0832029	background
LAPTM4A	ENSG00000068697	ENSG00000068697.7	-0.703304	0.00572393	-0.253211	0.00471772	-0.682848	0.161491	-0.238986	0.213431	abundance
SDC1	ENSG00000115884	ENSG00000115884.11	0.455889	0.0296668	0.32567	0.000500971	0.52379	0.350973	0.341851	0.0156461	abundance
PUM2	ENSG00000055917	ENSG00000055917.17	-0.450996	0.0681206	-0.165893	0.00118751	0.0684476	0.961379	-0.154107	0.0157136	buffering
RHOB	ENSG00000143878	ENSG00000143878.10	0.104725	0.602588	-0.0840948	0.347605	0.0986514	0.756378	-0.08202	0.451364	background
HS1BP3	ENSG00000118960	ENSG00000118960.13	0.0459141	0.876648	0.0171681	0.861671	0.0286757	0.949305	0.0110732	0.921514	background
LDAH	ENSG00000118961	ENSG00000118961.15	-0.0266241	0.930496	0.168385	0.0936412	0.302985	0.357337	0.160444	0.0650387	background
KLHL29	ENSG00000119771	ENSG00000119771.15	0.331754	0.322089	-0.0623893	0.332724	0.264902	0.60392	-0.0501277	0.551916	background
ATAD2B	ENSG00000119778	ENSG00000119778.15	-0.178021	0.227254	-0.041597	0.70479	-0.156173	0.441383	0.0471757	0.731977	background
UBXN2A	ENSG00000173960	ENSG00000173960.14	-0.0330108	0.94433	0.188125	0.0212926	0.353279	0.675126	0.185964	0.0427656	background
WDCP	ENSG00000163026	ENSG00000163026.12	0.109661	0.730731	0.278984	0.0207354	0.410035	0.464685	0.297185	0.026416	buffering
SF3B6	ENSG00000115128	ENSG00000115128.7	-0.258854	0.205529	-0.157598	0.0598067	-0.388529	0.274047	-0.200674	0.0678184	background
FAM228B	ENSG00000219626	ENSG00000219626.9	-0.425644	0.323909	-0.108781	0.589118	-0.343392	0.549656	-0.0278526	0.911906	background
TP53I3	ENSG00000115129	ENSG00000115129.14	0.694389	0.0495624	0.455289	0.00271585	0.345593	0.656118	0.357851	0.0713142	abundance
ENSG00000276087	ENSG00000276087	ENSG00000276087.2	-0.688816	0.262098	-0.35477	0.611771	-0.638992	0.44614	-0.208911	0.823655	background
ITSN2	ENSG00000198399	ENSG00000198399.16	-0.0680902	0.640386	-0.0584899	0.586438	-0.0375938	0.866201	-0.0215931	0.857794	background
NCOA1	ENSG00000084676	ENSG00000084676.16	0.0891462	0.474889	0.025662	0.732387	0.0822884	0.675636	0.00885024	0.930322	background
PTRHD1	ENSG00000184924	ENSG00000184924.6	0.378335	0.240112	-0.0491642	0.653575	0.363567	0.417434	-0.0344297	0.819817	background
CENPO	ENSG00000138092	ENSG00000138092.11	-0.169143	0.367091	0.116807	0.0581815	-0.129597	0.725961	0.110708	0.155664	background
ADCY3	ENSG00000138031	ENSG00000138031.15	0.471509	0.111586	-0.0637951	0.526365	0.488345	0.250684	-0.0824156	0.580015	background
DNAJC27	ENSG00000115137	ENSG00000115137.12	0.109488	0.741831	-0.124193	0.509033	0.165785	0.719958	-0.145713	0.484988	background
EFR3B	ENSG00000084710	ENSG00000084710.14	0.721581	0.198322	0.36998	0.122539	1.37153	0.088006	0.655369	0.00553898	translation
DNMT3A	ENSG00000119772	ENSG00000119772.19	0.298532	0.210981	0.0783747	0.188618	0.457159	0.220692	0.115975	0.125472	background
DTNB	ENSG00000138101	ENSG00000138101.20	0.0858966	0.642445	-0.0355484	0.647554	0.118622	0.637747	-0.0537309	0.535231	background
ASXL2	ENSG00000143970	ENSG00000143970.18	0.00751152	0.969649	0.0706853	0.350924	-0.0196311	0.950684	0.0698824	0.433994	background
KIF3C	ENSG00000084731	ENSG00000084731.15	0.29844	0.374416	0.0797875	0.337666	0.120232	0.79026	0.0356418	0.707736	background
RAB10	ENSG00000084733	ENSG00000084733.11	-0.23872	0.0892228	0.0754204	0.165224	-0.218996	0.323324	0.0593685	0.509422	background
HADHA	ENSG00000084754	ENSG00000084754.12	-0.00182787	0.987795	0.0437045	0.379753	0.0138043	0.948085	0.0432347	0.485832	background
HADHB	ENSG00000138029	ENSG00000138029.14	-0.25433	0.138528	0.284666	0.000387039	-0.745143	0.182397	0.334831	0.00153629	buffering
SELENOI	ENSG00000138018	ENSG00000138018.19	-0.322658	0.304607	0.135331	0.0143074	-0.427441	0.592994	0.139521	0.0470164	background
SLC35F6	ENSG00000213699	ENSG00000213699.9	-0.0865407	0.649584	0.113529	0.0427244	0.0605443	0.877833	0.104768	0.115351	background
CENPA	ENSG00000115163	ENSG00000115163.15	-0.13846	0.670913	0.0418338	0.544331	-0.285485	0.37621	0.0642212	0.321587	background
DPYSL5	ENSG00000157851	ENSG00000157851.17	0.527639	0.224534	1.1326	1.05047e-05	0.465116	0.861143	1.12982	0.000313203	buffering
MAPRE3	ENSG00000084764	ENSG00000084764.12	-0.0372288	0.827418	-0.148031	0.208516	0.0574344	0.811025	-0.126288	0.261397	background
TMEM214	ENSG00000119777	ENSG00000119777.20	0.0978083	0.637261	-0.183518	0.00414139	0.0837933	0.895053	-0.183076	0.0180321	buffering
AGBL5	ENSG00000084693	ENSG00000084693.16	0.494965	0.0492782	-0.113487	0.0810969	0.500534	0.236752	-0.115626	0.269798	background
OST4	ENSG00000228474	ENSG00000228474.6	-0.266906	0.482157	-0.459187	0.000243452	-0.387956	0.800587	-0.462549	0.00179224	buffering
KHK	ENSG00000138030	ENSG00000138030.14	0.237093	0.418717	-0.176894	0.111872	0.239318	0.632865	-0.177399	0.196919	background
CGREF1	ENSG00000138028	ENSG00000138028.17	0.47921	0.036975	-0.00486767	0.945312	0.476124	0.154402	0.0306379	0.791348	background
ABHD1	ENSG00000143994	ENSG00000143994.14	0.171117	0.782174	0.301607	0.123196	-0.0174502	0.988062	0.287337	0.192028	background
PREB	ENSG00000138073	ENSG00000138073.14	0.135364	0.59449	-0.0417318	0.413865	0.105493	0.79436	-0.0385717	0.560094	background
SLC5A6	ENSG00000138074	ENSG00000138074.15	0.312867	0.187733	0.210454	0.0258377	0.236843	0.610843	0.191442	0.115855	background
ATRAID	ENSG00000138085	ENSG00000138085.18	-0.0510483	0.835711	0.0191046	0.776565	-0.0423546	0.91097	0.0172632	0.837026	background
CAD	ENSG00000084774	ENSG00000084774.14	0.491521	0.0293838	0.0883867	0.145004	0.686972	0.0814612	0.215157	0.0202449	translation
TRIM54	ENSG00000138100	ENSG00000138100.14	-0.0920764	0.896272	-0.220168	0.279488	-0.310355	0.751127	-0.230783	0.294801	background
MPV17	ENSG00000115204	ENSG00000115204.15	0.021919	0.880882	-0.0805651	0.333144	0.0714719	0.734698	-0.0901342	0.304652	background
GTF3C2	ENSG00000115207	ENSG00000115207.15	0.140408	0.501681	0.0293752	0.524762	0.139015	0.66798	0.0291598	0.638247	background
EIF2B4	ENSG00000115211	ENSG00000115211.17	-0.0710757	0.529925	0.0593039	0.528395	-0.0547219	0.770087	0.0156862	0.897713	background
SNX17	ENSG00000115234	ENSG00000115234.11	-0.0983412	0.368382	-0.0944602	0.279209	-0.100728	0.578707	-0.10004	0.425668	background
ZNF513	ENSG00000163795	ENSG00000163795.14	0.50721	0.12897	0.099846	0.471134	0.631526	0.165482	0.244807	0.135439	background
PPM1G	ENSG00000115241	ENSG00000115241.11	0.142508	0.450277	0.0742827	0.0900164	-0.0940172	0.787951	0.0600641	0.266206	background
NRBP1	ENSG00000115216	ENSG00000115216.14	-0.0309697	0.833642	0.311608	0.00144908	0.175571	0.588605	0.301657	0.00499339	buffering
KRTCAP3	ENSG00000157992	ENSG00000157992.12	0.597482	0.035012	-0.0625612	0.58164	0.665796	0.111749	-0.247062	0.142016	translation
IFT172	ENSG00000138002	ENSG00000138002.16	-0.0381353	0.800202	-0.169659	0.0172876	-0.185765	0.474219	-0.180012	0.0268404	buffering
ZNF512	ENSG00000243943	ENSG00000243943.10	-0.16699	0.179837	-0.0124982	0.915558	-0.163772	0.376883	0.0755095	0.650042	background
CCDC121	ENSG00000176714	ENSG00000176714.10	0.164439	0.534964	0.0665786	0.5881	0.197345	0.594338	0.0881494	0.539571	background
GPN1	ENSG00000198522	ENSG00000198522.14	-0.0482723	0.778189	0.124131	0.140183	-0.0356594	0.909169	0.122143	0.221729	background
SUPT7L	ENSG00000119760	ENSG00000119760.16	0.107532	0.414471	-0.0356067	0.524465	0.0885137	0.671438	-0.0207361	0.787347	background
SLC4A1AP	ENSG00000163798	ENSG00000163798.14	-0.310644	0.21447	0.0229778	0.710332	-0.319949	0.363928	0.029986	0.725534	background
MRPL33	ENSG00000243147	ENSG00000243147.8	-0.214305	0.406956	0.0716355	0.196961	-0.207347	0.633858	0.070802	0.321267	background
RBKS	ENSG00000171174	ENSG00000171174.15	0.253528	0.629387	0.132092	0.62413	0.168378	0.81576	0.0792268	0.797895	background
BABAM2	ENSG00000158019	ENSG00000158019.21	-0.315159	0.0216768	0.15896	0.0161571	-0.27198	0.21436	0.0783038	0.636549	background
FOSL2	ENSG00000075426	ENSG00000075426.12	0.0228741	0.940392	-0.135396	0.110979	-0.0915963	0.853501	-0.133297	0.170248	background
PLB1	ENSG00000163803	ENSG00000163803.13	-0.390119	0.3381	0.309024	0.330197	-0.256721	0.658522	0.18237	0.634545	background
PPP1CB	ENSG00000213639	ENSG00000213639.11	-0.30891	0.0690146	-0.228077	0.00239303	-0.392064	0.334598	-0.248781	0.0224707	buffering
SPDYA	ENSG00000163806	ENSG00000163806.16	0.535695	0.0806773	-0.171856	0.00636789	0.427554	0.572916	-0.162256	0.0541024	background
TRMT61B	ENSG00000171103	ENSG00000171103.11	-0.0144581	0.949766	0.0262728	0.76688	-0.0190363	0.957704	0.0268443	0.80269	background
WDR43	ENSG00000163811	ENSG00000163811.12	-0.0537031	0.622965	0.116604	0.132925	-0.0600436	0.750854	0.122656	0.215354	background
CLIP4	ENSG00000115295	ENSG00000115295.21	-0.839883	0.0808484	-1.24771	0.0212661	-0.416343	0.606419	-0.803814	0.240232	background
YPEL5	ENSG00000119801	ENSG00000119801.14	-0.162227	0.43062	-0.345974	0.00188179	-0.467016	0.363928	-0.376782	0.00454783	buffering
LBH	ENSG00000213626	ENSG00000213626.13	0.120895	0.774377	-0.521219	0.000679625	0.282163	0.837582	-0.524386	0.0030425	buffering
LCLAT1	ENSG00000172954	ENSG00000172954.14	-0.217098	0.371368	0.0402667	0.568369	-0.159397	0.633121	0.0134072	0.882411	background
CAPN13	ENSG00000162949	ENSG00000162949.16	0.0495199	0.833723	-0.0176872	0.841229	0.0641957	0.848206	-0.0246919	0.807548	background
GALNT14	ENSG00000158089	ENSG00000158089.15	0.204541	0.180136	-0.127683	0.232837	0.195243	0.409585	-0.114142	0.466529	background
EHD3	ENSG00000013016	ENSG00000013016.16	0.530518	0.0912269	0.342912	0.00360804	-0.0840696	0.900396	0.226225	0.0630334	background
XDH	ENSG00000158125	ENSG00000158125.10	-0.212891	0.36485	-0.904991	0.0277176	-0.10954	0.81777	-0.816106	0.0900407	background
MEMO1	ENSG00000162959	ENSG00000162959.14	-0.221796	0.590775	0.163172	0.0436829	0.218834	0.756378	0.141046	0.102085	background
DPY30	ENSG00000162961	ENSG00000162961.14	-0.0379835	0.835659	0.0647391	0.263936	0.103934	0.625157	0.0539883	0.347009	background
SPAST	ENSG00000021574	ENSG00000021574.15	-0.0907536	0.669767	0.0980757	0.392522	-0.0607842	0.857495	0.0863156	0.525605	background
SLC30A6	ENSG00000152683	ENSG00000152683.14	-0.197598	0.644714	0.0679001	0.467076	-0.144943	0.821571	0.0596176	0.597429	background
YIPF4	ENSG00000119820	ENSG00000119820.11	-0.284937	0.241337	-0.236683	0.0734557	-0.432735	0.284551	-0.302574	0.0693119	background
BIRC6	ENSG00000115760	ENSG00000115760.16	-0.164831	0.248096	0.0309567	0.52478	-0.150665	0.489317	0.021798	0.757821	background
TTC27	ENSG00000018699	ENSG00000018699.13	-0.123375	0.430536	0.085749	0.478163	-0.147009	0.528669	0.119558	0.413432	background
LTBP1	ENSG00000049323	ENSG00000049323.16	0.0876037	0.703354	-0.0266931	0.744452	0.0723814	0.832737	-0.0194125	0.847371	background
FAM98A	ENSG00000119812	ENSG00000119812.20	0.222806	0.0912269	-0.0237517	0.593086	0.265009	0.192193	-0.0790603	0.194249	background
CRIM1	ENSG00000150938	ENSG00000150938.10	0.320034	0.104431	-0.0192539	0.853927	0.334392	0.219008	-0.112905	0.401087	background
FEZ2	ENSG00000171055	ENSG00000171055.15	-0.0727613	0.773011	0.0362244	0.732315	-0.0936154	0.789477	0.0459199	0.707323	background
STRN	ENSG00000115808	ENSG00000115808.13	-0.403168	0.0145185	-0.161433	0.113321	-0.448755	0.113216	-0.350826	0.179561	translation
HEATR5B	ENSG00000008869	ENSG00000008869.12	-0.126241	0.371029	-0.112453	0.101216	0.0080287	0.974793	-0.0584826	0.409294	background
GPATCH11	ENSG00000152133	ENSG00000152133.17	-0.0970115	0.754066	0.0118448	0.856405	-0.0954543	0.831416	0.0113335	0.890451	background
EIF2AK2	ENSG00000055332	ENSG00000055332.19	-0.348172	0.0409029	-0.219877	0.0090064	-0.524025	0.14129	-0.327886	0.0191933	translation
CEBPZOS	ENSG00000218739	ENSG00000218739.10	-0.252262	0.447453	0.0692335	0.143979	-0.256804	0.679159	0.0694443	0.258461	background
CEBPZ	ENSG00000115816	ENSG00000115816.15	-0.120652	0.473724	-0.00279544	0.975746	-0.119042	0.6212	0.0214164	0.842099	background
NDUFAF7	ENSG00000003509	ENSG00000003509.16	-0.0887046	0.677869	0.128251	0.245776	0.000178943	0.999511	0.104197	0.385306	background
PRKD3	ENSG00000115825	ENSG00000115825.11	-0.0733613	0.582437	-0.132692	0.126531	-0.048118	0.840275	-0.120367	0.253586	background
CDC42EP3	ENSG00000163171	ENSG00000163171.8	0.136638	0.659201	0.466494	0.00409072	0.259775	0.73491	0.475128	0.0115668	buffering
RMDN2	ENSG00000115841	ENSG00000115841.21	0.275797	0.242151	0.257926	0.260028	0.312	0.382085	0.309643	0.301205	background
ATL2	ENSG00000119787	ENSG00000119787.14	-0.299584	0.247209	-0.27444	0.00206902	0.355807	0.529489	-0.221261	0.0144188	buffering
HNRNPLL	ENSG00000143889	ENSG00000143889.16	-0.122431	0.516443	0.181894	0.0217582	-0.136341	0.733985	0.183618	0.0555238	background
SRSF7	ENSG00000115875	ENSG00000115875.19	-0.141048	0.378716	-0.0810738	0.148182	-0.154693	0.576062	-0.0843406	0.249627	background
GEMIN6	ENSG00000152147	ENSG00000152147.11	0.0169452	0.933459	0.282221	0.0022107	-0.416374	0.282535	0.277238	0.0039122	buffering
DHX57	ENSG00000163214	ENSG00000163214.21	0.0310548	0.797894	0.0718099	0.447843	0.0654914	0.713356	0.102791	0.238737	background
MORN2	ENSG00000188010	ENSG00000188010.16	-0.172558	0.620806	0.089137	0.483181	-0.326733	0.371996	0.138668	0.214375	background
SOS1	ENSG00000115904	ENSG00000115904.15	0.181676	0.280561	0.378995	0.0140576	0.229124	0.495908	0.403131	0.0411591	buffering
MAP4K3	ENSG00000011566	ENSG00000011566.15	-0.473965	0.0164912	-0.124329	0.473932	-0.502251	0.111749	-0.392078	0.306974	translation
THUMPD2	ENSG00000138050	ENSG00000138050.15	0.00302116	0.995535	0.203319	0.0842652	0.128059	0.879004	0.203463	0.130307	background
PKDCC	ENSG00000162878	ENSG00000162878.13	1.23599	0.174819	0.229629	0.237988	1.14292	0.395413	0.201213	0.446698	background
EML4	ENSG00000143924	ENSG00000143924.19	-0.0158359	0.912045	-0.15398	0.13334	-0.0374121	0.877833	-0.156821	0.186784	background
COX7A2L	ENSG00000115944	ENSG00000115944.15	-0.442491	0.0951591	-0.141386	0.0397778	-0.361421	0.448834	-0.123661	0.20019	background
MTA3	ENSG00000057935	ENSG00000057935.14	-0.130992	0.696815	0.0644738	0.500213	-0.202978	0.656987	0.078525	0.464702	background
ZFP36L2	ENSG00000152518	ENSG00000152518.8	0.770804	0.0902622	0.0277992	0.836122	0.793518	0.209651	0.0931158	0.622474	background
THADA	ENSG00000115970	ENSG00000115970.19	-0.0801462	0.646495	-0.0793393	0.328715	-0.146094	0.551251	-0.10081	0.261436	background
PLEKHH2	ENSG00000152527	ENSG00000152527.14	-0.180936	0.410529	-0.48614	0.0949182	0.0012661	0.997571	-0.321311	0.264216	background
DYNC2LI1	ENSG00000138036	ENSG00000138036.18	-0.091022	0.696178	0.190779	0.254609	0.0115366	0.976761	0.153499	0.378647	background
LRPPRC	ENSG00000138095	ENSG00000138095.20	0.0403595	0.860433	0.175749	0.00326083	-0.307217	0.618963	0.172809	0.0140452	buffering
PPM1B	ENSG00000138032	ENSG00000138032.21	-0.15789	0.327019	-0.263759	0.0652998	-0.0397522	0.891678	-0.177813	0.261354	background
ENSG00000285542	ENSG00000285542	ENSG00000285542.1	-0.112883	0.534003	-0.318116	0.0276066	-0.0167922	0.967044	-0.289356	0.0764198	background
PREPL	ENSG00000138078	ENSG00000138078.16	-0.156471	0.438247	0.188803	0.0133935	0.113075	0.78609	0.160387	0.0531209	background
CAMKMT	ENSG00000143919	ENSG00000143919.16	0.148672	0.716954	-0.264628	0.0814062	0.0329577	0.968005	-0.253688	0.142315	background
SIX3	ENSG00000138083	ENSG00000138083.5	-0.00289314	0.997469	0.233422	0.251776	0.42434	0.692672	0.233009	0.248541	background
SRBD1	ENSG00000068784	ENSG00000068784.13	-0.155776	0.19587	-0.166751	0.0880809	-0.156533	0.432744	-0.168005	0.263485	background
PRKCE	ENSG00000171132	ENSG00000171132.14	0.202775	0.422741	0.0868991	0.628288	0.212322	0.56167	0.10101	0.650817	background
EPAS1	ENSG00000116016	ENSG00000116016.14	-0.12439	0.401584	-0.134095	0.106201	-0.0308356	0.909287	-0.0912152	0.335183	background
ATP6V1E2	ENSG00000250565	ENSG00000250565.7	0.0685714	0.867968	0.0690915	0.543143	0.0426686	0.949313	0.0665224	0.620377	background
RHOQ	ENSG00000119729	ENSG00000119729.12	0.233095	0.707967	0.082093	0.476149	0.278927	0.759367	0.0873352	0.521123	background
PIGF	ENSG00000151665	ENSG00000151665.13	-0.087696	0.834535	-0.237626	0.0301979	0.265874	0.719958	-0.227711	0.0539855	background
CRIPT	ENSG00000119878	ENSG00000119878.7	-0.289149	0.0647502	-0.337796	0.00112026	0.0763155	0.789477	-0.182683	0.0644836	background
SOCS5	ENSG00000171150	ENSG00000171150.9	0.302866	0.17874	0.106303	0.449901	0.27322	0.391856	0.0594659	0.769874	background
MCFD2	ENSG00000180398	ENSG00000180398.13	-0.137889	0.617207	0.120972	0.0435149	-0.0504811	0.938959	0.117045	0.108548	background
TTC7A	ENSG00000068724	ENSG00000068724.18	0.572933	0.0666226	-0.18213	0.190304	0.530947	0.252978	-0.141415	0.528339	background
ENSG00000273269	ENSG00000273269	ENSG00000273269.3	-0.150599	0.323765	0.0619986	0.460597	-0.184156	0.414001	0.0997814	0.335445	background
CALM2	ENSG00000143933	ENSG00000143933.20	-0.240467	0.255485	0.0652728	0.227571	-0.248707	0.466198	0.0670908	0.356815	background
EPCAM	ENSG00000119888	ENSG00000119888.11	-0.269982	0.117031	0.0961669	0.284204	-0.230118	0.360375	0.044714	0.751899	background
MSH2	ENSG00000095002	ENSG00000095002.16	-0.154294	0.222184	-0.368529	0.00109205	-0.343464	0.240219	-0.446079	0.00310192	buffering
MSH6	ENSG00000116062	ENSG00000116062.19	0.0308729	0.824418	-0.0297629	0.538001	-0.00397527	0.98708	-0.0237918	0.695907	background
FBXO11	ENSG00000138081	ENSG00000138081.22	-0.491078	0.0222699	-0.168704	0.0266259	-0.647669	0.127407	-0.27169	0.0487951	translation
FOXN2	ENSG00000170802	ENSG00000170802.17	-0.149144	0.45481	-0.521661	0.00013977	0.140138	0.861603	-0.502967	0.00135047	buffering
PPP1R21	ENSG00000162869	ENSG00000162869.16	-0.307769	0.0511093	-0.194907	0.00375906	-0.259097	0.440805	-0.17879	0.0737333	abundance
STON1	ENSG00000243244	ENSG00000243244.7	0.357959	0.138439	0.219641	0.112432	0.491918	0.212827	0.322114	0.0860737	background
STON1-GTF2A1L	ENSG00000068781	ENSG00000068781.21	0.128008	0.587841	0.211681	0.313871	0.0933031	0.801355	0.187426	0.447454	background
GTF2A1L	ENSG00000242441	ENSG00000242441.8	-0.197498	0.695378	0.742831	0.385917	-0.321302	0.641035	0.868048	0.352994	background
ASB3	ENSG00000115239	ENSG00000115239.24	0.307815	0.301115	0.0422029	0.753895	0.336236	0.400939	0.089671	0.577243	background
CHAC2	ENSG00000143942	ENSG00000143942.5	-0.266262	0.145327	-0.288677	0.024653	-0.332589	0.323307	-0.330587	0.0655703	background
ERLEC1	ENSG00000068912	ENSG00000068912.15	-0.100163	0.645831	-0.0349215	0.708309	-0.111627	0.725889	-0.0424727	0.707323	background
PSME4	ENSG00000068878	ENSG00000068878.15	-0.278531	0.0858357	0.106398	0.070032	-0.275522	0.320062	0.104972	0.245798	background
ACYP2	ENSG00000170634	ENSG00000170634.13	0.126215	0.563388	0.314619	0.106695	0.284926	0.364075	0.387631	0.0606561	background
SPTBN1	ENSG00000115306	ENSG00000115306.17	0.83111	0.0670758	0.597436	0.0247596	1.13818	0.18673	0.786187	0.0456722	background
EML6	ENSG00000214595	ENSG00000214595.13	0.764032	0.0163142	0.786888	0.0744166	0.70572	0.155296	0.534631	0.565925	background
RTN4	ENSG00000115310	ENSG00000115310.19	-0.210864	0.158952	0.0435531	0.618994	-0.238142	0.268597	0.122192	0.284648	background
CLHC1	ENSG00000162994	ENSG00000162994.16	0.262015	0.30364	-0.0101333	0.975746	0.259467	0.443363	0.113346	0.768039	background
RPS27A	ENSG00000143947	ENSG00000143947.15	0.0151931	0.936377	-0.00884953	0.922595	0.0211019	0.943381	-0.0121726	0.903876	background
MTIF2	ENSG00000085760	ENSG00000085760.15	0.0316078	0.844663	0.111162	0.0874256	0.0537027	0.855517	0.112706	0.150202	background
CCDC88A	ENSG00000115355	ENSG00000115355.18	0.130746	0.661743	-0.0531853	0.504238	0.0783258	0.862513	-0.0428155	0.656515	background
CFAP36	ENSG00000163001	ENSG00000163001.12	-0.362532	0.131824	-0.04	0.634648	-0.353891	0.296308	-0.0281936	0.826385	background
PPP4R3B	ENSG00000275052	ENSG00000275052.5	-0.202874	0.251303	-0.0892471	0.181243	-0.14776	0.605928	-0.0671675	0.447271	background
PNPT1	ENSG00000138035	ENSG00000138035.15	-0.0751626	0.807483	0.200783	0.00409072	0.543673	0.412575	0.192948	0.0122056	buffering
EFEMP1	ENSG00000115380	ENSG00000115380.20	0.375269	0.474889	1.24905	0.0109578	0.683206	0.535674	1.32521	0.0215277	buffering
CCDC85A	ENSG00000055813	ENSG00000055813.6	0.589049	0.106052	0.62091	3.7003e-05	-1.41227	0.218544	0.507922	0.000481493	buffering
VRK2	ENSG00000028116	ENSG00000028116.18	-0.079583	0.5263	0.0283632	0.669341	-0.0961386	0.613747	0.0522179	0.506925	background
FANCL	ENSG00000115392	ENSG00000115392.13	-0.53869	0.0339908	0.148517	0.10727	-0.625682	0.147767	0.222778	0.166367	translation
PAPOLG	ENSG00000115421	ENSG00000115421.13	-0.186941	0.345132	0.043268	0.748348	-0.184548	0.521607	0.0370717	0.835772	background
REL	ENSG00000162924	ENSG00000162924.16	-0.475687	0.0647502	0.102586	0.345996	-0.440269	0.235651	0.0555587	0.76389	background
PUS10	ENSG00000162927	ENSG00000162927.15	-0.144186	0.567335	-0.48628	0.0189508	-0.0448588	0.94123	-0.463497	0.0497215	background
PEX13	ENSG00000162928	ENSG00000162928.9	-0.316619	0.129709	0.0118295	0.900616	-0.324976	0.25681	0.0683422	0.584187	background
SANBR	ENSG00000162929	ENSG00000162929.14	-0.00083604	0.997694	-0.413991	0.0797432	-0.0248086	0.968842	-0.414028	0.123374	background
C2orf74	ENSG00000237651	ENSG00000237651.8	0.00274731	0.990572	-0.125212	0.599728	-0.0194845	0.956071	-0.124248	0.642934	background
USP34	ENSG00000115464	ENSG00000115464.15	-0.119955	0.413415	-0.0138349	0.866416	-0.1314	0.516546	-0.0574291	0.514352	background
XPO1	ENSG00000082898	ENSG00000082898.19	-0.402892	0.0820528	0.0560661	0.353185	-0.393437	0.252978	0.0504879	0.596588	background
FAM161A	ENSG00000170264	ENSG00000170264.13	-0.0628258	0.791306	-0.1031	0.395819	-0.073629	0.840096	-0.105712	0.456305	background
CCT4	ENSG00000115484	ENSG00000115484.15	-0.288921	0.0806773	-0.144321	0.0038393	-0.7787	0.130163	-0.185237	0.00739124	translation
COMMD1	ENSG00000173163	ENSG00000173163.11	0.153421	0.605539	-0.124431	0.224083	0.0904265	0.856001	-0.11295	0.349112	background
B3GNT2	ENSG00000170340	ENSG00000170340.11	-0.258367	0.55688	0.0741406	0.328359	-0.327162	0.617035	0.081557	0.374848	background
TMEM17	ENSG00000186889	ENSG00000186889.10	-0.093432	0.868226	-0.145319	0.581746	-0.185386	0.803261	-0.162989	0.567373	background
EHBP1	ENSG00000115504	ENSG00000115504.15	0.104611	0.411312	0.0508089	0.493872	0.1461	0.418354	0.10818	0.173184	background
WDPCP	ENSG00000143951	ENSG00000143951.16	0.00691084	0.977664	0.0908734	0.363421	0.104775	0.73354	0.0928159	0.356496	background
MDH1	ENSG00000014641	ENSG00000014641.21	-0.593455	0.010651	-0.053255	0.38133	-0.590089	0.111749	-0.0473377	0.742711	translation
UGP2	ENSG00000169764	ENSG00000169764.16	-0.151966	0.496928	-0.0789202	0.185484	-0.265472	0.439806	-0.0942139	0.194058	background
VPS54	ENSG00000143952	ENSG00000143952.20	-0.320988	0.129136	0.132997	0.166885	-0.195022	0.501161	0.0411754	0.752496	background
PELI1	ENSG00000197329	ENSG00000197329.12	-0.387463	0.0568142	-0.686339	4.739e-05	0.199127	0.770087	-0.55881	0.00335088	abundance
LGALSL	ENSG00000119862	ENSG00000119862.13	-0.389101	0.145938	-0.428218	0.00248495	-0.678362	0.297124	-0.488794	0.00875201	buffering
AFTPH	ENSG00000119844	ENSG00000119844.17	-0.261335	0.180329	-0.164916	0.0299283	-0.0677939	0.856296	-0.113935	0.206676	background
SERTAD2	ENSG00000179833	ENSG00000179833.4	-0.298487	0.682514	-0.0533802	0.601751	-0.223067	0.833342	-0.0442528	0.718593	background
SLC1A4	ENSG00000115902	ENSG00000115902.11	-0.575492	0.182577	-0.220006	0.0422523	-1.07987	0.162716	-0.307365	0.0212456	buffering
CEP68	ENSG00000011523	ENSG00000011523.15	0.284226	0.149496	0.277563	0.0105276	0.491423	0.224446	0.349384	0.0170472	buffering
RAB1A	ENSG00000138069	ENSG00000138069.18	-0.387332	0.17178	-0.0376874	0.476153	-0.357008	0.382439	-0.0287304	0.70687	background
ACTR2	ENSG00000138071	ENSG00000138071.15	-0.121894	0.39706	-0.00874049	0.885	-0.127358	0.550671	-0.0243127	0.753994	background
SPRED2	ENSG00000198369	ENSG00000198369.10	-0.256916	0.147053	-0.371839	0.00103481	-0.357367	0.447377	-0.394717	0.00844639	buffering
MEIS1	ENSG00000143995	ENSG00000143995.20	-0.508299	0.195534	-0.0298269	0.851985	-0.508286	0.344428	-0.029788	0.89273	background
ETAA1	ENSG00000143971	ENSG00000143971.9	0.0598444	0.722624	-0.0306872	0.710646	0.0897761	0.687765	-0.0511927	0.545226	background
C1D	ENSG00000197223	ENSG00000197223.12	-0.192841	0.29293	-0.080659	0.395015	-0.262098	0.305812	-0.142112	0.195781	background
DNAAF10	ENSG00000243667	ENSG00000243667.7	-0.11973	0.422643	0.111099	0.309148	-0.130317	0.582596	0.121814	0.378576	background
ENSG00000273398	ENSG00000273398	ENSG00000273398.6	-0.502202	0.0555658	-0.263233	0.00160637	-0.536155	0.432708	-0.268126	0.0215045	abundance
PNO1	ENSG00000115946	ENSG00000115946.8	0.135327	0.673771	0.173695	0.0252512	-0.140682	0.829145	0.162106	0.0631063	background
PPP3R1	ENSG00000221823	ENSG00000221823.11	-0.533097	0.0474762	-0.343114	0.00282683	-0.227296	0.693314	-0.254683	0.0872818	abundance
FBXO48	ENSG00000204923	ENSG00000204923.4	0.54064	0.282102	0.484989	0.0535943	0.770042	0.380951	0.556049	0.074741	background
APLF	ENSG00000169621	ENSG00000169621.11	-0.371147	0.314797	-0.126933	0.723429	-0.326724	0.500651	0.0147072	0.974875	background
ANTXR1	ENSG00000169604	ENSG00000169604.21	0.319527	0.0944303	0.43513	0.00151807	0.451823	0.333203	0.482684	0.0118399	buffering
GFPT1	ENSG00000198380	ENSG00000198380.13	-0.41196	0.0306902	-0.333663	0.000263035	-0.434928	0.429172	-0.338667	0.0117143	abundance
NFU1	ENSG00000169599	ENSG00000169599.13	-0.107995	0.631405	0.0363656	0.799821	-0.0971829	0.766568	0.0195875	0.908826	background
AAK1	ENSG00000115977	ENSG00000115977.21	-0.137672	0.379315	0.0742352	0.324022	-0.0899896	0.714818	0.0441755	0.645457	background
ANXA4	ENSG00000196975	ENSG00000196975.16	0.361204	0.0672912	0.243039	0.0054862	0.126212	0.75443	0.16746	0.130502	background
GMCL1	ENSG00000087338	ENSG00000087338.5	-0.25726	0.230617	-0.0953576	0.274846	-0.180462	0.565478	-0.0511005	0.658286	background
SNRNP27	ENSG00000124380	ENSG00000124380.11	-0.661119	0.0313347	-0.161843	0.0728204	-0.476762	0.26835	-0.0568838	0.707833	background
MXD1	ENSG00000059728	ENSG00000059728.11	-0.0526503	0.943192	-0.0776446	0.439761	-0.0324482	0.977905	-0.0772985	0.513691	background
PCBP1	ENSG00000169564	ENSG00000169564.7	0.0562819	0.804133	0.047742	0.251154	0.0125886	0.97793	0.0467261	0.390979	background
C2orf42	ENSG00000115998	ENSG00000115998.8	-0.781644	0.0884881	-0.185438	0.199928	-0.793952	0.256198	-0.192573	0.375253	background
TIA1	ENSG00000116001	ENSG00000116001.17	-0.439727	0.0151458	0.0327521	0.664434	-0.460139	0.110621	0.173491	0.273901	translation
PCYOX1	ENSG00000116005	ENSG00000116005.12	0.0108742	0.960891	0.316243	0.000243452	0.467809	0.498465	0.317516	0.00150365	buffering
SNRPG	ENSG00000143977	ENSG00000143977.14	-0.272818	0.204716	-0.0745096	0.362082	-0.33375	0.286381	-0.115624	0.276291	background
FAM136A	ENSG00000035141	ENSG00000035141.10	-0.0133058	0.955071	0.236009	0.00230294	0.37121	0.474466	0.234145	0.00726888	buffering
TGFA	ENSG00000163235	ENSG00000163235.16	-0.795216	0.239448	-0.106769	0.515783	-0.809941	0.393707	-0.114286	0.601337	background
ENSG00000258881	ENSG00000258881	ENSG00000258881.6	-0.405567	0.0666607	0.00369749	0.975746	-0.409772	0.146025	0.195547	0.130486	translation
TEX261	ENSG00000144043	ENSG00000144043.13	-0.433337	0.0642115	0.102905	0.0872404	-0.439514	0.26729	0.104948	0.258656	background
NAGK	ENSG00000124357	ENSG00000124357.13	-0.000747125	0.997655	0.0420199	0.71116	0.0155285	0.971314	0.0419492	0.752444	background
MCEE	ENSG00000124370	ENSG00000124370.11	0.00441975	0.985886	0.209446	0.302735	0.00490727	0.99101	0.209459	0.366919	background
MPHOSPH10	ENSG00000124383	ENSG00000124383.11	-0.0152627	0.911847	-0.00760173	0.953754	-0.015862	0.947874	-0.0100692	0.947377	background
PAIP2B	ENSG00000124374	ENSG00000124374.9	-0.167313	0.241547	-0.108996	0.151796	-0.204971	0.378193	-0.136564	0.190768	background
ZNF638	ENSG00000075292	ENSG00000075292.20	-0.172415	0.182577	0.0326476	0.695456	-0.159545	0.402562	-0.0259203	0.836639	background
DYSF	ENSG00000135636	ENSG00000135636.16	0.505589	0.238635	-0.168824	0.64489	0.463803	0.422909	-0.0600763	0.90336	background
CYP26B1	ENSG00000003137	ENSG00000003137.9	0.17841	0.771735	-0.702187	0.0258377	0.95563	0.297628	-0.762485	0.0155725	buffering
EXOC6B	ENSG00000144036	ENSG00000144036.16	-0.195674	0.179803	-0.120889	0.223523	-0.191198	0.402273	-0.114405	0.436432	background
SPR	ENSG00000116096	ENSG00000116096.7	0.968786	0.0201127	0.163544	0.0459141	1.04031	0.15863	0.189564	0.201968	background
SFXN5	ENSG00000144040	ENSG00000144040.13	0.10484	0.813399	0.110066	0.241588	0.182474	0.788704	0.114232	0.297026	background
RAB11FIP5	ENSG00000135631	ENSG00000135631.17	0.124107	0.501277	0.0661179	0.359253	0.134671	0.639501	0.0699461	0.43892	background
SMYD5	ENSG00000135632	ENSG00000135632.12	0.387695	0.0901824	0.0495263	0.71801	0.35583	0.236623	-0.0835533	0.659649	background
PRADC1	ENSG00000135617	ENSG00000135617.4	-0.378427	0.600731	0.232068	0.0561821	-0.163782	0.911025	0.221429	0.116201	background
CCT7	ENSG00000135624	ENSG00000135624.17	-0.128132	0.255344	-0.0496957	0.195165	-0.0223352	0.916982	-0.0226941	0.673214	background
FBXO41	ENSG00000163013	ENSG00000163013.12	0.614008	0.162891	0.433765	5.09817e-05	0.456478	0.851809	0.429996	0.00106727	buffering
ALMS1	ENSG00000116127	ENSG00000116127.20	0.227057	0.0990886	-0.0988389	0.256358	0.258429	0.236623	-0.168495	0.236755	background
TPRKB	ENSG00000144034	ENSG00000144034.16	-0.0892855	0.520514	0.00318165	0.983458	-0.090154	0.661605	0.0557534	0.743905	background
DUSP11	ENSG00000144048	ENSG00000144048.12	-0.253507	0.470096	0.0416739	0.780484	-0.198182	0.629753	-0.0252996	0.869435	background
STAMBP	ENSG00000124356	ENSG00000124356.17	-0.243184	0.131296	-0.156298	0.00912199	-0.0752221	0.841962	-0.124421	0.0997031	background
DGUOK	ENSG00000114956	ENSG00000114956.20	-0.0721112	0.862775	0.0406565	0.570805	-0.125178	0.831393	0.0437008	0.610445	background
TET3	ENSG00000187605	ENSG00000187605.17	0.292504	0.142611	0.19252	0.0160527	0.616504	0.133723	0.275918	0.00757146	translation
BOLA3	ENSG00000163170	ENSG00000163170.12	0.00533947	0.988946	0.141282	0.125137	0.26972	0.568966	0.142138	0.135577	background
MOB1A	ENSG00000114978	ENSG00000114978.18	-0.458822	0.104601	-0.195048	0.0174084	-0.478962	0.398067	-0.198982	0.0800358	background
MTHFD2	ENSG00000065911	ENSG00000065911.13	-0.532776	0.00917369	-0.282635	0.000291862	-0.414915	0.418959	-0.250978	0.0445987	abundance
ENSG00000264324	ENSG00000264324	ENSG00000264324.1	0.105645	0.736782	-0.161129	0.152855	0.256698	0.576807	-0.177671	0.154412	background
DCTN1	ENSG00000204843	ENSG00000204843.13	-0.0649503	0.682479	-0.0934882	0.0684163	0.050424	0.868495	-0.0849896	0.167876	background
C2orf81	ENSG00000284308	ENSG00000284308.2	0.821487	0.181928	0.568339	0.00676184	0.071552	0.963778	0.457101	0.0509285	background
WDR54	ENSG00000005448	ENSG00000005448.17	0.020463	0.93329	-0.17412	0.056882	0.0932967	0.827371	-0.175821	0.0958576	background
RTKN	ENSG00000114993	ENSG00000114993.17	0.389564	0.0297762	0.0461665	0.635706	0.427201	0.116836	0.273659	0.0706957	translation
INO80B	ENSG00000115274	ENSG00000115274.15	0.0684719	0.754482	0.0771579	0.441305	-0.00141326	0.996971	0.0582984	0.588316	background
INO80B-WBP1	ENSG00000274049	ENSG00000274049.4	0.129128	0.527776	0.188987	0.0207798	0.161663	0.70941	0.192572	0.0510232	background
WBP1	ENSG00000239779	ENSG00000239779.7	0.864891	0.0690155	0.228424	0.0248593	0.646856	0.440993	0.185619	0.195151	background
MOGS	ENSG00000115275	ENSG00000115275.15	0.329679	0.10789	-0.159085	0.0232979	0.304283	0.440993	-0.152562	0.120058	background
MRPL53	ENSG00000204822	ENSG00000204822.7	0.232605	0.591201	0.181017	0.0175961	0.247649	0.804516	0.181503	0.0468265	background
CCDC142	ENSG00000135637	ENSG00000135637.15	0.648879	0.0249322	0.235322	0.008987	0.203494	0.617035	0.0761821	0.499903	abundance
TTC31	ENSG00000115282	ENSG00000115282.21	-0.0628553	0.824904	-0.246296	0.0273114	0.0709566	0.903914	-0.239978	0.0562042	background
PCGF1	ENSG00000115289	ENSG00000115289.14	0.00018985	0.999372	-0.280987	0.106582	0.072357	0.878646	-0.281016	0.151597	background
DQX1	ENSG00000144045	ENSG00000144045.14	0.400009	0.155366	0.091107	0.309155	0.374558	0.364731	0.0769239	0.548689	background
AUP1	ENSG00000115307	ENSG00000115307.17	0.0931936	0.481913	0.00272948	0.968479	0.0903554	0.633372	-0.0302379	0.673722	background
HTRA2	ENSG00000115317	ENSG00000115317.13	0.325439	0.0789254	0.0187247	0.851247	0.330963	0.218851	0.0622235	0.692678	background
DOK1	ENSG00000115325	ENSG00000115325.14	0.239392	0.700502	-0.0270637	0.837639	0.298848	0.691278	-0.0524488	0.701322	background
SEMA4F	ENSG00000135622	ENSG00000135622.14	0.0502369	0.842168	0.0300475	0.835243	0.0655665	0.853543	0.041302	0.796306	background
HK2	ENSG00000159399	ENSG00000159399.10	-0.117381	0.590425	-0.269608	0.000387447	-0.557587	0.474561	-0.278727	0.00225003	buffering
POLE4	ENSG00000115350	ENSG00000115350.12	-0.264543	0.221044	-0.00818566	0.958722	-0.260105	0.358427	0.0837195	0.649216	background
MRPL19	ENSG00000115364	ENSG00000115364.14	-0.394073	0.0308201	-0.0608157	0.207135	-0.416182	0.169	-0.0752168	0.378418	background
GCFC2	ENSG00000005436	ENSG00000005436.14	0.0554725	0.736988	0.064355	0.458308	0.0474312	0.859375	0.061204	0.560607	background
SUCLG1	ENSG00000163541	ENSG00000163541.12	-0.259603	0.132226	0.00221964	0.972204	-0.258658	0.293474	-0.0129752	0.887119	background
DNAH6	ENSG00000115423	ENSG00000115423.19	0.604231	0.152686	0.315969	0.193485	0.653493	0.310419	0.357391	0.287727	background
TMSB10	ENSG00000034510	ENSG00000034510.6	-0.463783	0.00346728	-0.0517951	0.484795	-0.463404	0.0814612	-0.0358381	0.948323	translation
KCMF1	ENSG00000176407	ENSG00000176407.18	-0.461272	0.0205645	-0.153117	0.0185346	-0.368294	0.26505	-0.103009	0.370667	abundance
TCF7L1	ENSG00000152284	ENSG00000152284.5	0.687913	0.339312	-0.0420607	0.869311	0.643178	0.479868	0.0532051	0.85923	background
TGOLN2	ENSG00000152291	ENSG00000152291.15	0.106407	0.464377	-0.170349	0.00169236	0.465443	0.312153	-0.1824	0.00733569	buffering
RETSAT	ENSG00000042445	ENSG00000042445.14	0.0180601	0.891192	-0.0254268	0.687076	0.00594382	0.979118	-0.0211443	0.784372	background
ELMOD3	ENSG00000115459	ENSG00000115459.18	0.629372	0.0847047	0.289098	0.00802496	0.529602	0.492783	0.270398	0.0672547	background
MAT2A	ENSG00000168906	ENSG00000168906.13	0.0937569	0.421856	0.183508	0.00114335	0.124539	0.746567	0.185641	0.00873418	buffering
GGCX	ENSG00000115486	ENSG00000115486.13	-0.30265	0.0655374	-0.00899282	0.879635	-0.315615	0.173777	-0.0852718	0.277484	background
VAMP8	ENSG00000118640	ENSG00000118640.11	-0.118653	0.431054	-0.0487014	0.379753	-0.122735	0.609787	-0.0503248	0.491938	background
RNF181	ENSG00000168894	ENSG00000168894.10	-0.0240214	0.923573	-0.33921	5.82613e-05	0.589545	0.62089	-0.337812	0.000705025	buffering
TMEM150A	ENSG00000168890	ENSG00000168890.14	-0.213219	0.808125	0.0571737	0.732387	-0.28841	0.806404	0.0696567	0.711911	background
USP39	ENSG00000168883	ENSG00000168883.20	0.0323835	0.778189	0.0405787	0.564475	0.0161491	0.938424	0.0221049	0.792488	background
C2orf68	ENSG00000168887	ENSG00000168887.11	0.0930637	0.700532	-0.130438	0.0218225	0.337719	0.492261	-0.137448	0.0447784	background
ST3GAL5	ENSG00000115525	ENSG00000115525.18	0.528784	0.274125	-0.0756432	0.549689	0.352208	0.510742	0.0184111	0.893744	background
POLR1A	ENSG00000068654	ENSG00000068654.17	0.324537	0.0322045	0.127138	0.0654811	0.310432	0.209963	0.107418	0.447285	background
PTCD3	ENSG00000132300	ENSG00000132300.19	-0.182017	0.196251	0.312363	9.33833e-05	-0.452113	0.429155	0.3317	0.00122402	buffering
IMMT	ENSG00000132305	ENSG00000132305.22	-0.245837	0.0854425	0.0145031	0.798534	-0.231176	0.252935	-0.0437205	0.597006	background
MRPL35	ENSG00000132313	ENSG00000132313.15	-0.327281	0.170823	0.0367254	0.5542	-0.405698	0.214333	0.0846223	0.261436	background
KDM3A	ENSG00000115548	ENSG00000115548.17	-0.626011	0.00572393	-0.343318	0.000102146	-0.378428	0.540474	-0.283042	0.0384335	abundance
CHMP3	ENSG00000115561	ENSG00000115561.16	-0.170312	0.40156	0.109167	0.0292264	-0.0143443	0.979005	0.100073	0.107806	background
RNF103-CHMP3	ENSG00000249884	ENSG00000249884.8	-0.164495	0.394314	0.0729841	0.257821	-0.135044	0.666204	0.0646147	0.435486	background
RNF103	ENSG00000239305	ENSG00000239305.7	-0.268891	0.0914482	-0.279637	0.000462717	-0.103274	0.846635	-0.253714	0.0121725	buffering
RMND5A	ENSG00000153561	ENSG00000153561.13	-0.128111	0.623265	-0.00742874	0.904941	-0.121233	0.744029	-0.00184092	0.982168	background
RGPD2	ENSG00000185304	ENSG00000185304.16	-0.896887	0.0776749	0.283735	0.372979	-1.04006	0.165482	0.547529	0.228168	background
KRCC1	ENSG00000172086	ENSG00000172086.9	0.840689	0.0888053	0.866088	0.000378108	1.02308	0.505391	0.892996	0.00548787	buffering
THNSL2	ENSG00000144115	ENSG00000144115.18	0.489649	0.0604189	0.267703	0.00176562	0.636347	0.344428	0.28976	0.0167656	abundance
EIF2AK3	ENSG00000172071	ENSG00000172071.15	-0.455148	0.0205502	-0.285684	0.000714264	-0.561376	0.250017	-0.318668	0.0211666	abundance
RPIA	ENSG00000153574	ENSG00000153574.9	-0.173997	0.298458	-0.0789604	0.285507	-0.182269	0.487521	-0.0838032	0.394113	background
MRPS5	ENSG00000144029	ENSG00000144029.14	-0.081719	0.669339	-0.115038	0.0134733	0.0933355	0.869122	-0.111783	0.0531028	background
ENSG00000289685	ENSG00000289685	ENSG00000289685.2	-0.144822	0.425504	-0.113559	0.0181498	0.0361864	0.9478	-0.105161	0.0768689	background
ZNF514	ENSG00000144026	ENSG00000144026.14	-0.141577	0.414546	0.06349	0.382307	-0.106761	0.691555	0.0456837	0.626649	background
ZNF2	ENSG00000275111	ENSG00000275111.5	0.359668	0.119587	-0.0101754	0.94661	0.364654	0.245555	-0.100349	0.603086	background
ENSG00000233757	ENSG00000233757	ENSG00000233757.7	-0.442814	0.0460912	-0.133762	0.0735397	-0.383854	0.273078	-0.0995237	0.419432	background
PROM2	ENSG00000155066	ENSG00000155066.16	0.498859	0.0403387	-0.0865548	0.188443	0.377001	0.247617	-0.0089058	0.937803	background
FAHD2A	ENSG00000115042	ENSG00000115042.10	0.899173	0.0861107	0.155058	0.0231512	0.885921	0.397358	0.153931	0.106129	background
ANKRD36C	ENSG00000174501	ENSG00000174501.15	0.327027	0.215209	-0.102873	0.687288	0.313147	0.391208	-0.0492555	0.89084	background
DUSP2	ENSG00000158050	ENSG00000158050.6	0.516141	0.13833	0.183333	0.090455	0.572186	0.320969	0.201963	0.180745	background
STARD7	ENSG00000084090	ENSG00000084090.14	-0.192512	0.205331	0.200597	0.000773808	0.0440753	0.948993	0.187469	0.00967587	buffering
TMEM127	ENSG00000135956	ENSG00000135956.11	0.249141	0.398501	0.0218689	0.780851	0.260949	0.526721	0.0308954	0.755862	background
CIAO1	ENSG00000144021	ENSG00000144021.3	0.104884	0.591201	-0.149114	0.0202649	-0.0861475	0.836678	-0.136042	0.0644852	background
SNRNP200	ENSG00000144028	ENSG00000144028.15	-0.00354216	0.975967	-0.0231827	0.629492	-0.0181746	0.926685	-0.0243817	0.684592	background
NCAPH	ENSG00000121152	ENSG00000121152.10	-0.195082	0.11351	-0.0780065	0.198651	-0.163663	0.389587	-0.0308837	0.772094	background
ARID5A	ENSG00000196843	ENSG00000196843.18	0.0478989	0.873135	-0.167803	0.178184	-0.0804967	0.860693	-0.158599	0.238217	background
KANSL3	ENSG00000114982	ENSG00000114982.19	-0.0660316	0.74321	0.040591	0.385102	0.0570539	0.837765	0.0317887	0.572877	background
LMAN2L	ENSG00000114988	ENSG00000114988.12	0.201525	0.291416	-0.0797023	0.430253	0.194963	0.496756	-0.0733968	0.587657	background
CNNM4	ENSG00000158158	ENSG00000158158.12	0.0840198	0.661526	0.0821442	0.157016	0.0500235	0.887303	0.0786162	0.273901	background
CNNM3	ENSG00000168763	ENSG00000168763.16	0.31571	0.21324	-0.0264085	0.746259	0.301794	0.387983	-0.00797896	0.945964	background
ANKRD23	ENSG00000163126	ENSG00000163126.15	0.334015	0.142992	-0.00436467	0.973411	0.334193	0.295236	-0.00953571	0.959866	background
ANKRD39	ENSG00000213337	ENSG00000213337.9	0.397636	0.123357	-0.0604859	0.531529	0.42458	0.251832	-0.0932272	0.501111	background
SEMA4C	ENSG00000168758	ENSG00000168758.11	0.439665	0.0733684	0.256387	0.0468082	0.333702	0.395013	0.182246	0.336016	background
FAHD2B	ENSG00000144199	ENSG00000144199.13	0.844001	0.0297208	-0.231698	0.109385	0.54815	0.229613	0.0367174	0.868802	background
ANKRD36	ENSG00000135976	ENSG00000135976.21	0.335107	0.186144	-0.0323641	0.891781	0.342489	0.322425	-0.116184	0.710725	background
ANKRD36B	ENSG00000196912	ENSG00000196912.13	0.396802	0.0670758	0.196702	0.305927	0.478622	0.150707	0.436702	0.123877	background
COX5B	ENSG00000135940	ENSG00000135940.7	0.335572	0.0735462	0.0555128	0.510809	0.311727	0.241161	0.00589454	0.969213	background
ACTR1B	ENSG00000115073	ENSG00000115073.8	0.111483	0.396481	-0.272586	0.00308416	-0.134734	0.586877	-0.214354	0.0179085	buffering
TMEM131	ENSG00000075568	ENSG00000075568.17	-0.0774003	0.782174	0.185624	0.0256317	-0.152283	0.787951	0.188551	0.0533978	background
INPP4A	ENSG00000040933	ENSG00000040933.17	0.220703	0.162953	-0.205854	0.0701467	0.208624	0.430643	-0.194507	0.230637	background
COA5	ENSG00000183513	ENSG00000183513.9	-0.273583	0.106353	-0.0036359	0.970054	-0.272929	0.265843	0.0177538	0.902251	background
UNC50	ENSG00000115446	ENSG00000115446.12	-0.433233	0.111374	-0.294247	0.00276265	-0.786641	0.244696	-0.346847	0.00890752	buffering
MGAT4A	ENSG00000071073	ENSG00000071073.13	-0.30565	0.159903	-0.767208	5.69946e-07	-0.655453	0.759983	-0.775334	4.46378e-05	buffering
CRACDL	ENSG00000196872	ENSG00000196872.12	0.164535	0.834116	0.461579	0.305036	0.0730105	0.956126	0.44673	0.381178	background
TSGA10	ENSG00000135951	ENSG00000135951.16	0.351492	0.323636	0.653985	0.00970077	0.137921	0.871283	0.600318	0.0411234	buffering
ENSG00000241962	ENSG00000241962	ENSG00000241962.9	-0.0880699	0.784538	-0.0255187	0.61516	-0.145445	0.740681	-0.0293078	0.645706	background
LIPT1	ENSG00000144182	ENSG00000144182.17	0.159175	0.706923	0.113791	0.50916	0.0970792	0.87884	0.0955099	0.633809	background
ENSG00000273155	ENSG00000273155	ENSG00000273155.1	-0.0785028	0.809831	-0.0163224	0.81131	-0.115236	0.780232	-0.0238852	0.757736	background
MITD1	ENSG00000158411	ENSG00000158411.11	-0.258535	0.170463	-0.0473258	0.693531	-0.256182	0.343846	-0.0397771	0.824581	background
MRPL30	ENSG00000185414	ENSG00000185414.20	-0.0870502	0.7856	0.0177432	0.756882	-0.0723127	0.878043	0.015759	0.831314	background
LYG1	ENSG00000144214	ENSG00000144214.10	0.534561	0.263984	0.924474	0.110079	0.685661	0.376883	1.07901	0.139716	background
TXNDC9	ENSG00000115514	ENSG00000115514.12	-0.329866	0.0827752	-0.128243	0.254976	-0.383587	0.196227	-0.215364	0.213431	background
EIF5B	ENSG00000158417	ENSG00000158417.12	-0.271557	0.0577888	0.0791268	0.300917	-0.254311	0.239522	0.0340821	0.828127	background
REV1	ENSG00000135945	ENSG00000135945.10	0.0523404	0.706122	0.0248341	0.698596	0.0438851	0.847027	0.0187553	0.819627	background
AFF3	ENSG00000144218	ENSG00000144218.21	0.086057	0.465443	0.035336	0.562974	0.094062	0.617386	0.0463124	0.567309	background
LONRF2	ENSG00000170500	ENSG00000170500.13	0.240273	0.417315	0.342861	0.0753054	0.196583	0.713356	0.327162	0.158213	background
CHST10	ENSG00000115526	ENSG00000115526.11	0.290556	0.333676	0.143144	0.136648	0.411171	0.390275	0.171418	0.1492	background
PDCL3	ENSG00000115539	ENSG00000115539.15	-0.103285	0.551403	0.000171262	0.997681	-0.103277	0.688194	-0.000149596	0.99872	background
NPAS2	ENSG00000170485	ENSG00000170485.17	0.450075	0.0583102	0.0299021	0.737864	0.429004	0.194844	-0.0356451	0.806703	background
RPL31	ENSG00000071082	ENSG00000071082.11	0.456477	0.0328918	-0.0189556	0.834035	0.459278	0.150707	-0.0400701	0.815642	background
TBC1D8	ENSG00000204634	ENSG00000204634.13	-0.0803483	0.58437	-0.0879571	0.166623	-0.0842489	0.738619	-0.0889737	0.263861	background
CNOT11	ENSG00000158435	ENSG00000158435.8	-0.266046	0.0914123	0.295053	0.00485338	-0.464736	0.172879	0.399708	0.00925208	buffering
RNF149	ENSG00000163162	ENSG00000163162.9	-0.393949	0.0200894	0.0668108	0.430586	-0.372484	0.141814	-0.0368395	0.85912	translation
MAP4K4	ENSG00000071054	ENSG00000071054.17	0.0310434	0.853845	0.166619	0.0134649	0.24	0.42338	0.173552	0.0229915	buffering
IL1R1	ENSG00000115594	ENSG00000115594.12	-0.300684	0.132135	-0.119339	0.0168116	-0.0704416	0.888645	-0.0974857	0.124561	background
IL18R1	ENSG00000115604	ENSG00000115604.12	-0.102455	0.849013	0.716912	0.00594423	1.16968	0.141814	0.675387	0.00146408	translation
SLC9A2	ENSG00000115616	ENSG00000115616.3	0.0188764	0.942617	0.371407	5.37718e-05	0.922964	0.382671	0.373283	0.00048924	buffering
MFSD9	ENSG00000135953	ENSG00000135953.11	-0.548605	0.12674	-0.343577	0.0147693	-0.344437	0.628748	-0.290863	0.107367	background
TMEM182	ENSG00000170417	ENSG00000170417.16	-0.303878	0.227071	-0.433156	0.0142588	-0.374105	0.461693	-0.459206	0.0427656	background
MRPS9	ENSG00000135972	ENSG00000135972.9	-0.237419	0.0828892	0.00321213	0.961748	-0.238971	0.240431	0.0513757	0.623421	background
TGFBRAP1	ENSG00000135966	ENSG00000135966.14	0.0652053	0.786143	0.00655293	0.942024	0.0732787	0.816376	0.0182132	0.846177	background
C2orf49	ENSG00000135974	ENSG00000135974.11	-0.323035	0.290714	-0.27749	0.000992806	-0.526397	0.605391	-0.286119	0.00594915	buffering
NCK2	ENSG00000071051	ENSG00000071051.14	0.696153	0.0539022	0.0208505	0.785478	0.747554	0.132868	0.112472	0.257278	translation
UXS1	ENSG00000115652	ENSG00000115652.15	-0.0507118	0.690841	0.421923	0.000235142	0.146647	0.66869	0.403572	0.00162964	buffering
RGPD3	ENSG00000153165	ENSG00000153165.19	0.593823	0.358695	0.0137574	0.985509	0.59143	0.495035	-0.131289	0.886909	background
GCC2	ENSG00000135968	ENSG00000135968.22	-0.233238	0.0854425	0.0173463	0.86968	-0.232208	0.253025	-0.00275422	0.989888	background
LIMS1	ENSG00000169756	ENSG00000169756.17	0.0990894	0.688256	-0.00626822	0.925269	0.115361	0.685692	-0.0224784	0.743298	background
RANBP2	ENSG00000153201	ENSG00000153201.17	-0.303833	0.0540652	0.022181	0.724514	-0.309735	0.194233	0.045162	0.687532	background
CCDC138	ENSG00000163006	ENSG00000163006.12	0.0324475	0.899678	0.139637	0.122245	0.157887	0.684837	0.144597	0.151597	background
EDAR	ENSG00000135960	ENSG00000135960.10	-0.569972	0.490405	-1.18488	0.122539	-0.136404	0.926685	-0.970361	0.250122	background
SH3RF3	ENSG00000172985	ENSG00000172985.11	0.661511	0.0637899	0.738952	0.00109515	1.20883	0.197942	0.903698	0.00477501	buffering
SEPTIN10	ENSG00000186522	ENSG00000186522.15	-0.179089	0.41738	-0.318559	0.000549706	-0.379882	0.612707	-0.328407	0.00327437	buffering
SOWAHC	ENSG00000198142	ENSG00000198142.5	0.0148472	0.978173	-0.0622026	0.577839	0.0115379	0.989662	-0.0621582	0.638384	background
RGPD5	ENSG00000015568	ENSG00000015568.13	0.0933582	0.788911	-0.00256602	0.998325	0.0936381	0.841938	-0.120278	0.915955	background
NPHP1	ENSG00000144061	ENSG00000144061.14	0.289847	0.128583	0.148411	0.164509	0.272214	0.357776	0.131204	0.406909	background
MTLN	ENSG00000175701	ENSG00000175701.11	0.625013	0.0402106	0.272708	0.0211367	0.508477	0.327666	0.215966	0.239985	abundance
BUB1	ENSG00000169679	ENSG00000169679.15	-0.213189	0.235505	-0.170219	0.0301714	-0.313844	0.354586	-0.197474	0.0549853	background
ACOXL	ENSG00000153093	ENSG00000153093.21	0.148947	0.307221	0.0810321	0.456616	0.11297	0.601595	0.0167204	0.906938	background
BCL2L11	ENSG00000153094	ENSG00000153094.26	-0.374801	0.091809	-0.0116409	0.856166	-0.381342	0.230728	-0.0296917	0.755113	background
NA	ENSG00000293584	ENSG00000293584.1	0.0234314	0.940392	-0.108693	0.632972	-0.0652435	0.837197	-0.092796	0.602833	background
ANAPC1	ENSG00000153107	ENSG00000153107.13	0.335483	0.0439536	0.152009	0.0147291	0.440048	0.192129	0.196814	0.0537442	abundance
MERTK	ENSG00000153208	ENSG00000153208.19	-0.175522	0.245352	-0.414106	0.0433704	-0.205849	0.4364	-0.454571	0.0988031	background
TMEM87B	ENSG00000153214	ENSG00000153214.11	-0.348583	0.104601	0.0194128	0.761531	-0.345608	0.258251	0.0142614	0.886079	background
ZC3H8	ENSG00000144161	ENSG00000144161.14	0.217869	0.361686	0.132709	0.440996	0.221755	0.530403	0.137103	0.530056	background
ZC3H6	ENSG00000188177	ENSG00000188177.15	-0.403343	0.0459912	-0.534189	0.00818801	-0.492863	0.21849	-0.640276	0.0521687	abundance
RGPD8	ENSG00000169629	ENSG00000169629.12	0.443656	0.211154	0.0494884	0.887352	0.449014	0.353669	0.103648	0.826664	background
TTL	ENSG00000114999	ENSG00000114999.8	0.539601	0.0860369	0.254089	0.00195626	0.419795	0.631509	0.242746	0.0232845	buffering
POLR1B	ENSG00000125630	ENSG00000125630.16	0.128336	0.400082	0.235981	0.00226844	-0.109329	0.781454	0.210156	0.0154437	buffering
CHCHD5	ENSG00000125611	ENSG00000125611.16	0.574179	0.2032	-0.10771	0.353977	0.778625	0.212282	-0.19386	0.153419	background
SLC20A1	ENSG00000144136	ENSG00000144136.11	-0.11775	0.558626	-0.179033	0.0132807	-0.112381	0.812439	-0.178628	0.0407173	buffering
CKAP2L	ENSG00000169607	ENSG00000169607.13	-0.410551	0.0964921	-0.127398	0.0770423	-0.41437	0.321833	-0.128645	0.22282	background
IL1RN	ENSG00000136689	ENSG00000136689.20	-0.428068	0.494706	-1.06045	0.0221996	-1.43464	0.169635	-1.28683	0.00594915	buffering
PSD4	ENSG00000125637	ENSG00000125637.16	0.655626	0.0597044	0.219543	0.039965	0.88932	0.169227	0.306262	0.0573692	background
CBWD2	ENSG00000136682	ENSG00000136682.16	-0.085514	0.645615	-0.0909971	0.344133	-0.00506303	0.98708	-0.0605551	0.550365	background
RABL2A	ENSG00000144134	ENSG00000144134.19	-0.277476	0.583464	0.494636	0.0036078	-0.546628	0.666204	0.508086	0.0102062	buffering
SLC35F5	ENSG00000115084	ENSG00000115084.15	0.00617825	0.977417	0.358549	0.000176466	0.0548058	0.95407	0.358631	0.00141073	buffering
ACTR3	ENSG00000115091	ENSG00000115091.12	-0.308357	0.0726677	0.00876586	0.878675	-0.297984	0.21636	-0.0398069	0.633172	background
DDX18	ENSG00000088205	ENSG00000088205.13	-0.176645	0.453422	-0.0781456	0.152463	-0.17958	0.665098	-0.0784548	0.261462	background
CCDC93	ENSG00000125633	ENSG00000125633.11	-0.143516	0.230617	0.0023582	0.982478	-0.143752	0.432694	0.0292357	0.855965	background
INSIG2	ENSG00000125629	ENSG00000125629.16	-0.583197	0.051648	-0.660269	2.04724e-05	0.416536	0.741777	-0.571264	0.00135257	abundance
STEAP3	ENSG00000115107	ENSG00000115107.20	0.443036	0.311707	0.25862	0.010596	0.540534	0.59088	0.265774	0.033207	buffering
C2orf76	ENSG00000186132	ENSG00000186132.15	0.243992	0.471183	-0.157971	0.431742	0.224836	0.655272	-0.144977	0.555531	background
DBI	ENSG00000155368	ENSG00000155368.18	-0.23879	0.0923534	-0.0819923	0.397027	-0.253364	0.244696	-0.128715	0.431718	background
TMEM37	ENSG00000171227	ENSG00000171227.7	-0.119861	0.853148	-0.226266	0.0621664	0.0707076	0.957461	-0.22204	0.108386	background
TMEM177	ENSG00000144120	ENSG00000144120.13	0.689037	0.165271	0.390155	7.4528e-05	1.04376	0.673138	0.397239	0.00120563	buffering
PTPN4	ENSG00000088179	ENSG00000088179.9	-0.468119	0.039852	0.136975	0.114952	-0.375926	0.251905	0.0553521	0.717318	background
EPB41L5	ENSG00000115109	ENSG00000115109.14	-0.318303	0.205053	-0.320545	0.000968799	-0.283265	0.726578	-0.317517	0.00822842	buffering
TMEM185B	ENSG00000226479	ENSG00000226479.4	0.311123	0.216431	0.239208	0.00185468	0.755136	0.282514	0.26948	0.00586901	buffering
RALB	ENSG00000144118	ENSG00000144118.14	0.253803	0.166703	0.15604	0.0525086	0.23592	0.465218	0.148848	0.179561	background
INHBB	ENSG00000163083	ENSG00000163083.6	0.954822	0.17781	0.786695	5.23181e-05	1.2982	0.68846	0.798161	0.000886251	buffering
GLI2	ENSG00000074047	ENSG00000074047.22	0.233255	0.615045	0.496178	0.196207	0.337941	0.631375	0.540139	0.221596	background
TFCP2L1	ENSG00000115112	ENSG00000115112.8	-0.762444	0.0850776	-0.752592	0.0729912	-0.797809	0.275158	-0.797255	0.20055	background
CLASP1	ENSG00000074054	ENSG00000074054.21	-0.20084	0.0938643	-0.120067	0.114159	-0.205225	0.289164	-0.130153	0.367601	background
NIFK	ENSG00000155438	ENSG00000155438.12	-0.00472333	0.981516	0.233587	0.00301085	0.156325	0.756378	0.233163	0.0106562	buffering
TSN	ENSG00000211460	ENSG00000211460.12	-0.749588	0.0023165	-0.604645	1.01141e-06	-1.1503	0.325218	-0.658172	0.00120906	abundance
BIN1	ENSG00000136717	ENSG00000136717.15	0.145657	0.456529	0.0635399	0.314092	0.224341	0.426461	0.084436	0.26332	background
ERCC3	ENSG00000163161	ENSG00000163161.14	-0.178575	0.245571	-0.0209015	0.781097	-0.174071	0.439806	-0.00858414	0.937331	background
MAP3K2	ENSG00000169967	ENSG00000169967.17	-0.461869	0.0416692	-0.13849	0.0876967	-0.509448	0.185761	-0.171882	0.21303	background
IWS1	ENSG00000163166	ENSG00000163166.15	-0.58557	0.00975332	-0.544673	0.000102955	-0.51783	0.383569	-0.515606	0.0253263	abundance
WDR33	ENSG00000136709	ENSG00000136709.12	0.2695	0.0521396	0.129223	0.00905352	0.239146	0.413604	0.120863	0.107305	abundance
POLR2D	ENSG00000144231	ENSG00000144231.11	0.464021	0.0631147	0.305012	0.00036339	-0.126257	0.87884	0.249442	0.0118733	buffering
AMMECR1L	ENSG00000144233	ENSG00000144233.12	0.133808	0.481935	0.206124	0.0131084	0.126716	0.771356	0.205274	0.0409705	buffering
SAP130	ENSG00000136715	ENSG00000136715.19	-0.190716	0.250648	0.0277402	0.657515	-0.174211	0.466734	0.00935657	0.916133	background
UGGT1	ENSG00000136731	ENSG00000136731.13	-0.216856	0.102399	-0.154377	0.00581442	-0.0985913	0.744832	-0.124066	0.0964994	background
HS6ST1	ENSG00000136720	ENSG00000136720.7	0.572709	0.396988	0.378617	0.000400707	1.90707	0.408617	0.400416	0.00179224	buffering
SMPD4	ENSG00000136699	ENSG00000136699.20	0.408019	0.0737118	0.0853158	0.195168	0.258163	0.370955	0.0051869	0.958501	background
MZT2B	ENSG00000152082	ENSG00000152082.15	0.42614	0.125915	-0.0667972	0.689105	0.437063	0.264135	-0.100538	0.680681	background
TUBA3E	ENSG00000152086	ENSG00000152086.9	0.225458	0.526439	0.393631	0.000130785	-1.46463	0.21636	0.366015	0.000682204	buffering
CCDC115	ENSG00000136710	ENSG00000136710.10	0.0154455	0.968805	-0.209116	0.0135005	0.801033	0.140578	-0.212035	0.00739124	translation
IMP4	ENSG00000136718	ENSG00000136718.10	0.30225	0.0509982	0.21382	0.0018751	0.0772971	0.829871	0.150037	0.0879394	abundance
PTPN18	ENSG00000072135	ENSG00000072135.13	0.14609	0.379315	0.0472473	0.451654	0.140785	0.584045	0.0444256	0.595798	background
ARHGEF4	ENSG00000136002	ENSG00000136002.21	0.688216	0.0232425	0.329036	0.00306315	0.215107	0.685244	0.169316	0.229801	abundance
FAM168B	ENSG00000152102	ENSG00000152102.18	-0.663113	0.0216768	0.0582171	0.206113	-0.787911	0.123892	0.0974637	0.20256	translation
PLEKHB2	ENSG00000115762	ENSG00000115762.17	-0.195612	0.226013	0.166368	0.00474784	0.103189	0.796779	0.136044	0.0444087	background
POTEE	ENSG00000188219	ENSG00000188219.16	0.686494	0.178269	0.168745	0.569101	0.549613	0.363928	-0.0643546	0.860524	background
MZT2A	ENSG00000173272	ENSG00000173272.16	0.214576	0.707241	-0.032625	0.800819	0.19751	0.809458	-0.0264093	0.864988	background
TUBA3D	ENSG00000075886	ENSG00000075886.11	0.796995	0.0212911	0.332424	0.00236208	0.864783	0.257648	0.350857	0.047222	abundance
CCDC74A	ENSG00000163040	ENSG00000163040.15	1.07549	0.209299	0.0246868	0.828616	1.08976	0.347077	0.035616	0.817004	background
NCKAP5	ENSG00000176771	ENSG00000176771.18	0.126735	0.842084	0.596838	0.0426525	-0.688016	0.379558	0.550519	0.0307865	buffering
MGAT5	ENSG00000152127	ENSG00000152127.9	-0.242228	0.274125	0.190907	0.00116106	0.1618	0.862224	0.179876	0.0107224	buffering
TMEM163	ENSG00000152128	ENSG00000152128.13	0.501547	0.303401	0.323215	0.184717	0.425089	0.581738	0.287466	0.345699	background
CCNT2	ENSG00000082258	ENSG00000082258.13	-0.175697	0.252004	-0.287403	0.000794847	0.00563449	0.992373	-0.264089	0.00915229	buffering
RAB3GAP1	ENSG00000115839	ENSG00000115839.20	-0.352882	0.0192575	-0.231346	0.00241395	-0.234094	0.352171	-0.124098	0.371415	abundance
ZRANB3	ENSG00000121988	ENSG00000121988.18	0.161927	0.487444	0.0687198	0.484789	0.118189	0.733936	0.0460637	0.704931	background
R3HDM1	ENSG00000048991	ENSG00000048991.18	0.261464	0.178482	0.16947	0.0467552	0.347561	0.314744	0.201204	0.0828238	background
UBXN4	ENSG00000144224	ENSG00000144224.17	-0.451133	0.017779	-0.190255	0.00701776	-0.546928	0.160357	-0.24335	0.0647895	abundance
MCM6	ENSG00000076003	ENSG00000076003.5	0.0675094	0.597352	0.271734	0.000199481	0.339953	0.420001	0.283265	0.00150365	buffering
DARS1	ENSG00000115866	ENSG00000115866.11	-0.500303	0.00885562	-0.216533	0.000773981	-0.164897	0.679781	-0.12449	0.169533	abundance
THSD7B	ENSG00000144229	ENSG00000144229.13	-0.0735914	0.887045	0.276112	0.50385	-0.122329	0.870482	0.287837	0.538579	background
SPOPL	ENSG00000144228	ENSG00000144228.10	-0.194867	0.226176	0.0531117	0.469452	-0.207668	0.389298	0.0671092	0.510948	background
GTDC1	ENSG00000121964	ENSG00000121964.15	0.29891	0.28268	0.0216533	0.882326	0.308583	0.416375	0.0626758	0.731254	background
ACVR2A	ENSG00000121989	ENSG00000121989.15	-0.359986	0.138711	-0.245913	0.0735135	-0.244515	0.52925	-0.171969	0.347325	background
ORC4	ENSG00000115947	ENSG00000115947.14	-0.364809	0.245815	-0.20016	0.00579494	-0.0242435	0.979372	-0.178878	0.0373818	buffering
MBD5	ENSG00000204406	ENSG00000204406.14	0.365152	0.304402	0.101238	0.330759	0.353996	0.508824	0.0973001	0.467877	background
EPC2	ENSG00000135999	ENSG00000135999.13	-0.154682	0.220139	-0.0208264	0.872472	-0.14878	0.420617	0.0841966	0.622658	background
KIF5C	ENSG00000168280	ENSG00000168280.18	0.106024	0.58631	-0.335959	0.00105074	0.112942	0.856001	-0.336378	0.00539318	buffering
MMADHC	ENSG00000168288	ENSG00000168288.13	-0.332564	0.231622	-0.0485004	0.377992	-0.256682	0.526317	-0.0309605	0.683819	background
RND3	ENSG00000115963	ENSG00000115963.14	-1.33534	0.000353048	-1.27007	4.01493e-06	-1.58357	0.158061	-1.47434	0.0246947	abundance
RBM43	ENSG00000184898	ENSG00000184898.7	0.150701	0.673771	-0.328488	0.0534311	0.158181	0.814093	-0.329427	0.0954891	background
RIF1	ENSG00000080345	ENSG00000080345.18	0.00417807	0.980442	-0.0265831	0.800462	0.00396636	0.988997	-0.0265601	0.833327	background
NEB	ENSG00000183091	ENSG00000183091.21	1.25459	0.00227303	1.24821	0.00142514	1.25378	0.131758	1.24641	0.199807	translation
ARL5A	ENSG00000162980	ENSG00000162980.17	0.0867123	0.842426	0.149821	0.126628	0.308964	0.629591	0.157996	0.147122	background
STAM2	ENSG00000115145	ENSG00000115145.10	-0.366087	0.174616	-0.0824966	0.30798	-0.498265	0.205169	-0.145795	0.144936	background
FMNL2	ENSG00000157827	ENSG00000157827.20	0.122477	0.548842	-0.228622	0.0906459	0.231632	0.469241	-0.264446	0.0878852	background
PRPF40A	ENSG00000196504	ENSG00000196504.21	-0.205557	0.245199	-0.00575831	0.94607	-0.207638	0.411007	-0.023948	0.82807	background
ARL6IP6	ENSG00000177917	ENSG00000177917.12	-0.1806	0.574034	-0.139022	0.251535	-0.333327	0.439348	-0.174776	0.18423	background
GPD2	ENSG00000115159	ENSG00000115159.17	-0.243304	0.106353	0.000921514	0.98882	-0.243608	0.270082	0.0211133	0.834248	background
ACVR1	ENSG00000115170	ENSG00000115170.16	-0.169562	0.32328	-0.122673	0.400295	-0.152432	0.562428	-0.0959117	0.620261	background
CCDC148	ENSG00000153237	ENSG00000153237.19	-0.0533144	0.871545	0.434634	0.0371503	-0.475028	0.273078	0.461995	0.016295	buffering
PKP4	ENSG00000144283	ENSG00000144283.23	0.356487	0.0375141	0.156944	0.030309	0.333712	0.251832	0.139832	0.273765	abundance
TANC1	ENSG00000115183	ENSG00000115183.15	-0.332085	0.0244771	-0.00269505	0.964182	-0.330842	0.146323	0.0583624	0.631808	translation
WDSUB1	ENSG00000196151	ENSG00000196151.11	-0.239833	0.49566	-0.312704	0.213974	-0.179794	0.752763	-0.28281	0.342074	background
BAZ2B	ENSG00000123636	ENSG00000123636.20	-0.252264	0.163524	-0.513059	9.44739e-05	-0.101465	0.89529	-0.493664	0.00210546	buffering
MARCHF7	ENSG00000136536	ENSG00000136536.15	-0.236491	0.209712	0.0149297	0.880863	-0.232818	0.382656	-0.00562698	0.969229	background
CD302	ENSG00000241399	ENSG00000241399.7	-0.300254	0.397551	0.019159	0.834385	-0.288926	0.55804	0.00790052	0.947742	background
LY75-CD302	ENSG00000248672	ENSG00000248672.5	-0.287893	0.418717	0.051175	0.872985	-0.307182	0.509761	0.148456	0.679267	background
RBMS1	ENSG00000153250	ENSG00000153250.21	-0.272761	0.643831	-0.178541	0.232773	-0.296418	0.750854	-0.181423	0.302042	background
TANK	ENSG00000136560	ENSG00000136560.14	-0.226065	0.201585	0.0698246	0.370028	-0.24632	0.35538	0.087721	0.416108	background
PSMD14	ENSG00000115233	ENSG00000115233.12	-0.45678	0.0179095	-0.0974359	0.051665	-0.620341	0.103708	-0.179038	0.0461026	translation
SLC4A10	ENSG00000144290	ENSG00000144290.17	-0.230138	0.160527	0.121167	0.593086	-0.207328	0.367583	-0.0288568	0.932047	background
DPP4	ENSG00000197635	ENSG00000197635.11	0.227011	0.226176	0.392003	0.000181982	0.474045	0.481242	0.413171	0.00170597	buffering
FAP	ENSG00000078098	ENSG00000078098.15	0.455136	0.275625	0.508978	0.430521	0.334937	0.549967	0.191457	0.813934	background
IFIH1	ENSG00000115267	ENSG00000115267.10	0.328659	0.0308201	0.27507	0.0261963	0.317981	0.212827	0.25007	0.331695	abundance
GCA	ENSG00000115271	ENSG00000115271.11	-0.458262	0.0640529	-0.125781	0.220191	-0.385362	0.270378	-0.0521477	0.758427	background
FIGN	ENSG00000182263	ENSG00000182263.14	0.080469	0.840907	-0.0747675	0.712526	-0.00469149	0.993164	-0.0436782	0.813903	background
GRB14	ENSG00000115290	ENSG00000115290.11	0.119646	0.584965	-0.205626	0.122775	0.162848	0.651043	-0.218776	0.166661	background
COBLL1	ENSG00000082438	ENSG00000082438.18	-0.160426	0.358695	-0.0423292	0.546236	-0.152916	0.563057	-0.0367365	0.697113	background
SCN2A	ENSG00000136531	ENSG00000136531.19	-0.0401064	0.953125	1.1571	0.187206	-0.165734	0.870992	1.16872	0.233611	background
GALNT3	ENSG00000115339	ENSG00000115339.15	-0.169585	0.406956	-0.615447	2.84822e-05	0.579979	0.490471	-0.579423	0.000382434	buffering
TTC21B	ENSG00000123607	ENSG00000123607.16	-0.00905856	0.955071	-0.316379	0.000189189	0.338375	0.464769	-0.314604	0.00126011	buffering
STK39	ENSG00000198648	ENSG00000198648.12	-0.589463	0.00303765	-0.374573	0.000823984	-0.601981	0.131758	-0.395811	0.204822	translation
CERS6	ENSG00000172292	ENSG00000172292.15	-0.388093	0.0275206	0.0303588	0.645114	-0.390652	0.149187	0.0399413	0.769584	translation
NOSTRIN	ENSG00000163072	ENSG00000163072.16	-0.293052	0.210219	-0.309913	0.0116182	-0.391384	0.418611	-0.336221	0.0349499	buffering
SPC25	ENSG00000152253	ENSG00000152253.9	-0.482325	0.142954	-0.119287	0.312604	-0.431084	0.361568	-0.084443	0.620554	background
BBS5	ENSG00000163093	ENSG00000163093.12	-0.419078	0.104601	0.110178	0.206928	-0.425177	0.284273	0.113747	0.380095	background
ENSG00000251569	ENSG00000251569	ENSG00000251569.1	-0.456111	0.0790178	0.116752	0.443929	-0.556758	0.136811	0.331533	0.0869348	translation
KLHL41	ENSG00000239474	ENSG00000239474.7	0.0181539	0.966432	0.372988	0.660414	-0.0388656	0.948477	0.355368	0.694848	background
FASTKD1	ENSG00000138399	ENSG00000138399.18	0.024636	0.889195	0.442631	0.000131141	0.305228	0.601438	0.446585	0.000819879	buffering
PPIG	ENSG00000138398	ENSG00000138398.17	-0.272391	0.0942503	-0.0531556	0.582228	-0.264992	0.267316	-0.028606	0.863356	background
CFAP210	ENSG00000154479	ENSG00000154479.13	0.283646	0.406956	0.196488	0.552463	0.282526	0.565478	0.194613	0.638824	background
PHOSPHO2	ENSG00000144362	ENSG00000144362.12	-0.0737192	0.791395	-0.198105	0.176183	-0.0482835	0.921041	-0.194269	0.250487	background
KLHL23	ENSG00000213160	ENSG00000213160.10	-0.0228835	0.910863	0.183709	0.00603619	0.151861	0.752655	0.181736	0.0203817	buffering
SSB	ENSG00000138385	ENSG00000138385.16	0.0928801	0.730861	0.179744	0.0152701	0.208964	0.724898	0.18373	0.036652	buffering
METTL5	ENSG00000138382	ENSG00000138382.15	-0.369075	0.0232425	-0.0292233	0.662142	-0.381678	0.136241	-0.100667	0.466278	translation
UBR3	ENSG00000144357	ENSG00000144357.18	-0.0370263	0.807184	0.023747	0.755518	-0.0167507	0.946325	0.0100342	0.905048	background
ERICH2	ENSG00000204334	ENSG00000204334.8	-0.0858511	0.84317	0.180722	0.510011	-0.114934	0.856975	0.188419	0.55029	background
GAD1	ENSG00000128683	ENSG00000128683.14	0.321498	0.246278	-0.106305	0.61486	0.242582	0.442905	0.0690799	0.757836	background
GORASP2	ENSG00000115806	ENSG00000115806.13	-0.211392	0.26999	0.147414	0.0120543	-0.314417	0.484469	0.156958	0.038102	buffering
TLK1	ENSG00000198586	ENSG00000198586.14	0.0669593	0.674079	0.141818	0.0287313	0.113217	0.722949	0.146091	0.0630403	background
METTL8	ENSG00000123600	ENSG00000123600.21	0.0882452	0.493289	0.179178	0.0282613	0.0249744	0.92889	0.15777	0.102151	background
DCAF17	ENSG00000115827	ENSG00000115827.14	-0.120043	0.593546	0.0444	0.653752	-0.102988	0.756512	0.0332307	0.786264	background
DYNC1I2	ENSG00000077380	ENSG00000077380.16	-0.375214	0.0251874	-0.176679	0.0442958	-0.505235	0.108551	-0.378025	0.0230623	translation
SLC25A12	ENSG00000115840	ENSG00000115840.14	-0.332034	0.0482356	0.282809	0.00276619	-0.0162006	0.961085	0.128253	0.204077	background
HAT1	ENSG00000128708	ENSG00000128708.13	-0.457882	0.0281515	0.00468632	0.953143	-0.460234	0.140578	0.0568972	0.681412	translation
METAP1D	ENSG00000172878	ENSG00000172878.14	0.10219	0.57817	0.245765	0.0768246	0.0486877	0.887926	0.22663	0.159638	background
DLX1	ENSG00000144355	ENSG00000144355.15	0.623257	0.437513	0.217022	0.117429	0.215978	0.877731	0.177984	0.260689	background
DLX2	ENSG00000115844	ENSG00000115844.11	-0.311004	0.419518	-0.24234	0.298046	-0.258677	0.660405	-0.21183	0.454274	background
ITGA6	ENSG00000091409	ENSG00000091409.17	-0.0761658	0.491541	0.116161	0.0890667	-0.0555433	0.782704	0.101469	0.24972	background
PDK1	ENSG00000152256	ENSG00000152256.14	-0.489611	0.0249322	-0.393191	0.000372736	-0.790639	0.193625	-0.48108	0.0062181	abundance
RAPGEF4	ENSG00000091428	ENSG00000091428.18	0.761109	0.0188798	0.701882	0.00439504	0.560637	0.328512	0.508673	0.207172	abundance
MAP3K20	ENSG00000091436	ENSG00000091436.17	-0.0413311	0.803142	-0.0517406	0.557885	-0.0367933	0.889662	-0.0499508	0.64096	background
CDCA7	ENSG00000144354	ENSG00000144354.15	0.362828	0.0794932	0.385299	0.00576658	0.224722	0.592753	0.314097	0.0941295	background
SP3	ENSG00000172845	ENSG00000172845.18	-0.131938	0.323174	-0.0838413	0.143171	-0.199908	0.361317	-0.112259	0.131706	background
OLA1	ENSG00000138430	ENSG00000138430.16	0.145118	0.353015	0.0526103	0.502481	0.154241	0.516546	0.0617783	0.549256	background
CIR1	ENSG00000138433	ENSG00000138433.16	-0.306764	0.187296	-0.0927325	0.221065	-0.434537	0.220022	-0.146501	0.127322	background
SCRN3	ENSG00000144306	ENSG00000144306.15	-0.231134	0.114792	0.0965301	0.120714	-0.298829	0.225683	0.144699	0.121072	background
GPR155	ENSG00000163328	ENSG00000163328.14	0.281701	0.515597	0.235315	0.061767	0.181181	0.827371	0.224222	0.130759	background
ATF2	ENSG00000115966	ENSG00000115966.18	-0.417512	0.105725	-0.0219478	0.787736	-0.403919	0.256759	0.00750228	0.952644	background
ATP5MC3	ENSG00000154518	ENSG00000154518.10	-0.131372	0.610809	0.0867269	0.0828028	-0.315467	0.489209	0.0943084	0.129332	background
LNPK	ENSG00000144320	ENSG00000144320.14	-0.573003	0.0309846	-0.31884	0.000990343	-0.463255	0.485864	-0.296289	0.0329823	abundance
HOXD13	ENSG00000128714	ENSG00000128714.6	-0.149961	0.565381	0.439262	0.0122827	-0.24837	0.650206	0.455262	0.0265878	buffering
MTX2	ENSG00000128654	ENSG00000128654.14	-0.324158	0.0789622	-0.0285228	0.667738	-0.347058	0.200751	-0.0755929	0.440573	background
HNRNPA3	ENSG00000170144	ENSG00000170144.23	-0.000351131	0.998885	-0.128595	0.0272925	-0.263053	0.621845	-0.12862	0.0593519	background
NFE2L2	ENSG00000116044	ENSG00000116044.17	-0.510348	0.019839	-0.229288	0.00530149	-0.528875	0.225524	-0.237908	0.0989075	abundance
AGPS	ENSG00000018510	ENSG00000018510.18	-0.110271	0.578013	0.172881	0.0163643	-0.0064299	0.990099	0.164618	0.0523268	background
TTC30B	ENSG00000196659	ENSG00000196659.10	0.334725	0.401039	-0.111815	0.300634	0.465102	0.412653	-0.1446	0.2559	background
TTC30A	ENSG00000197557	ENSG00000197557.7	0.175851	0.484412	0.164479	0.0575116	0.00575255	0.991988	0.1413	0.151532	background
PDE11A	ENSG00000128655	ENSG00000128655.19	0.329827	0.47891	-0.706645	0.0616313	0.124116	0.88976	-0.633666	0.140797	background
RBM45	ENSG00000155636	ENSG00000155636.16	-0.190327	0.524483	0.0340457	0.752696	-0.168939	0.68769	0.0168064	0.900487	background
OSBPL6	ENSG00000079156	ENSG00000079156.17	-0.232584	0.277985	-0.15136	0.551612	-0.255017	0.40708	-0.218993	0.498775	background
PRKRA	ENSG00000180228	ENSG00000180228.14	-0.246301	0.240685	-0.619234	0.000107241	0.36676	0.601341	-0.552222	0.00137644	buffering
PJVK	ENSG00000204311	ENSG00000204311.15	-0.756301	0.183022	-0.0149788	0.980938	-0.760802	0.300297	-0.301576	0.688788	background
FKBP7	ENSG00000079150	ENSG00000079150.19	-0.205712	0.665484	0.0950325	0.751698	-0.140787	0.819383	0.0281344	0.931111	background
PLEKHA3	ENSG00000116095	ENSG00000116095.11	0.34786	0.524491	0.164477	0.0592424	0.217529	0.841514	0.157634	0.13018	background
TTN	ENSG00000155657	ENSG00000155657.29	0.653056	0.0222699	0.614152	0.196673	0.553726	0.161984	-0.0613779	0.95033	background
CCDC141	ENSG00000163492	ENSG00000163492.16	-0.0390261	0.844745	-0.379587	0.102787	-0.0653797	0.850251	-0.385956	0.146439	background
SESTD1	ENSG00000187231	ENSG00000187231.14	-0.147229	0.450642	-0.160495	0.0159295	0.0828381	0.848583	-0.13982	0.0633176	background
ZNF385B	ENSG00000144331	ENSG00000144331.20	0.173747	0.410977	-0.120256	0.0628322	0.237118	0.544003	-0.128629	0.114095	background
CWC22	ENSG00000163510	ENSG00000163510.14	-0.369433	0.0258754	-0.0897839	0.321699	-0.397844	0.137865	-0.197071	0.305298	translation
UBE2E3	ENSG00000170035	ENSG00000170035.16	-0.156084	0.787341	-0.27901	0.000212913	0.690825	0.802586	-0.27668	0.00193497	buffering
ITPRID2	ENSG00000138434	ENSG00000138434.17	-0.362821	0.00972588	-0.249811	0.000973911	-0.28679	0.20209	-0.0772873	0.731653	abundance
PDE1A	ENSG00000115252	ENSG00000115252.19	-0.372734	0.418795	-0.530799	0.233814	-0.162678	0.815202	-0.359914	0.46663	background
DNAJC10	ENSG00000077232	ENSG00000077232.19	-0.249878	0.139704	-0.0423049	0.518251	-0.268851	0.283768	-0.0652587	0.493044	background
NCKAP1	ENSG00000061676	ENSG00000061676.16	-0.252426	0.177725	-0.20318	0.0106459	-0.468736	0.236543	-0.250873	0.0174718	buffering
DUSP19	ENSG00000162999	ENSG00000162999.13	-0.654569	0.240378	-0.526726	0.000715317	0.922816	0.500212	-0.440364	0.00449223	buffering
NUP35	ENSG00000163002	ENSG00000163002.13	0.033831	0.936432	0.0728213	0.52396	0.0062251	0.993164	0.0715358	0.594264	background
ZC3H15	ENSG00000065548	ENSG00000065548.19	-0.204299	0.102622	0.0538922	0.529624	-0.184176	0.314018	-0.0512128	0.727868	background
ITGAV	ENSG00000138448	ENSG00000138448.13	-0.451782	0.0298764	-0.334182	6.91458e-05	-0.453997	0.593741	-0.334389	0.00364446	abundance
TFPI	ENSG00000003436	ENSG00000003436.16	-0.521067	0.039852	0.00315991	0.974059	-0.518442	0.150707	-0.0832762	0.567341	background
GULP1	ENSG00000144366	ENSG00000144366.17	-0.732859	0.00485109	-0.345472	5.03684e-05	-1.04845	0.242617	-0.391459	0.00571117	abundance
COL5A2	ENSG00000204262	ENSG00000204262.14	0.477684	0.118986	0.499039	0.189233	0.277714	0.45826	0.0683252	0.887889	background
WDR75	ENSG00000115368	ENSG00000115368.10	-0.0184234	0.936321	0.0653078	0.218718	0.0169856	0.967658	0.0647275	0.323859	background
SLC40A1	ENSG00000138449	ENSG00000138449.11	-0.565829	0.131568	-0.0115001	0.949449	-0.559544	0.264135	0.0636055	0.787028	background
ASNSD1	ENSG00000138381	ENSG00000138381.10	-0.205602	0.319881	0.116481	0.0551214	0.0193785	0.963992	0.0854208	0.21939	background
ASDURF	ENSG00000286053	ENSG00000286053.2	-0.0990091	0.795834	0.110768	0.174301	-0.00910212	0.989969	0.106388	0.265198	background
ENSG00000286165	ENSG00000286165	ENSG00000286165.1	-0.110124	0.68535	0.198588	0.00120359	-0.926392	0.286084	0.206705	0.0048572	buffering
ANKAR	ENSG00000151687	ENSG00000151687.15	0.546764	0.0908711	-0.0305432	0.890999	0.548213	0.226998	-0.0467369	0.893002	background
OSGEPL1	ENSG00000128694	ENSG00000128694.12	-0.247004	0.334332	-0.0746093	0.551757	-0.279453	0.438078	-0.106123	0.493033	background
ORMDL1	ENSG00000128699	ENSG00000128699.15	-0.144935	0.663658	-0.0261943	0.770075	-0.157441	0.739064	-0.0315098	0.772094	background
PMS1	ENSG00000064933	ENSG00000064933.19	-0.128182	0.57267	-0.08529	0.329811	-0.0745674	0.836636	-0.0698579	0.505444	background
HIBCH	ENSG00000198130	ENSG00000198130.16	-0.115885	0.33495	-0.137791	0.0350895	-0.0172645	0.947538	-0.0947618	0.217498	background
MFSD6	ENSG00000151690	ENSG00000151690.15	-0.196321	0.341735	-0.131484	0.0424634	-0.394031	0.295236	-0.158435	0.0483749	background
NEMP2	ENSG00000189362	ENSG00000189362.12	-0.287843	0.228863	-0.46084	0.00206902	-0.763505	0.194514	-0.55218	0.00267619	buffering
NAB1	ENSG00000138386	ENSG00000138386.17	0.130321	0.66285	-0.234413	0.0357287	0.00981994	0.988213	-0.224004	0.079448	background
GLS	ENSG00000115419	ENSG00000115419.14	-0.291389	0.232666	0.274495	0.000106209	1.19483	0.274857	0.249745	0.0016992	buffering
STAT1	ENSG00000115415	ENSG00000115415.21	-0.0861575	0.635795	0.0333056	0.531293	-0.0390842	0.890821	0.0229133	0.733427	background
MYO1B	ENSG00000128641	ENSG00000128641.19	-0.228294	0.0942503	-0.14332	0.0578733	-0.298442	0.212827	-0.215974	0.074741	background
NABP1	ENSG00000173559	ENSG00000173559.15	-0.237759	0.0897972	-0.467594	0.000952211	-0.175922	0.588724	-0.425603	0.0307138	buffering
TMEFF2	ENSG00000144339	ENSG00000144339.12	-0.880426	0.100684	-0.901055	0.00466824	-1.3695	0.256198	-1.05943	0.0152558	buffering
SLC39A10	ENSG00000196950	ENSG00000196950.14	-0.45222	0.021687	0.116435	0.13077	-0.442884	0.157629	0.10305	0.529024	background
DNAH7	ENSG00000118997	ENSG00000118997.14	0.155632	0.421856	-0.0397759	0.835717	0.13608	0.588605	0.0583261	0.770137	background
STK17B	ENSG00000081320	ENSG00000081320.12	-0.462564	0.0403387	-0.324042	0.00137674	-0.411136	0.444517	-0.309943	0.0347351	abundance
HECW2	ENSG00000138411	ENSG00000138411.13	-0.87398	0.348323	-1.00975	0.0327957	-0.735048	0.687765	-0.977594	0.0854924	background
CCDC150	ENSG00000144395	ENSG00000144395.18	-0.376571	0.117187	-0.080952	0.882927	-0.367119	0.259516	0.24032	0.755862	background
GTF3C3	ENSG00000119041	ENSG00000119041.11	-0.110478	0.427996	-0.208551	0.00301229	0.163926	0.582596	-0.176924	0.0189493	buffering
PGAP1	ENSG00000197121	ENSG00000197121.15	-0.283124	0.475163	0.190053	0.39053	-0.121493	0.821652	0.0969993	0.684592	background
ANKRD44	ENSG00000065413	ENSG00000065413.20	-0.0913309	0.532154	0.222781	0.0248627	-0.0663684	0.823621	0.215676	0.0689585	background
SF3B1	ENSG00000115524	ENSG00000115524.17	-0.215214	0.242686	0.0360692	0.483045	-0.171467	0.523292	0.017539	0.811281	background
COQ10B	ENSG00000115520	ENSG00000115520.9	-0.329221	0.163722	0.108212	0.106807	-0.185497	0.623546	0.0696339	0.427089	background
HSPD1	ENSG00000144381	ENSG00000144381.18	-0.0931712	0.52492	0.100038	0.0396515	-0.134914	0.660405	0.103641	0.0957218	background
HSPE1	ENSG00000115541	ENSG00000115541.11	0.117769	0.471023	0.101792	0.20133	0.130306	0.627206	0.106816	0.285331	background
HSPE1-MOB4	ENSG00000270757	ENSG00000270757.1	0.107494	0.492239	0.117659	0.0599516	0.0998995	0.741777	0.116355	0.137591	background
MOB4	ENSG00000115540	ENSG00000115540.15	-0.120712	0.635441	0.123543	0.110226	-0.167396	0.700483	0.12843	0.169008	background
MARS2	ENSG00000247626	ENSG00000247626.5	0.112992	0.576552	0.244866	0.0115396	0.382335	0.309827	0.274293	0.0124725	buffering
SATB2	ENSG00000119042	ENSG00000119042.18	0.700722	0.150008	0.552564	0.00380173	1.21677	0.283768	0.636883	0.0106481	buffering
FTCDNL1	ENSG00000226124	ENSG00000226124.10	-0.115199	0.519364	0.0855787	0.544377	-0.162313	0.492987	0.145983	0.313188	background
C2orf69	ENSG00000178074	ENSG00000178074.6	0.0462642	0.911595	0.271662	0.00573808	0.320642	0.738882	0.273962	0.0155321	buffering
TYW5	ENSG00000162971	ENSG00000162971.11	-0.262536	0.236987	-0.0822885	0.454332	-0.313015	0.319188	-0.134335	0.327877	background
MAIP1	ENSG00000162972	ENSG00000162972.11	-0.174506	0.522134	0.0968504	0.370109	-0.215914	0.591547	0.111423	0.387312	background
SPATS2L	ENSG00000196141	ENSG00000196141.14	0.261025	0.379466	0.173969	0.00586969	0.449927	0.578205	0.181026	0.0212466	buffering
KCTD18	ENSG00000155729	ENSG00000155729.13	0.203081	0.344822	0.140406	0.133408	0.0857814	0.811395	0.100444	0.361126	background
SGO2	ENSG00000163535	ENSG00000163535.18	-0.146477	0.511792	-0.0130437	0.902637	-0.151138	0.633614	-0.0263091	0.838556	background
BZW1	ENSG00000082153	ENSG00000082153.18	-0.39758	0.113874	0.110452	0.0212752	-0.303467	0.620147	0.103958	0.105441	background
CLK1	ENSG00000013441	ENSG00000013441.17	-0.702847	0.00299184	-0.0739142	0.576101	-0.711929	0.0724042	-0.213837	0.649572	translation
PPIL3	ENSG00000240344	ENSG00000240344.10	-0.0795247	0.653573	-0.030609	0.770066	-0.0974581	0.692672	-0.053969	0.63845	background
NIF3L1	ENSG00000196290	ENSG00000196290.17	-0.167555	0.428866	-0.0517498	0.504204	-0.116688	0.703209	-0.0260482	0.789707	background
ORC2	ENSG00000115942	ENSG00000115942.9	-0.253266	0.135291	0.135383	0.0729912	-0.313895	0.280455	0.167763	0.124175	background
FAM126B	ENSG00000155744	ENSG00000155744.10	-0.435834	0.109146	-0.619263	0.000169729	0.0694321	0.950305	-0.549787	0.00417172	buffering
NDUFB3	ENSG00000119013	ENSG00000119013.10	-0.185062	0.382805	-0.00341275	0.970458	-0.182826	0.535106	0.0186835	0.865041	background
CFLAR	ENSG00000003402	ENSG00000003402.21	-0.182055	0.185671	0.156894	0.159576	-0.0989592	0.623229	0.0218208	0.880265	background
CASP10	ENSG00000003400	ENSG00000003400.16	-0.526029	0.0712155	-0.161253	0.147313	-0.632083	0.183136	-0.236666	0.161386	background
CASP8	ENSG00000064012	ENSG00000064012.24	0.016216	0.955071	0.253628	0.0283387	0.0470788	0.937823	0.25407	0.0553968	background
FLACC1	ENSG00000155749	ENSG00000155749.13	0.184668	0.414843	0.939552	0.109519	0.0304005	0.941909	0.654815	0.289141	background
TRAK2	ENSG00000115993	ENSG00000115993.13	-0.400211	0.0302518	0.0614419	0.22547	-0.456574	0.14129	0.104651	0.237356	translation
STRADB	ENSG00000082146	ENSG00000082146.13	0.522068	0.324153	0.431499	0.000182063	0.456449	0.850627	0.430081	0.00181401	buffering
TMEM237	ENSG00000155755	ENSG00000155755.20	-0.118813	0.642755	0.193835	0.0297388	-0.0407679	0.946631	0.18769	0.0713544	background
ALS2	ENSG00000003393	ENSG00000003393.16	0.0756292	0.535483	-0.057021	0.473027	0.0977759	0.605114	-0.0864945	0.358252	background
SUMO1	ENSG00000116030	ENSG00000116030.17	0.104114	0.656679	0.107068	0.156239	0.132974	0.73491	0.110593	0.225891	background
NOP58	ENSG00000055044	ENSG00000055044.11	-0.349201	0.141639	0.0688	0.308359	-0.367689	0.305189	0.0776901	0.421614	background
BMPR2	ENSG00000204217	ENSG00000204217.16	-0.0624645	0.755853	0.0535753	0.378853	-0.0439801	0.894152	0.0511779	0.498683	background
FAM117B	ENSG00000138439	ENSG00000138439.12	-0.330793	0.104601	-0.111453	0.043046	-0.575233	0.153652	-0.160534	0.0350074	buffering
ICA1L	ENSG00000163596	ENSG00000163596.17	0.264756	0.593028	-0.191996	0.544202	0.13322	0.841216	-0.0994546	0.771539	background
WDR12	ENSG00000138442	ENSG00000138442.11	-0.0603859	0.649636	-0.0514915	0.41379	-0.0242382	0.914875	-0.0340664	0.65548	background
CARF	ENSG00000138380	ENSG00000138380.18	-0.313857	0.113334	-0.187011	0.179154	-0.211581	0.434238	-0.047068	0.81398	background
NBEAL1	ENSG00000144426	ENSG00000144426.19	0.167988	0.440827	-0.0240052	0.744452	0.188415	0.535263	-0.0407853	0.649134	background
CYP20A1	ENSG00000119004	ENSG00000119004.17	-0.602645	0.182577	-0.34973	0.00610806	-0.741051	0.476137	-0.365497	0.0255266	buffering
ABI2	ENSG00000138443	ENSG00000138443.17	0.0618397	0.662487	-0.269762	0.00626951	0.29265	0.244696	-0.304844	0.00428792	buffering
RAPH1	ENSG00000173166	ENSG00000173166.18	-0.0964652	0.679883	-0.189865	0.00685726	-0.523656	0.27791	-0.204463	0.0108986	buffering
PARD3B	ENSG00000116117	ENSG00000116117.20	0.207664	0.301107	-0.000435642	0.997361	0.207926	0.441383	-0.0526993	0.70938	background
INO80D	ENSG00000114933	ENSG00000114933.16	-0.12399	0.677869	-0.0844842	0.438653	-0.082587	0.857781	-0.0741583	0.566099	background
NDUFS1	ENSG00000023228	ENSG00000023228.15	-0.241929	0.119836	0.0339894	0.467265	-0.27851	0.243298	0.0578792	0.387271	background
EEF1B2	ENSG00000114942	ENSG00000114942.15	0.243187	0.0913061	0.127096	0.00811535	-0.00966215	0.980337	0.0932996	0.118799	background
ZDBF2	ENSG00000204186	ENSG00000204186.11	-0.10552	0.408786	-0.0968876	0.356788	-0.0956356	0.642099	-0.0803777	0.566821	background
ADAM23	ENSG00000114948	ENSG00000114948.13	0.163257	0.567083	0.236631	0.109385	0.299968	0.495971	0.269389	0.11179	background
MDH1B	ENSG00000138400	ENSG00000138400.13	0.261538	0.345321	-0.0845206	0.636075	0.240489	0.54053	-0.0516626	0.825701	background
FASTKD2	ENSG00000118246	ENSG00000118246.14	-0.330336	0.228863	0.0829671	0.0889587	-0.368934	0.477923	0.0862063	0.187154	background
KLF7	ENSG00000118263	ENSG00000118263.16	0.0682248	0.878474	-0.504472	0.000790057	-0.975331	0.361317	-0.493713	0.00176307	buffering
CREB1	ENSG00000118260	ENSG00000118260.15	-0.234839	0.112061	-0.151432	0.0389141	-0.247625	0.344127	-0.159303	0.151126	background
METTL21A	ENSG00000144401	ENSG00000144401.14	0.265897	0.191887	0.224348	0.0310502	0.238916	0.532779	0.214316	0.118452	background
CCNYL1	ENSG00000163249	ENSG00000163249.13	-0.455008	0.0770888	0.249279	0.0200332	-0.265114	0.55722	0.174728	0.225861	background
FZD5	ENSG00000163251	ENSG00000163251.4	0.575344	0.273584	0.164786	0.025707	1.22795	0.236543	0.200275	0.0274684	buffering
PLEKHM3	ENSG00000178385	ENSG00000178385.15	0.336639	0.212383	0.0662735	0.472878	0.376837	0.326787	0.0949378	0.433994	background
IDH1	ENSG00000138413	ENSG00000138413.14	-0.287695	0.185671	0.0985362	0.0440898	-0.103263	0.826848	0.080606	0.20135	background
PIKFYVE	ENSG00000115020	ENSG00000115020.17	-0.0834958	0.551457	0.143326	0.0274877	-0.106757	0.701954	0.147149	0.0670389	background
MAP2	ENSG00000078018	ENSG00000078018.22	0.265008	0.3273	0.439285	0.0195304	0.493141	0.338192	0.509505	0.0252946	buffering
UNC80	ENSG00000144406	ENSG00000144406.20	0.11683	0.742455	0.581303	0.0759143	-0.0336359	0.961579	0.547319	0.130108	background
RPE	ENSG00000197713	ENSG00000197713.15	0.111746	0.362376	-0.22922	0.00257828	0.332988	0.21636	-0.276503	0.00360286	buffering
KANSL1L	ENSG00000144445	ENSG00000144445.17	-0.223849	0.435121	-0.434399	0.000521934	0.36843	0.675126	-0.403085	0.00326158	buffering
ACADL	ENSG00000115361	ENSG00000115361.8	-0.501059	0.0192575	-0.422593	0.0043631	-0.283785	0.397751	-0.196475	0.403435	abundance
LANCL1	ENSG00000115365	ENSG00000115365.13	-0.275813	0.323382	-0.446772	6.37662e-05	-0.46984	0.735182	-0.452743	0.000819879	buffering
CPS1	ENSG00000021826	ENSG00000021826.18	-0.221098	0.60437	0.905933	0.00778859	-0.0829442	0.943105	0.885645	0.0222523	buffering
IKZF2	ENSG00000030419	ENSG00000030419.17	0.00482896	0.994252	-0.402129	0.0746785	0.852455	0.131792	-0.404024	0.00593787	translation
SPAG16	ENSG00000144451	ENSG00000144451.20	0.0716302	0.823688	-0.364563	0.000408484	0.565685	0.582251	-0.369903	0.00193497	buffering
BARD1	ENSG00000138376	ENSG00000138376.11	0.161735	0.508049	0.0301065	0.70448	0.200281	0.533735	0.0532026	0.553868	background
ABCA12	ENSG00000144452	ENSG00000144452.15	0.41312	0.588619	0.647542	0.0840165	-0.0689712	0.961801	0.558473	0.16147	background
ATIC	ENSG00000138363	ENSG00000138363.15	-0.0100435	0.950382	-0.0276147	0.537298	-0.00156367	0.995733	-0.0273523	0.643063	background
FN1	ENSG00000115414	ENSG00000115414.21	-0.0329141	0.772456	0.0195511	0.704923	-0.0263192	0.892521	0.0133769	0.844794	background
MREG	ENSG00000118242	ENSG00000118242.17	-0.153343	0.406358	0.106643	0.277772	-0.0502838	0.854659	0.0472631	0.657653	background
PECR	ENSG00000115425	ENSG00000115425.14	-0.257875	0.219396	-0.0241081	0.829436	-0.275887	0.320969	-0.0907915	0.48861	background
XRCC5	ENSG00000079246	ENSG00000079246.16	-0.326418	0.0583102	0.00767463	0.902637	-0.320551	0.197846	-0.037313	0.706401	background
SMARCAL1	ENSG00000138375	ENSG00000138375.14	-0.0929521	0.58543	0.151159	0.0385069	-0.147028	0.647062	0.158601	0.0733484	background
RPL37A	ENSG00000197756	ENSG00000197756.10	0.417529	0.0642859	-0.0182839	0.83336	0.414507	0.20273	-0.00428674	0.977524	background
IGFBP2	ENSG00000115457	ENSG00000115457.10	0.360765	0.0425298	0.217316	0.0178217	0.218187	0.433672	0.108072	0.438582	abundance
TNS1	ENSG00000079308	ENSG00000079308.21	0.0413733	0.804617	-0.398705	0.010014	-0.126353	0.675126	-0.376673	0.0199842	buffering
ARPC2	ENSG00000163466	ENSG00000163466.16	-0.34003	0.0376383	-0.271058	0.000731178	-0.247283	0.542229	-0.243293	0.0361143	abundance
AAMP	ENSG00000127837	ENSG00000127837.10	0.106591	0.657782	0.0510333	0.41109	0.198541	0.533285	0.0645292	0.361281	background
PNKD	ENSG00000127838	ENSG00000127838.15	-0.15159	0.514367	-0.140109	0.0762058	-0.126789	0.77154	-0.136682	0.154904	background
TMBIM1	ENSG00000135926	ENSG00000135926.15	-0.043651	0.738705	-0.29409	0.000141985	-0.0117137	0.984571	-0.293212	0.00153276	buffering
CTDSP1	ENSG00000144579	ENSG00000144579.9	0.32409	0.440465	0.138527	0.103895	0.375786	0.605438	0.143617	0.171169	background
VIL1	ENSG00000127831	ENSG00000127831.11	0.667682	0.104601	0.667818	0.193835	0.670677	0.282514	0.674494	0.372161	background
USP37	ENSG00000135913	ENSG00000135913.11	-0.391949	0.0403387	-0.356569	6.85157e-05	-0.0945903	0.91097	-0.323898	0.00463415	abundance
CNOT9	ENSG00000144580	ENSG00000144580.15	-0.348915	0.261903	0.0739092	0.120399	-0.339596	0.561005	0.0732569	0.247908	background
ZNF142	ENSG00000115568	ENSG00000115568.16	0.633113	0.0162569	0.25048	0.00911848	0.824061	0.132868	0.357687	0.0439565	translation
BCS1L	ENSG00000074582	ENSG00000074582.15	0.253374	0.208907	0.0294103	0.764681	0.274747	0.314023	0.0844532	0.484291	background
RNF25	ENSG00000163481	ENSG00000163481.8	-0.0868144	0.515488	0.122457	0.0575642	-0.0965342	0.696875	0.124935	0.12431	background
STK36	ENSG00000163482	ENSG00000163482.12	0.271268	0.177268	0.025883	0.749757	0.262523	0.354517	0.00788384	0.948199	background
TTLL4	ENSG00000135912	ENSG00000135912.11	0.0952892	0.655326	-0.125606	0.214461	0.0475232	0.896775	-0.114112	0.334351	background
CFAP65	ENSG00000181378	ENSG00000181378.14	-0.118923	0.88645	-0.16287	0.83638	-0.220323	0.797139	-0.245811	0.712518	background
NHEJ1	ENSG00000187736	ENSG00000187736.14	0.285192	0.103162	0.0353019	0.726671	0.297486	0.240685	0.0890566	0.555461	background
CNPPD1	ENSG00000115649	ENSG00000115649.16	0.232825	0.3678	-0.0143325	0.87636	0.214589	0.519753	0.023317	0.829438	background
RETREG2	ENSG00000144567	ENSG00000144567.11	0.251719	0.367413	0.0137421	0.780698	0.330672	0.258825	0.0397885	0.458206	background
ZFAND2B	ENSG00000158552	ENSG00000158552.13	0.103532	0.85936	-0.285572	0.0117034	-0.417555	0.725533	-0.2787	0.0255266	buffering
ABCB6	ENSG00000115657	ENSG00000115657.14	0.208646	0.12746	-0.342208	0.000176039	0.367829	0.389812	-0.371577	0.00271694	buffering
ENSG00000284820	ENSG00000284820	ENSG00000284820.1	0.443201	0.154751	-0.269249	0.000359494	-0.0512955	0.973199	-0.252546	0.00539318	buffering
ATG9A	ENSG00000198925	ENSG00000198925.12	0.34906	0.0788364	-0.0604943	0.346694	0.287489	0.291673	-0.00787878	0.941388	background
ANKZF1	ENSG00000163516	ENSG00000163516.14	-0.0594876	0.819934	-0.282322	0.000488665	-0.471005	0.588724	-0.286284	0.00266042	buffering
GLB1L	ENSG00000163521	ENSG00000163521.16	0.932419	0.0917044	-0.384588	0.0511976	0.816004	0.379119	-0.339208	0.226297	background
STK16	ENSG00000115661	ENSG00000115661.14	0.153458	0.542138	-0.0269934	0.790946	0.135201	0.701954	-0.00813668	0.948514	background
TUBA4A	ENSG00000127824	ENSG00000127824.15	0.452513	0.017664	0.385017	2.2246e-05	0.0146347	0.987697	0.334314	0.00413789	abundance
DNAJB2	ENSG00000135924	ENSG00000135924.17	0.192649	0.459509	0.033364	0.674412	0.209764	0.571757	0.0428978	0.664586	background
DNPEP	ENSG00000123992	ENSG00000123992.21	0.138387	0.418795	-0.0513404	0.547469	0.177631	0.455316	-0.087455	0.36967	background
SPEG	ENSG00000072195	ENSG00000072195.15	0.774882	0.0515171	0.403934	0.248825	0.929918	0.137261	0.791202	0.139694	translation
GMPPA	ENSG00000144591	ENSG00000144591.20	0.299251	0.243906	-0.133664	0.0187132	0.432815	0.455741	-0.14323	0.0518993	background
CHPF	ENSG00000123989	ENSG00000123989.15	0.713764	0.0324564	0.174774	0.0265603	0.428994	0.401284	0.0901608	0.439423	abundance
STK11IP	ENSG00000144589	ENSG00000144589.22	0.186347	0.381183	-0.125905	0.364237	0.181532	0.576062	-0.121708	0.490187	background
SLC4A3	ENSG00000114923	ENSG00000114923.17	0.729622	0.106	0.263067	0.0368394	0.738534	0.362876	0.265282	0.133019	background
FARSB	ENSG00000116120	ENSG00000116120.11	-0.0915405	0.783892	0.048866	0.404097	-0.0431208	0.940145	0.0460877	0.526327	background
ACSL3	ENSG00000123983	ENSG00000123983.15	-0.264295	0.105591	-0.310552	0.000129873	-0.629191	0.310419	-0.342322	0.00153629	buffering
SCG2	ENSG00000171951	ENSG00000171951.5	0.320536	0.617138	0.868312	0.317523	0.477102	0.596183	1.00534	0.30264	background
AP1S3	ENSG00000152056	ENSG00000152056.18	0.019227	0.94456	-0.0392499	0.586337	0.0203042	0.963359	-0.039297	0.656492	background
ENSG00000286239	ENSG00000286239	ENSG00000286239.1	-0.0333105	0.876236	-0.0641229	0.384473	-0.0867354	0.778309	-0.0687968	0.415853	background
WDFY1	ENSG00000085449	ENSG00000085449.15	-0.405092	0.0236927	-0.182035	0.0171756	-0.507336	0.141814	-0.264777	0.0656581	translation
MRPL44	ENSG00000135900	ENSG00000135900.4	-0.0399552	0.750346	0.147903	0.0216474	-0.0663039	0.786292	0.151375	0.0524663	background
[truncated: 10,560 more rows]

## Sheet: EPZ_ribolace
gene_name	gene_id	identifier	translatedmRNA.apvEff	translatedmRNA.apvRvmPAdj	totalmRNA.apvEff	totalmRNA.apvRvmPAdj	translation.apvEff	translation.apvRvmPAdj	buffering.apvEff	buffering.apvRvmPAdj	singleRegMode
SAMD11	ENSG00000187634	ENSG00000187634.13	0.29612	0.180111	0.28463	0.0235075	0.300744	0.500296	0.286451	0.0742757	background
NOC2L	ENSG00000188976	ENSG00000188976.11	-0.0400537	0.855313	-0.0102179	0.832929	-0.0417679	0.913968	-0.0105004	0.865856	background
KLHL17	ENSG00000187961	ENSG00000187961.15	-0.0968729	0.689973	-0.0911725	0.325276	-0.00801106	0.983348	-0.0728492	0.46405	background
PLEKHN1	ENSG00000187583	ENSG00000187583.11	0.345783	0.267709	0.057246	0.646937	0.340241	0.476033	0.0506926	0.754929	background
HES4	ENSG00000188290	ENSG00000188290.11	-0.339656	0.0457724	-0.398841	0.11422	-0.478957	0.100999	-0.941942	0.00702443	translation
ISG15	ENSG00000187608	ENSG00000187608.10	0.183046	0.391957	-0.0501357	0.613051	0.235054	0.427972	-0.10274	0.31657	background
AGRN	ENSG00000188157	ENSG00000188157.16	0.472307	0.00424151	0.218793	0.0149126	0.500448	0.108498	0.281126	0.211496	translation
TNFRSF18	ENSG00000186891	ENSG00000186891.14	0.621786	0.0440678	-0.358158	0.0782727	0.262212	0.405481	0.0604071	0.749275	background
SDF4	ENSG00000078808	ENSG00000078808.20	0.0994332	0.44695	0.0598094	0.177026	0.0330165	0.905863	0.0458149	0.400848	background
B3GALT6	ENSG00000176022	ENSG00000176022.7	-0.506561	0.0469471	0.630583	4.71613e-05	-0.348451	0.727491	0.605164	0.0022267	buffering
UBE2J2	ENSG00000160087	ENSG00000160087.21	-0.260689	0.235524	-0.0644954	0.206123	-0.308107	0.414457	-0.0742526	0.261114	background
SCNN1D	ENSG00000162572	ENSG00000162572.21	0.70863	0.121544	-0.0676308	0.6175	0.604915	0.310728	0.0537402	0.745602	background
ACAP3	ENSG00000131584	ENSG00000131584.19	0.0906873	0.679407	-0.428678	0.000319694	0.196158	0.799778	-0.432805	0.00162654	buffering
PUSL1	ENSG00000169972	ENSG00000169972.13	0.238827	0.581429	-0.193958	0.0449194	0.0505562	0.957583	-0.181944	0.0959403	background
INTS11	ENSG00000127054	ENSG00000127054.22	-0.0768401	0.633397	-0.144233	0.0148677	-0.332548	0.278791	-0.16198	0.0146262	buffering
CPTP	ENSG00000224051	ENSG00000224051.7	-0.316778	0.140319	0.22394	0.00553209	-0.327363	0.527017	0.225801	0.0292806	background
DVL1	ENSG00000107404	ENSG00000107404.21	0.313915	0.133996	-0.216634	0.00226354	0.636137	0.251446	-0.254444	0.00569674	buffering
MXRA8	ENSG00000162576	ENSG00000162576.17	-0.150913	0.422556	0.113211	0.107128	0.0161674	0.96257	0.076381	0.289468	background
AURKAIP1	ENSG00000175756	ENSG00000175756.14	-0.27658	0.0714524	-0.26539	0.00211676	-0.291946	0.428908	-0.270913	0.0239216	buffering
CCNL2	ENSG00000221978	ENSG00000221978.13	0.497593	0.0109507	0.0459815	0.413062	0.483892	0.126541	0.021081	0.859164	translation
MRPL20	ENSG00000242485	ENSG00000242485.6	0.0105077	0.968613	-0.0627109	0.240272	-0.0679402	0.88856	-0.0621385	0.323356	background
VWA1	ENSG00000179403	ENSG00000179403.12	-0.26904	0.0898636	0.235208	0.0167715	-0.191263	0.537227	0.186288	0.155806	background
ATAD3C	ENSG00000215915	ENSG00000215915.10	-0.666708	0.238713	-0.622128	0.197323	-0.787676	0.387347	-0.741345	0.21475	background
ATAD3B	ENSG00000160072	ENSG00000160072.20	-0.254205	0.210658	-0.242182	0.0199061	-0.434475	0.283474	-0.298088	0.021721	buffering
ATAD3A	ENSG00000197785	ENSG00000197785.14	-0.214622	0.305148	-0.270639	0.0218563	-0.419863	0.299933	-0.32875	0.0186855	buffering
SSU72	ENSG00000160075	ENSG00000160075.12	-0.148847	0.243573	-0.104958	0.0120815	-0.153248	0.665381	-0.105329	0.050063	background
MIB2	ENSG00000197530	ENSG00000197530.13	0.275862	0.268125	0.176595	0.0571642	0.184152	0.705158	0.154296	0.166328	background
CDK11B	ENSG00000248333	ENSG00000248333.9	-0.415354	0.0982661	-0.253046	0.000202121	-0.625419	0.539139	-0.262572	0.00244829	buffering
SLC35E2B	ENSG00000189339	ENSG00000189339.12	0.877749	0.0401593	0.43151	6.5002e-05	0.812965	0.632034	0.427563	0.00225988	abundance
CDK11A	ENSG00000008128	ENSG00000008128.23	-0.181991	0.662392	0.221477	0.0400753	-0.498634	0.502562	0.240249	0.0436446	background
NADK	ENSG00000008130	ENSG00000008130.15	-0.356116	0.0528429	-0.0578051	0.259105	-0.375628	0.228095	-0.0699337	0.372569	background
GNB1	ENSG00000078369	ENSG00000078369.19	-0.510416	0.0486962	-0.120796	0.00449842	-0.729626	0.416719	-0.128375	0.0232032	buffering
TMEM52	ENSG00000178821	ENSG00000178821.13	-0.19357	0.75755	-0.0338908	0.548642	-0.222688	0.829357	-0.0351706	0.608824	background
PRKCZ	ENSG00000067606	ENSG00000067606.17	0.45468	0.00290015	0.126692	0.0436053	0.537867	0.0678053	0.40175	0.0242779	translation
FAAP20	ENSG00000162585	ENSG00000162585.17	-0.683625	0.112909	0.119977	0.148991	-0.728292	0.319081	0.13115	0.245725	background
SKI	ENSG00000157933	ENSG00000157933.11	-0.0473048	0.83021	0.298483	0.000617039	-0.222833	0.753592	0.301311	0.00269879	buffering
MORN1	ENSG00000116151	ENSG00000116151.14	0.0644101	0.790168	-0.0473217	0.648604	0.0546716	0.898111	-0.0439766	0.71881	background
RER1	ENSG00000157916	ENSG00000157916.20	0.0047721	0.972117	0.0350275	0.421468	-0.0460326	0.84405	0.0340897	0.506286	background
PEX10	ENSG00000157911	ENSG00000157911.11	0.185129	0.518594	0.154739	0.0132658	0.365361	0.581281	0.162383	0.0295059	background
PLCH2	ENSG00000149527	ENSG00000149527.18	0.932717	0.0388783	0.250499	0.0388366	1.05363	0.20789	0.293868	0.10934	background
PANK4	ENSG00000157881	ENSG00000157881.16	0.183167	0.614866	-0.400233	0.00133284	0.0305264	0.979107	-0.394413	0.00538797	buffering
TNFRSF14	ENSG00000157873	ENSG00000157873.18	-0.825902	0.0169141	0.453585	0.0219942	-0.832284	0.190779	0.459785	0.168227	background
PRXL2B	ENSG00000157870	ENSG00000157870.17	-0.0109074	0.965184	-0.270386	0.0587359	0.144187	0.739579	-0.26748	0.0757822	background
MMEL1	ENSG00000142606	ENSG00000142606.16	0.634976	0.323682	0.105449	0.273985	1.02216	0.25416	0.164798	0.108438	background
PRDM16	ENSG00000142611	ENSG00000142611.17	0.741018	0.0482252	1.23963	0.000123287	0.194331	0.888768	1.08456	0.00535993	buffering
ARHGEF16	ENSG00000130762	ENSG00000130762.15	0.170124	0.384732	0.0588243	0.249785	0.200066	0.554976	0.0646244	0.315507	background
MEGF6	ENSG00000162591	ENSG00000162591.17	0.529172	0.178642	0.354862	0.0199684	1.22862	0.0900715	0.518952	0.00180662	translation
TPRG1L	ENSG00000158109	ENSG00000158109.15	0.303274	0.140319	0.470487	3.8156e-06	-0.346335	0.809953	0.45017	0.000153243	buffering
WRAP73	ENSG00000116213	ENSG00000116213.16	0.0348901	0.888169	-0.122211	0.132039	0.10735	0.805968	-0.125282	0.172129	background
TP73	ENSG00000078900	ENSG00000078900.16	0.00657092	0.984824	0.381944	0.00037782	1.0218	0.241396	0.383016	0.000639143	buffering
LRRC47	ENSG00000130764	ENSG00000130764.10	-0.346303	0.0166735	0.0627972	0.204565	-0.321304	0.179873	0.0250364	0.808178	background
CEP104	ENSG00000116198	ENSG00000116198.14	0.149431	0.241385	0.122661	0.0286687	0.137774	0.607439	0.119206	0.101211	background
DFFB	ENSG00000169598	ENSG00000169598.17	-0.574172	0.0655817	-0.0155268	0.873846	-0.579801	0.215132	-0.0420764	0.771346	background
C1orf174	ENSG00000198912	ENSG00000198912.12	-0.499045	0.0657789	-0.217496	0.0148073	-0.609268	0.281155	-0.247691	0.0485684	background
NPHP4	ENSG00000131697	ENSG00000131697.18	0.063039	0.658215	-0.233944	0.0192467	-0.0351765	0.914379	-0.214784	0.0474561	background
KCNAB2	ENSG00000069424	ENSG00000069424.16	0.323135	0.224345	0.138834	0.0465135	0.100679	0.854026	0.103748	0.19576	background
CHD5	ENSG00000116254	ENSG00000116254.18	0.746752	0.0234322	0.529502	0.0911933	0.720394	0.187956	0.469735	0.375043	background
ENSG00000285629	ENSG00000285629	ENSG00000285629.1	0.59821	0.0927723	-0.351396	0.000667596	0.227366	0.846584	-0.31716	0.0107054	buffering
RPL22	ENSG00000116251	ENSG00000116251.11	-0.208054	0.196159	-0.330611	0.000468803	-0.356605	0.459792	-0.353298	0.00301613	buffering
RNF207	ENSG00000158286	ENSG00000158286.13	0.364793	0.20698	0.312996	0.0115448	0.107928	0.87702	0.259048	0.0653887	background
ICMT	ENSG00000116237	ENSG00000116237.16	-0.799315	0.017585	0.0266336	0.438066	-0.595105	0.198461	-0.00116457	0.983633	background
GPR153	ENSG00000158292	ENSG00000158292.7	-0.596403	0.0185891	-0.308743	0.00148011	-0.299417	0.588763	-0.219328	0.0905953	abundance
ACOT7	ENSG00000097021	ENSG00000097021.21	-0.369507	0.0209322	-0.426282	6.41673e-05	-0.387512	0.432389	-0.432066	0.00573016	abundance
ESPN	ENSG00000187017	ENSG00000187017.18	0.657449	0.0596042	0.0836096	0.429593	0.675078	0.213486	0.101979	0.523009	background
TNFRSF25	ENSG00000215788	ENSG00000215788.11	-0.563559	0.272612	0.79843	0.00252197	-0.642397	0.636638	0.810089	0.0103773	buffering
PLEKHG5	ENSG00000171680	ENSG00000171680.23	0.6104	0.0528298	0.330022	0.00770286	0.404527	0.532275	0.265396	0.103234	background
NOL9	ENSG00000162408	ENSG00000162408.11	0.129199	0.346648	0.442008	4.35111e-05	0.346984	0.505903	0.462528	0.000409673	buffering
ZBTB48	ENSG00000204859	ENSG00000204859.13	0.480142	0.0443833	0.0120843	0.823092	0.507895	0.140808	0.0745122	0.290239	background
KLHL21	ENSG00000162413	ENSG00000162413.17	0.224149	0.0942663	0.337674	0.000920327	0.0714275	0.843871	0.271211	0.0282357	background
PHF13	ENSG00000116273	ENSG00000116273.6	0.180738	0.265169	-0.340879	8.85794e-05	-0.00721678	0.991232	-0.32799	0.0013209	buffering
THAP3	ENSG00000041988	ENSG00000041988.16	-0.140366	0.488822	-0.441987	8.70043e-05	-0.198506	0.820992	-0.444666	0.000744837	buffering
DNAJC11	ENSG00000007923	ENSG00000007923.17	-0.119174	0.581459	0.231363	0.000141509	-0.98712	0.301385	0.240168	0.000949313	buffering
CAMTA1	ENSG00000171735	ENSG00000171735.21	-0.496464	0.0298938	0.0129695	0.874614	-0.497397	0.159737	0.0202387	0.889124	background
VAMP3	ENSG00000049245	ENSG00000049245.13	-0.224681	0.0706768	-0.0205733	0.74136	-0.233573	0.261077	-0.0741932	0.445926	background
PER3	ENSG00000049246	ENSG00000049246.15	-0.167171	0.356318	-0.204231	0.00629119	0.162911	0.658552	-0.164469	0.0291197	background
PARK7	ENSG00000116288	ENSG00000116288.13	-0.0161386	0.899912	-0.200258	0.00450957	0.116349	0.65369	-0.195155	0.0118411	buffering
ERRFI1	ENSG00000116285	ENSG00000116285.13	0.890637	0.000645074	0.256565	0.00026778	1.11453	0.0916587	0.360658	0.0263642	translation
SLC45A1	ENSG00000162426	ENSG00000162426.16	0.957688	0.173493	0.029054	0.826586	0.904373	0.349768	-0.0414254	0.802331	background
RERE	ENSG00000142599	ENSG00000142599.20	0.335942	0.0451602	0.173639	0.00736339	0.402087	0.279985	0.195387	0.0418526	background
ENO1	ENSG00000074800	ENSG00000074800.16	-0.558074	0.00197507	-1.13928	4.70829e-09	0.255107	0.886312	-1.05891	4.35171e-05	abundance
SLC2A5	ENSG00000142583	ENSG00000142583.18	0.290747	0.0730804	0.196627	0.0107428	0.292151	0.38802	0.197212	0.0701887	background
GPR157	ENSG00000180758	ENSG00000180758.12	0.389201	0.291962	0.394782	0.000144217	0.14081	0.932135	0.38642	0.00148878	buffering
H6PD	ENSG00000049239	ENSG00000049239.13	0.362999	0.0911164	0.111036	0.0442638	0.603673	0.149005	0.161461	0.0288116	background
SPSB1	ENSG00000171621	ENSG00000171621.14	0.59953	0.327269	0.210631	0.0212439	0.190669	0.897582	0.187194	0.0738205	background
SLC25A33	ENSG00000171612	ENSG00000171612.7	-0.692819	0.020041	-0.437692	6.3766e-06	-1.70717	0.277608	-0.485294	0.00022182	abundance
TMEM201	ENSG00000188807	ENSG00000188807.13	-0.529654	0.0175833	-0.0610389	0.198917	-0.495467	0.175473	-0.0427684	0.60189	background
PIK3CD	ENSG00000171608	ENSG00000171608.18	0.0892264	0.551092	0.309524	0.00121501	0.303703	0.416204	0.331769	0.00275443	buffering
CLSTN1	ENSG00000171603	ENSG00000171603.18	0.166398	0.165247	0.063448	0.124773	0.21323	0.35005	0.0800472	0.162967	background
CTNNBIP1	ENSG00000178585	ENSG00000178585.15	0.289556	0.151827	-0.0975967	0.0711159	0.290048	0.454419	-0.0976979	0.172954	background
LZIC	ENSG00000162441	ENSG00000162441.12	0.131579	0.273983	-0.114587	0.0579735	0.147046	0.532275	-0.121815	0.125117	background
NMNAT1	ENSG00000173614	ENSG00000173614.14	0.0155926	0.946386	0.149275	0.0157567	-0.338702	0.384042	0.146671	0.0245121	buffering
RBP7	ENSG00000162444	ENSG00000162444.12	1.10226	0.00145725	1.05751	1.61249e-05	1.81775	0.10642	1.43936	0.00178933	translation
UBE4B	ENSG00000130939	ENSG00000130939.20	0.127004	0.2851	0.213742	0.00204767	0.0314263	0.926424	0.193084	0.0188975	buffering
KIF1B	ENSG00000054523	ENSG00000054523.20	0.0661804	0.455908	0.16466	0.00367658	0.0176184	0.93212	0.121898	0.0796068	background
PGD	ENSG00000142657	ENSG00000142657.21	-0.20726	0.110645	-0.114665	0.0155521	-0.376616	0.189537	-0.1541	0.0187133	buffering
CENPS-CORT	ENSG00000251503	ENSG00000251503.8	-0.377282	0.149412	-0.246715	0.00174861	-0.696491	0.334477	-0.276123	0.00612704	buffering
CENPS	ENSG00000175279	ENSG00000175279.22	-0.380046	0.155931	-0.259261	0.0014925	-0.534485	0.484304	-0.272969	0.00816294	buffering
CORT	ENSG00000241563	ENSG00000241563.4	0.0610257	0.931283	-0.289043	0.0742068	0.10304	0.939111	-0.289685	0.111434	background
DFFA	ENSG00000160049	ENSG00000160049.12	-0.0815566	0.552729	-0.155237	0.00177894	-0.168601	0.7201	-0.158094	0.00943726	buffering
PEX14	ENSG00000142655	ENSG00000142655.13	-0.100917	0.68001	-0.058319	0.460075	-0.202561	0.520663	-0.0813591	0.287767	background
CASZ1	ENSG00000130940	ENSG00000130940.15	-0.0873282	0.57236	-0.310987	2.84888e-05	-0.256711	0.770268	-0.313926	0.000395815	buffering
TARDBP	ENSG00000120948	ENSG00000120948.19	-0.254567	0.121616	-0.314888	6.21147e-05	-0.222965	0.768708	-0.31257	0.00134823	buffering
SRM	ENSG00000116649	ENSG00000116649.10	-0.596812	0.00378264	0.0663837	0.179459	-0.648974	0.0804678	0.129315	0.229838	translation
EXOSC10	ENSG00000171824	ENSG00000171824.14	-0.254208	0.0331479	-0.141952	0.0281684	-0.273464	0.222577	-0.172045	0.168485	background
MTOR	ENSG00000198793	ENSG00000198793.14	0.042969	0.666528	-0.0577518	0.287367	0.0385873	0.851773	-0.0542476	0.424575	background
UBIAD1	ENSG00000120942	ENSG00000120942.14	-0.477149	0.292123	0.397516	1.11441e-05	1.21656	0.66078	0.381806	0.000229016	buffering
FBXO2	ENSG00000116661	ENSG00000116661.11	0.646483	0.0497691	-0.0373352	0.787912	0.644542	0.191796	-0.0286491	0.899788	background
FBXO44	ENSG00000132879	ENSG00000132879.14	0.772066	0.0175418	0.00313252	0.965499	0.774238	0.120682	0.0407559	0.738416	translation
MAD2L2	ENSG00000116670	ENSG00000116670.17	-0.694819	0.00230535	-0.434045	9.11569e-05	-0.935102	0.132919	-0.555723	0.00991554	translation
AGTRAP	ENSG00000177674	ENSG00000177674.16	0.375351	0.0690347	0.0928786	0.0886268	0.326693	0.371378	0.0774898	0.317482	background
C1orf167	ENSG00000215910	ENSG00000215910.8	0.224437	0.385269	0.0747017	0.531681	0.242137	0.549684	0.08919	0.536935	background
MTHFR	ENSG00000177000	ENSG00000177000.13	0.595836	0.0122452	0.503793	9.59975e-05	0.601279	0.394321	0.505354	0.00869927	abundance
CLCN6	ENSG00000011021	ENSG00000011021.23	0.444356	0.010102	0.13915	0.143132	0.438748	0.132558	0.123121	0.562484	translation
KIAA2013	ENSG00000116685	ENSG00000116685.17	-0.348453	0.147826	-0.56511	5.26504e-07	1.3862	0.511695	-0.540675	3.17058e-05	buffering
PLOD1	ENSG00000083444	ENSG00000083444.17	-0.178758	0.268225	-0.672371	2.16733e-07	-0.634044	0.709604	-0.680498	1.27328e-05	buffering
MFN2	ENSG00000116688	ENSG00000116688.18	-0.280037	0.0603374	-0.0553518	0.124992	-0.33764	0.266186	-0.0656993	0.202135	background
MIIP	ENSG00000116691	ENSG00000116691.11	0.320774	0.0724271	-0.0352656	0.636194	0.320093	0.260861	-0.0336016	0.774199	background
TNFRSF8	ENSG00000120949	ENSG00000120949.15	0.233357	0.402659	-0.668464	0.000334146	0.727155	0.386316	-0.715541	0.000976226	buffering
TNFRSF1B	ENSG00000028137	ENSG00000028137.19	0.491059	0.141685	-0.230668	0.621535	0.47535	0.343491	-0.141475	0.831897	background
VPS13D	ENSG00000048707	ENSG00000048707.15	0.0229112	0.830721	-0.070826	0.227765	0.0437494	0.834807	-0.0773106	0.258847	background
DHRS3	ENSG00000162496	ENSG00000162496.10	0.0119797	0.923034	-1.09236	4.54594e-09	-0.355824	0.843016	-1.09161	6.12317e-07	buffering
PRDM2	ENSG00000116731	ENSG00000116731.23	0.402435	0.00576141	0.159354	0.03401	0.400918	0.124588	0.155002	0.442277	translation
KAZN	ENSG00000189337	ENSG00000189337.17	0.153327	0.368071	0.493108	2.06505e-05	-0.244065	0.762205	0.471667	0.000320115	buffering
TMEM51	ENSG00000171729	ENSG00000171729.14	0.853377	0.0820159	0.382438	0.0423656	0.880808	0.333249	0.393584	0.129836	background
FHAD1	ENSG00000142621	ENSG00000142621.21	0.426832	0.229712	0.495449	0.183437	0.330043	0.566773	0.375299	0.411275	background
EFHD2	ENSG00000142634	ENSG00000142634.13	0.193535	0.0977898	0.13178	0.10116	0.168981	0.413358	0.0871574	0.495701	background
CASP9	ENSG00000132906	ENSG00000132906.18	-0.536423	0.0465115	0.220139	0.229859	-0.467723	0.25692	0.0901062	0.758121	background
DNAJC16	ENSG00000116138	ENSG00000116138.13	0.197096	0.144677	0.315755	8.09358e-05	0.679165	0.143474	0.371484	0.000310138	buffering
DDI2	ENSG00000197312	ENSG00000197312.13	0.15249	0.236082	0.30443	2.55917e-05	0.389989	0.544372	0.31563	0.000429797	buffering
RSC1A1	ENSG00000215695	ENSG00000215695.2	0.0240918	0.930134	0.388891	0.000249871	-0.486272	0.544029	0.385833	0.00102639	buffering
PLEKHM2	ENSG00000116786	ENSG00000116786.14	0.114202	0.363565	0.128401	0.116244	0.147302	0.522658	0.151514	0.13842	background
FBLIM1	ENSG00000162458	ENSG00000162458.13	1.45492	0.000673986	0.655631	0.000242915	0.950486	0.203115	0.255073	0.472627	abundance
UQCRHL	ENSG00000233954	ENSG00000233954.7	0.551483	0.208686	-0.140967	0.198396	0.554726	0.444495	-0.141919	0.312243	background
SPEN	ENSG00000065526	ENSG00000065526.13	-0.0695492	0.497994	0.0705588	0.172642	-0.132939	0.455291	0.110783	0.0586943	background
ZBTB17	ENSG00000116809	ENSG00000116809.12	0.412093	0.0790201	-0.0567665	0.363384	0.399619	0.28649	-0.0487237	0.597669	background
EPHA2	ENSG00000142627	ENSG00000142627.13	-0.221069	0.275371	-0.226816	0.0246239	-0.220202	0.59993	-0.226581	0.0680829	background
ARHGEF19	ENSG00000142632	ENSG00000142632.17	0.167284	0.444597	-0.0973181	0.406351	0.145471	0.68812	-0.0827119	0.55789	background
CPLANE2	ENSG00000132881	ENSG00000132881.12	-0.107062	0.881213	-0.205493	0.122939	-0.465711	0.671875	-0.214084	0.131498	background
FBXO42	ENSG00000037637	ENSG00000037637.11	-0.312766	0.05268	-0.330594	0.00141451	-0.0158822	0.966852	-0.201461	0.0708836	background
SZRD1	ENSG00000055070	ENSG00000055070.17	0.0137989	0.954403	-0.14323	0.0163728	-0.0388026	0.947027	-0.142936	0.0411229	background
NECAP2	ENSG00000157191	ENSG00000157191.20	0.0239862	0.918634	0.0992157	0.195975	0.0648326	0.876286	0.100836	0.2516	background
NBPF1	ENSG00000219481	ENSG00000219481.11	-0.617939	0.180574	-0.074456	0.26289	-0.508338	0.485363	-0.0546785	0.527904	background
CROCC	ENSG00000058453	ENSG00000058453.17	0.0745266	0.781172	0.226997	0.0219482	0.465266	0.281473	0.246304	0.0123723	buffering
ATP13A2	ENSG00000159363	ENSG00000159363.19	0.0058145	0.978685	-0.0966933	0.149898	-0.119511	0.720945	-0.0956737	0.18413	background
ENSG00000288636	ENSG00000288636	ENSG00000288636.1	0.0469195	0.898108	-0.294175	0.0855182	-0.0875197	0.899122	-0.287432	0.123124	background
SDHB	ENSG00000117118	ENSG00000117118.12	-0.83081	0.00446835	-0.318734	9.49724e-05	-0.951707	0.301385	-0.336704	0.00885989	abundance
PADI2	ENSG00000117115	ENSG00000117115.13	1.12426	0.00831777	0.0131881	0.926641	1.12021	0.0941391	-0.0625901	0.830005	translation
RCC2	ENSG00000179051	ENSG00000179051.14	-0.387093	0.0129749	-0.00468642	0.916158	-0.384365	0.130737	0.0238199	0.771276	translation
ARHGEF10L	ENSG00000074964	ENSG00000074964.17	0.0615431	0.792542	0.0563087	0.295775	0.08419	0.842389	0.057713	0.373623	background
ACTL8	ENSG00000117148	ENSG00000117148.8	-0.919245	0.128759	-0.0832224	0.766065	-0.922117	0.304664	-0.0917971	0.816162	background
ALDH4A1	ENSG00000159423	ENSG00000159423.17	0.275235	0.141102	0.500365	9.35374e-06	0.81406	0.376628	0.533406	0.000158897	buffering
IFFO2	ENSG00000169991	ENSG00000169991.11	-0.0143006	0.960816	-0.131361	0.172326	0.220082	0.525513	-0.127355	0.132899	background
UBR4	ENSG00000127481	ENSG00000127481.15	-0.00471124	0.961756	0.109723	0.0947435	-0.00431242	0.981898	0.10966	0.152521	background
EMC1	ENSG00000127463	ENSG00000127463.16	-0.155597	0.167939	0.062295	0.240271	-0.126736	0.527084	0.0291526	0.710277	background
MRTO4	ENSG00000053372	ENSG00000053372.5	-0.167834	0.172936	-0.0148454	0.821158	-0.155722	0.420916	0.0548355	0.481053	background
AKR7A2	ENSG00000053371	ENSG00000053371.14	0.211182	0.449524	-0.290063	0.000172365	-0.0678065	0.959853	-0.284248	0.00161315	buffering
SLC66A1	ENSG00000040487	ENSG00000040487.13	-0.0860464	0.756355	0.471204	0.0101588	-0.106749	0.877201	0.472993	0.0222689	buffering
CAPZB	ENSG00000077549	ENSG00000077549.19	0.201378	0.286633	-0.25602	3.74781e-05	0.682573	0.601248	-0.261849	0.000569591	buffering
MICOS10	ENSG00000173436	ENSG00000173436.15	0.138483	0.296624	-0.574158	0.000227853	-0.0775136	0.854358	-0.512684	0.00265371	buffering
NBL1	ENSG00000158747	ENSG00000158747.15	0.280618	0.447698	-0.392691	0.000159779	0.440702	0.773537	-0.396698	0.00116106	buffering
MICOS10-NBL1	ENSG00000270136	ENSG00000270136.6	0.141817	0.279589	-0.456053	0.000245816	-0.0482247	0.913953	-0.411697	0.00317112	buffering
TMCO4	ENSG00000162542	ENSG00000162542.14	0.248229	0.389363	0.246769	0.000327416	-0.445261	0.679191	0.231806	0.00286828	buffering
OTUD3	ENSG00000169914	ENSG00000169914.6	0.399809	0.181716	-0.130772	0.227364	0.322712	0.499962	-0.0914286	0.511025	background
PLA2G2A	ENSG00000188257	ENSG00000188257.12	1.88713	0.0014618	1.62381	9.58287e-06	2.78747	0.165946	1.96266	0.00273242	abundance
CAMK2N1	ENSG00000162545	ENSG00000162545.6	0.655417	0.0010317	0.605988	6.82202e-07	0.807799	0.317856	0.64651	0.00209477	abundance
MUL1	ENSG00000090432	ENSG00000090432.7	-0.233578	0.17905	0.366629	0.000132377	0.0818097	0.909502	0.3345	0.00231808	buffering
PINK1	ENSG00000158828	ENSG00000158828.8	0.49851	0.0678109	0.104004	0.163398	0.551603	0.234423	0.129078	0.233361	background
DDOST	ENSG00000244038	ENSG00000244038.11	0.343213	0.0214267	0.00852661	0.839782	0.346739	0.154625	0.0232584	0.749244	background
HP1BP3	ENSG00000127483	ENSG00000127483.19	-0.244945	0.114994	-0.217732	0.000620935	-0.162326	0.7627	-0.208707	0.00891609	buffering
EIF4G3	ENSG00000075151	ENSG00000075151.24	0.176246	0.151651	0.199665	0.00793435	0.259384	0.32718	0.240119	0.020722	buffering
ECE1	ENSG00000117298	ENSG00000117298.16	0.153616	0.245718	0.283699	0.000256055	0.503481	0.205071	0.325801	0.00075527	buffering
NBPF3	ENSG00000142794	ENSG00000142794.19	0.637737	0.00370323	0.205188	0.338029	0.628857	0.0871643	0.11164	0.853589	translation
RAP1GAP	ENSG00000076864	ENSG00000076864.21	-0.15727	0.393199	-0.203937	0.0118129	-0.113647	0.801369	-0.197517	0.0396759	background
USP48	ENSG00000090686	ENSG00000090686.16	-0.397556	0.0204002	-0.155731	0.0305591	-0.277814	0.317856	-0.0553792	0.635284	background
HSPG2	ENSG00000142798	ENSG00000142798.20	0.342346	0.0220563	0.270907	0.00303114	0.351804	0.265401	0.278588	0.0704266	abundance
ENSG00000289694	ENSG00000289694	ENSG00000289694.1	-0.0101105	0.963075	0.0167303	0.793126	0.0140859	0.966852	0.0151447	0.834501	background
CDC42	ENSG00000070831	ENSG00000070831.18	0.00815239	0.970822	0.0174385	0.783132	0.0344916	0.920844	0.0186633	0.79259	background
WNT4	ENSG00000162552	ENSG00000162552.15	-0.585597	0.102887	1.19521	0.00101288	-1.41578	0.129751	1.5277	0.000828579	translation
ZBTB40	ENSG00000184677	ENSG00000184677.18	0.116621	0.387936	0.344843	0.000145619	0.190412	0.691962	0.351848	0.00127687	buffering
EPHA8	ENSG00000070886	ENSG00000070886.12	0.141415	0.837253	0.99548	0.00236138	0.852611	0.605886	1.01508	0.00480417	buffering
EPHB2	ENSG00000133216	ENSG00000133216.17	0.641467	0.0309018	0.684156	2.76778e-07	2.56	0.302126	0.730663	1.90188e-05	abundance
KDM1A	ENSG00000004487	ENSG00000004487.18	-0.299787	0.0677904	-0.222594	0.000757379	-0.36479	0.454431	-0.232208	0.00904344	buffering
LUZP1	ENSG00000169641	ENSG00000169641.16	0.193422	0.105312	0.429139	0.000953193	0.0275614	0.926222	0.296245	0.0444006	background
HNRNPR	ENSG00000125944	ENSG00000125944.22	-0.429322	0.00259068	-0.273602	4.25302e-05	-0.180531	0.521384	-0.115925	0.276984	abundance
ZNF436	ENSG00000125945	ENSG00000125945.16	-0.545817	0.0152995	-0.457242	0.0013686	-0.237353	0.590567	-0.266151	0.155499	abundance
TCEA3	ENSG00000204219	ENSG00000204219.11	0.0808459	0.75824	-0.60579	5.82044e-06	0.394095	0.807836	-0.608728	8.95282e-05	buffering
ASAP3	ENSG00000088280	ENSG00000088280.21	0.480389	0.0270266	-0.274228	0.000372168	0.407636	0.532275	-0.263061	0.0126731	buffering
E2F2	ENSG00000007968	ENSG00000007968.7	-0.612293	0.243814	-0.858026	1.94675e-05	-2.51922	0.270126	-0.927176	0.000109332	buffering
RPL11	ENSG00000142676	ENSG00000142676.14	-0.0365441	0.693793	-0.162437	0.00660409	-0.0445396	0.829297	-0.166043	0.0245098	buffering
ELOA	ENSG00000011007	ENSG00000011007.13	-0.0992737	0.456561	0.191363	0.00889491	-0.213331	0.456128	0.212542	0.0156218	buffering
PITHD1	ENSG00000057757	ENSG00000057757.10	-0.265083	0.179987	0.532485	3.90344e-05	-0.104573	0.914529	0.517425	0.000772744	buffering
LYPLA2	ENSG00000011009	ENSG00000011009.12	0.873293	0.0133756	0.311411	0.000164213	0.662616	0.56249	0.291473	0.0103571	abundance
GALE	ENSG00000117308	ENSG00000117308.15	0.330732	0.0615765	0.297924	0.0048557	0.393773	0.31633	0.328367	0.0308847	background
HMGCL	ENSG00000117305	ENSG00000117305.15	0.0466063	0.780468	-0.442535	0.000890523	-0.193213	0.646198	-0.427703	0.00276883	buffering
FUCA1	ENSG00000179163	ENSG00000179163.12	0.200598	0.422758	-0.0724343	0.0891914	0.454078	0.336129	-0.0847227	0.107798	background
PNRC2	ENSG00000189266	ENSG00000189266.13	0.139273	0.7232	-0.306822	0.000987404	0.748001	0.494205	-0.316522	0.00276329	buffering
SRSF10	ENSG00000188529	ENSG00000188529.15	-0.504694	0.00414342	-0.23794	0.00111511	-0.51396	0.177941	-0.244069	0.0896651	abundance
STPG1	ENSG00000001460	ENSG00000001460.18	-0.216471	0.562823	-0.148156	0.100595	-0.30008	0.656841	-0.156059	0.138073	background
NIPAL3	ENSG00000001461	ENSG00000001461.18	0.095809	0.805169	0.130253	0.0365458	0.206592	0.806606	0.132145	0.0706454	background
RCAN3	ENSG00000117602	ENSG00000117602.13	0.286666	0.162535	0.314393	0.00806348	0.336547	0.46046	0.330366	0.0302438	background
SRRM1	ENSG00000133226	ENSG00000133226.19	-0.517801	0.0149326	-0.201991	0.00294141	-0.681238	0.176631	-0.249606	0.0228339	abundance
CLIC4	ENSG00000169504	ENSG00000169504.15	0.228247	0.164363	0.237172	0.00626751	0.0784922	0.846255	0.19473	0.0565882	background
SYF2	ENSG00000117614	ENSG00000117614.10	-0.126955	0.267963	-0.0859723	0.242267	-0.164923	0.407292	-0.138156	0.143158	background
RSRP1	ENSG00000117616	ENSG00000117616.18	0.366563	0.123804	0.0481768	0.585384	0.340366	0.343491	0.0120374	0.925919	background
TMEM50A	ENSG00000183726	ENSG00000183726.11	-0.353757	0.145644	-0.0470205	0.518921	-0.362306	0.3408	-0.0540624	0.587456	background
MACO1	ENSG00000204178	ENSG00000204178.11	-0.114467	0.293355	0.386195	0.000625732	-0.00438626	0.987723	0.336948	0.00922025	buffering
LDLRAP1	ENSG00000157978	ENSG00000157978.13	0.0877381	0.450607	0.218652	0.00434962	0.310802	0.179961	0.272621	0.00143753	buffering
MAN1C1	ENSG00000117643	ENSG00000117643.16	-0.273888	0.492237	-0.503957	0.00350942	-1.1884	0.147564	-0.580691	0.00112529	buffering
SELENON	ENSG00000162430	ENSG00000162430.18	0.32655	0.237341	0.0832807	0.1623	0.366158	0.447071	0.0904828	0.235731	background
ENSG00000255054	ENSG00000255054	ENSG00000255054.3	0.746289	0.163292	-0.0159818	0.852967	0.753338	0.341333	-0.0249985	0.831941	background
MTFR1L	ENSG00000117640	ENSG00000117640.18	0.193552	0.254682	-0.0949522	0.285717	0.257815	0.343491	-0.147708	0.16742	background
AUNIP	ENSG00000127423	ENSG00000127423.11	-1.11311	0.00307805	-0.297416	0.0430641	-0.897761	0.11237	0.0109731	0.974425	translation
STMN1	ENSG00000117632	ENSG00000117632.23	-0.959775	0.00964185	-0.612247	4.2095e-07	-1.76172	0.545382	-0.634125	7.63662e-05	abundance
PAFAH2	ENSG00000158006	ENSG00000158006.14	0.304899	0.0466652	0.302075	0.00173284	0.0394377	0.91193	0.171526	0.107455	background
PDIK1L	ENSG00000175087	ENSG00000175087.10	-0.220403	0.28553	-0.215946	0.00630987	0.124995	0.785707	-0.172357	0.0352905	background
ZNF593	ENSG00000142684	ENSG00000142684.9	0.742473	0.0587795	0.61929	6.55761e-06	1.28609	0.540559	0.642648	0.000237813	buffering
CNKSR1	ENSG00000142675	ENSG00000142675.18	0.719768	0.00593318	0.419211	0.000179765	0.386536	0.551371	0.313906	0.050233	abundance
CEP85	ENSG00000130695	ENSG00000130695.16	-0.00956682	0.942236	-0.507954	0.000733747	-0.168993	0.549294	-0.514048	0.00162654	buffering
SH3BGRL3	ENSG00000142669	ENSG00000142669.15	0.452906	0.305188	0.222857	0.000366832	2.26609	0.163181	0.246174	0.00109937	buffering
UBXN11	ENSG00000158062	ENSG00000158062.21	0.243812	0.447105	-0.452152	0.000439955	0.989136	0.289783	-0.490061	0.000868968	buffering
CRYBG2	ENSG00000176092	ENSG00000176092.17	-0.00411692	0.99132	-0.088231	0.549024	0.0066858	0.990464	-0.0881196	0.600452	background
DHDDS	ENSG00000117682	ENSG00000117682.18	0.0690448	0.804578	0.183425	0.0478319	0.191945	0.717211	0.189443	0.0700226	background
HMGN2	ENSG00000198830	ENSG00000198830.13	0.0345404	0.80316	-0.446709	5.18809e-06	-0.164372	0.84582	-0.444419	0.000103208	buffering
RPS6KA1	ENSG00000117676	ENSG00000117676.14	-0.118296	0.318128	-0.175209	0.00752026	-0.207663	0.422949	-0.199289	0.0167388	buffering
ARID1A	ENSG00000117713	ENSG00000117713.21	0.0298716	0.849008	0.278407	3.74626e-05	-0.344196	0.673433	0.276464	0.000512506	buffering
PIGV	ENSG00000060642	ENSG00000060642.12	-0.716151	0.027893	-0.322322	0.000629875	-0.896311	0.327903	-0.348142	0.00973138	abundance
ZDHHC18	ENSG00000204160	ENSG00000204160.12	0.205355	0.16251	-0.105841	0.401988	0.20271	0.404001	-0.0988162	0.581386	background
GPN2	ENSG00000142751	ENSG00000142751.15	0.455095	0.143165	0.0914345	0.183177	0.178399	0.649855	0.0157204	0.838355	background
GPATCH3	ENSG00000198746	ENSG00000198746.13	0.400611	0.184572	0.0611292	0.392942	0.283614	0.504257	0.0121892	0.895664	background
NUDC	ENSG00000090273	ENSG00000090273.14	-0.144064	0.323547	-0.199653	0.000107878	0.430811	0.715203	-0.194769	0.00174727	buffering
KDF1	ENSG00000175707	ENSG00000175707.10	-0.379764	0.171433	-0.0572772	0.416302	-0.335068	0.432508	-0.0352082	0.712475	background
TRNP1	ENSG00000253368	ENSG00000253368.5	-1.24172	0.0773778	0.184997	0.0450036	-1.77579	0.178065	0.253654	0.0428954	background
SLC9A1	ENSG00000090020	ENSG00000090020.11	0.33949	0.0233729	0.5033	9.5409e-06	0.489242	0.396554	0.537025	0.000944747	abundance
WDTC1	ENSG00000142784	ENSG00000142784.16	-0.012704	0.964026	0.0668749	0.292376	0.117652	0.778074	0.0653294	0.340528	background
TMEM222	ENSG00000186501	ENSG00000186501.15	-0.0012438	0.997306	0.272381	0.00141794	-0.779242	0.344038	0.272525	0.00283467	buffering
SYTL1	ENSG00000142765	ENSG00000142765.18	0.746411	0.00482346	0.562069	1.32101e-05	0.461376	0.627824	0.504261	0.00614436	abundance
MAP3K6	ENSG00000142733	ENSG00000142733.18	0.137633	0.358298	-0.0989793	0.0740075	0.0674237	0.831337	-0.0838296	0.211316	background
CD164L2	ENSG00000174950	ENSG00000174950.11	-0.12992	0.76441	-0.211633	0.271594	-0.417404	0.396405	-0.258777	0.113647	background
WASF2	ENSG00000158195	ENSG00000158195.11	-0.182862	0.18587	-0.327211	3.86415e-05	-0.0847332	0.908626	-0.320179	0.000868968	buffering
AHDC1	ENSG00000126705	ENSG00000126705.15	0.090701	0.728274	0.0488099	0.404133	0.0867024	0.851551	0.0484038	0.493408	background
IFI6	ENSG00000126709	ENSG00000126709.16	0.167508	0.245029	-0.299806	0.0421634	0.125671	0.655136	-0.260366	0.154455	background
FAM76A	ENSG00000009780	ENSG00000009780.16	-0.411941	0.0615992	-0.406852	0.000734179	-0.663549	0.27192	-0.470138	0.00471237	buffering
STX12	ENSG00000117758	ENSG00000117758.14	0.108397	0.367162	0.0202524	0.69804	0.0986982	0.637125	0.00534086	0.941384	background
PPP1R8	ENSG00000117751	ENSG00000117751.18	-0.255801	0.147826	-0.0916596	0.0388366	-0.386308	0.313558	-0.107733	0.0682426	background
RPA2	ENSG00000117748	ENSG00000117748.10	-0.476793	0.0156775	-0.161436	0.00356665	-0.718994	0.141292	-0.214782	0.0140253	abundance
SMPDL3B	ENSG00000130768	ENSG00000130768.15	0.394707	0.0610844	0.484451	6.89807e-06	0.743064	0.509581	0.505981	0.000248487	buffering
XKR8	ENSG00000158156	ENSG00000158156.9	-0.295587	0.654106	0.0933108	0.184849	-0.276633	0.819824	0.092593	0.264691	background
EYA3	ENSG00000158161	ENSG00000158161.16	-0.181479	0.146049	0.0793627	0.0813273	-0.0898009	0.704968	0.0447218	0.44965	background
DNAJC8	ENSG00000126698	ENSG00000126698.11	0.0441388	0.730603	-0.245309	0.000234765	0.113423	0.811622	-0.247347	0.00180541	buffering
ATP5IF1	ENSG00000130770	ENSG00000130770.18	-0.34467	0.017161	0.0815115	0.110299	-0.398756	0.132399	0.1455	0.130349	translation
SESN2	ENSG00000130766	ENSG00000130766.5	0.305675	0.295244	-0.41411	0.000101764	0.404719	0.748988	-0.418209	0.000989407	buffering
MED18	ENSG00000130772	ENSG00000130772.14	0.459959	0.132648	0.275796	4.46918e-05	0.695205	0.712855	0.279642	0.000776945	buffering
PHACTR4	ENSG00000204138	ENSG00000204138.13	0.044541	0.677246	-0.116109	0.0231007	-0.0653779	0.76181	-0.0986445	0.0762541	background
RCC1	ENSG00000180198	ENSG00000180198.17	-0.0604405	0.737852	-0.361903	3.62976e-06	-0.725721	0.657188	-0.364072	9.96266e-05	buffering
TRNAU1AP	ENSG00000180098	ENSG00000180098.9	-0.53701	0.0155503	-0.366914	0.000337743	-1.07026	0.093725	-0.522493	0.000925156	translation
TAF12	ENSG00000120656	ENSG00000120656.14	-0.232661	0.222964	-0.0359732	0.502731	-0.229272	0.456128	-0.034137	0.63655	background
GMEB1	ENSG00000162419	ENSG00000162419.13	0.120388	0.363461	-0.036526	0.537971	0.139754	0.530465	-0.0558727	0.446729	background
YTHDF2	ENSG00000198492	ENSG00000198492.16	0.108648	0.309202	0.248665	4.48413e-05	0.412171	0.398658	0.262042	0.000584478	buffering
EPB41	ENSG00000159023	ENSG00000159023.23	-0.144237	0.255216	-0.121032	0.0569468	-0.113448	0.651299	-0.106874	0.189514	background
SRSF4	ENSG00000116350	ENSG00000116350.18	-0.193265	0.1122	-0.618539	3.32687e-07	0.595009	0.444285	-0.572711	3.38646e-05	buffering
MECR	ENSG00000116353	ENSG00000116353.16	-0.00520134	0.984277	-0.160862	0.0314249	-0.0497613	0.928033	-0.161008	0.0613428	background
PTPRU	ENSG00000060656	ENSG00000060656.20	0.0166195	0.945349	-0.401864	1.53326e-05	-0.964661	0.367668	-0.400041	0.00015166	buffering
SDC3	ENSG00000162512	ENSG00000162512.16	0.623892	0.00520176	0.551858	6.43791e-07	0.949189	0.509581	0.573561	0.000193307	abundance
PUM1	ENSG00000134644	ENSG00000134644.16	-0.0408841	0.701187	-0.124783	0.0220015	0.0831964	0.669878	-0.103369	0.0621003	background
SNRNP40	ENSG00000060688	ENSG00000060688.13	-0.486424	0.0187485	-0.302052	1.42596e-05	-1.44547	0.228336	-0.337885	0.000296566	abundance
ZCCHC17	ENSG00000121766	ENSG00000121766.16	-0.155953	0.156123	-0.175138	0.00464275	-0.221715	0.366005	-0.203312	0.0193703	buffering
SERINC2	ENSG00000168528	ENSG00000168528.12	-0.0251799	0.833644	0.295019	0.000690806	0.0647561	0.846584	0.290013	0.00325636	buffering
TINAGL1	ENSG00000142910	ENSG00000142910.16	0.975515	0.0997063	0.418562	0.200936	1.04896	0.277662	0.49013	0.278848	background
PEF1	ENSG00000162517	ENSG00000162517.13	-0.208796	0.187252	0.0197101	0.806577	-0.194389	0.414779	-0.0358953	0.719543	background
COL16A1	ENSG00000084636	ENSG00000084636.18	0.909731	0.00270084	0.273598	0.0245842	0.773392	0.117663	0.0852961	0.761283	translation
ADGRB2	ENSG00000121753	ENSG00000121753.13	0.233456	0.267796	-0.408124	0.000182319	0.157528	0.854661	-0.402012	0.00191175	buffering
PTP4A2	ENSG00000184007	ENSG00000184007.22	-0.18564	0.141552	-0.107213	0.12709	-0.0928908	0.651682	-0.0104651	0.905639	background
ENSG00000288678	ENSG00000288678	ENSG00000288678.2	-0.584987	0.264572	0.0491587	0.750301	-0.632199	0.396119	0.105683	0.560665	background
KHDRBS1	ENSG00000121774	ENSG00000121774.18	-0.0786027	0.480243	-0.295812	4.5933e-05	-0.197644	0.661134	-0.302545	0.000582389	buffering
TMEM39B	ENSG00000121775	ENSG00000121775.18	0.00543825	0.987125	-0.0275911	0.818632	0.0109383	0.983	-0.0277828	0.844965	background
KPNA6	ENSG00000025800	ENSG00000025800.14	-0.0890611	0.421534	-0.0884171	0.0548254	0.0380519	0.866119	-0.0576975	0.250874	background
TXLNA	ENSG00000084652	ENSG00000084652.16	0.173133	0.114868	0.358114	2.86623e-05	0.237095	0.542393	0.371514	0.0010853	buffering
CCDC28B	ENSG00000160050	ENSG00000160050.16	-0.19472	0.387361	-0.12429	0.0652108	-0.0744431	0.878119	-0.106939	0.173277	background
IQCC	ENSG00000160051	ENSG00000160051.12	-0.351542	0.292058	-0.327741	0.00811319	-0.629567	0.392827	-0.364446	0.0147277	buffering
TMEM234	ENSG00000160055	ENSG00000160055.20	0.354858	0.0398316	-0.285859	0.0272898	0.4418	0.180435	-0.393703	0.0580428	background
EIF3I	ENSG00000084623	ENSG00000084623.12	-0.226546	0.0470658	-0.0936408	0.0414155	-0.289512	0.191796	-0.145624	0.0631307	background
LCK	ENSG00000182866	ENSG00000182866.18	-0.0361007	0.95113	0.332455	0.13276	-0.377847	0.655136	0.339955	0.128228	background
HDAC1	ENSG00000116478	ENSG00000116478.13	-0.184233	0.161346	-0.289358	4.01638e-05	-0.371083	0.544093	-0.300941	0.000689322	buffering
MARCKSL1	ENSG00000175130	ENSG00000175130.7	0.0323165	0.857299	0.416949	8.90603e-05	-0.307289	0.622342	0.411843	0.000557821	buffering
BSDC1	ENSG00000160058	ENSG00000160058.19	0.477927	0.0364927	0.226571	0.00426956	0.499139	0.339383	0.232097	0.0427408	abundance
ZBTB8A	ENSG00000160062	ENSG00000160062.15	-0.166099	0.437315	-0.0645839	0.545301	-0.153092	0.658213	-0.0535023	0.68411	background
ZBTB8OS	ENSG00000176261	ENSG00000176261.16	-0.179804	0.192972	0.0631034	0.247156	-0.131461	0.57465	0.0324929	0.657592	background
RBBP4	ENSG00000162521	ENSG00000162521.19	-0.182684	0.0891408	-0.15346	0.0024959	-0.276814	0.287496	-0.184412	0.0140134	buffering
KIAA1522	ENSG00000162522	ENSG00000162522.11	0.142055	0.459166	-0.127941	0.0119882	0.099606	0.855699	-0.125813	0.0419321	background
YARS1	ENSG00000134684	ENSG00000134684.13	-0.495284	0.00351942	-0.12306	0.0134378	-0.483236	0.135722	-0.11391	0.288878	translation
S100PBP	ENSG00000116497	ENSG00000116497.18	-0.0470019	0.840311	-0.344808	3.23363e-05	-0.0440705	0.974391	-0.344793	0.000389686	buffering
TMEM54	ENSG00000121900	ENSG00000121900.19	0.254539	0.318388	-0.051064	0.483106	0.305324	0.432108	-0.0744838	0.393891	background
RNF19B	ENSG00000116514	ENSG00000116514.17	-0.235557	0.198852	-0.25988	0.0095242	-0.0991169	0.818915	-0.22043	0.0613602	background
AK2	ENSG00000004455	ENSG00000004455.18	-0.736786	0.00886478	-0.486743	5.75837e-07	-1.87568	0.449384	-0.511381	6.37777e-05	abundance
AZIN2	ENSG00000142920	ENSG00000142920.18	1.16604	0.00729876	-0.884186	0.000134771	0.451381	0.689895	-0.639515	0.0370069	background
TRIM62	ENSG00000116525	ENSG00000116525.14	0.902927	0.0108781	-0.0256708	0.696835	0.889255	0.10677	0.00171203	0.990585	translation
ZNF362	ENSG00000160094	ENSG00000160094.15	0.870416	0.0677708	0.281879	0.0214696	0.796834	0.386316	0.264731	0.115292	background
PHC2	ENSG00000134686	ENSG00000134686.21	0.0446336	0.783899	0.0939143	0.0652776	0.0529546	0.884467	0.0943291	0.124944	background
ZSCAN20	ENSG00000121903	ENSG00000121903.15	0.512889	0.0566976	0.0674542	0.259048	0.35972	0.322797	-0.00380411	0.966051	background
SMIM12	ENSG00000163866	ENSG00000163866.9	-0.11131	0.690231	0.279157	0.000428246	-0.40624	0.6758	0.28389	0.00218903	buffering
ENSG00000284773	ENSG00000284773	ENSG00000284773.1	1.13365	0.0353618	0.112589	0.607578	1.13149	0.163887	0.106898	0.770317	background
TMEM35B	ENSG00000243749	ENSG00000243749.2	0.577112	0.0515579	-0.223264	0.0393186	0.255857	0.556272	-0.0757325	0.554932	background
ENSG00000271741	ENSG00000271741	ENSG00000271741.1	0.137552	0.350372	0.0989253	0.185746	0.236524	0.31256	0.152639	0.064696	background
ZMYM6	ENSG00000163867	ENSG00000163867.17	0.19834	0.0827808	0.180076	0.0732614	0.248656	0.237999	0.310221	0.0612808	background
ZMYM1	ENSG00000197056	ENSG00000197056.12	-0.28453	0.144008	0.0498277	0.549465	-0.269428	0.373904	0.0278876	0.817187	background
SFPQ	ENSG00000116560	ENSG00000116560.12	-0.232995	0.0383566	0.614116	1.08656e-06	-0.0538769	0.921713	0.562873	0.000625304	buffering
ZMYM4	ENSG00000146463	ENSG00000146463.12	0.0895007	0.34405	0.334235	0.000756803	0.182636	0.369428	0.409509	0.00226006	buffering
KIAA0319L	ENSG00000142687	ENSG00000142687.19	0.173961	0.108932	0.255199	0.00192156	0.263271	0.27721	0.322064	0.00977551	buffering
NCDN	ENSG00000020129	ENSG00000020129.16	0.624099	0.00945969	0.964751	3.03535e-07	0.580563	0.720674	0.960251	0.000149579	abundance
PSMB2	ENSG00000126067	ENSG00000126067.12	-0.22773	0.113176	0.0388205	0.456921	-0.267487	0.256399	0.0823417	0.242871	background
C1orf216	ENSG00000142686	ENSG00000142686.8	-0.121071	0.650218	0.218422	0.0627394	0.0105437	0.983348	0.201223	0.118833	background
CLSPN	ENSG00000092853	ENSG00000092853.14	-0.536482	0.00566633	-0.332339	0.000373358	-0.6019	0.204328	-0.365142	0.0282357	abundance
AGO4	ENSG00000134698	ENSG00000134698.11	0.2274	0.169001	-0.372144	6.60689e-05	-0.157727	0.815919	-0.337629	0.00141444	buffering
AGO1	ENSG00000092847	ENSG00000092847.14	-0.0248913	0.882654	0.0723872	0.148153	-0.128318	0.63586	0.076254	0.182545	background
AGO3	ENSG00000126070	ENSG00000126070.20	0.0605282	0.634397	-0.155492	0.0544014	0.03415	0.904969	-0.147894	0.115935	background
ADPRS	ENSG00000116863	ENSG00000116863.11	-0.546889	0.0587298	-0.203733	0.075122	-0.895975	0.0685098	-0.409373	0.00344551	translation
TRAPPC3	ENSG00000054116	ENSG00000054116.12	-0.0853851	0.474032	-0.12459	0.0889242	-0.0999792	0.662507	-0.131903	0.143158	background
MAP7D1	ENSG00000116871	ENSG00000116871.16	0.152631	0.489811	-0.064193	0.162443	0.27048	0.481362	-0.0738226	0.190247	background
THRAP3	ENSG00000054118	ENSG00000054118.15	-0.0903871	0.49582	-0.171141	0.00619523	0.05499	0.873477	-0.153992	0.0286565	background
SH3D21	ENSG00000214193	ENSG00000214193.11	-0.214445	0.336931	-1.47431	1.97897e-09	-3.19858	0.444495	-1.49216	2.22348e-07	buffering
EVA1B	ENSG00000142694	ENSG00000142694.7	0.457668	0.415699	0.407191	0.168436	0.59928	0.51961	0.461208	0.181029	background
STK40	ENSG00000196182	ENSG00000196182.11	-0.0897834	0.611541	0.155001	0.00479731	0.261712	0.518118	0.142199	0.0188868	buffering
LSM10	ENSG00000181817	ENSG00000181817.6	-0.0445479	0.937667	0.134071	0.0333462	-0.314503	0.778819	0.135187	0.0635533	background
OSCP1	ENSG00000116885	ENSG00000116885.18	-0.227943	0.440773	-0.417326	0.000191955	-0.498956	0.649625	-0.427683	0.00116106	buffering
MRPS15	ENSG00000116898	ENSG00000116898.12	-0.886734	0.00374062	-0.429297	8.21103e-06	-1.72735	0.191138	-0.506118	0.000584478	abundance
ZC3H12A	ENSG00000163874	ENSG00000163874.11	1.00259	0.000609583	0.842227	3.56355e-07	1.28388	0.302635	0.907526	0.00162849	abundance
MEAF6	ENSG00000163875	ENSG00000163875.16	-0.284005	0.0644241	0.0191666	0.745415	-0.294549	0.232979	0.0548805	0.535099	background
SNIP1	ENSG00000163877	ENSG00000163877.11	-0.266073	0.265865	-0.0286107	0.567048	-0.246335	0.513274	-0.0216085	0.74717	background
GNL2	ENSG00000134697	ENSG00000134697.13	-0.233804	0.0801272	-0.0731987	0.193674	-0.320606	0.162813	-0.161518	0.0378378	background
C1orf109	ENSG00000116922	ENSG00000116922.15	-0.497132	0.00891463	0.0484452	0.475916	-0.508145	0.107162	0.084685	0.560519	translation
CDCA8	ENSG00000134690	ENSG00000134690.11	-0.758197	0.00182207	-0.152618	0.00261655	-1.0266	0.0946391	-0.2234	0.0209667	translation
EPHA10	ENSG00000183317	ENSG00000183317.17	0.0932339	0.830899	0.808393	0.000436713	-0.438	0.746189	0.796827	0.00162653	buffering
MANEAL	ENSG00000185090	ENSG00000185090.15	0.528805	0.4276	0.137701	0.172	0.424907	0.717618	0.127464	0.285779	background
YRDC	ENSG00000196449	ENSG00000196449.4	0.0338122	0.874673	-0.0109546	0.885015	0.018983	0.95317	-0.00359183	0.966382	background
C1orf122	ENSG00000197982	ENSG00000197982.14	0.379178	0.15571	0.450795	0.00804849	0.804841	0.148011	0.598625	0.00388285	buffering
MTF1	ENSG00000188786	ENSG00000188786.10	-0.196879	0.394951	0.372138	6.30922e-05	-0.577047	0.563013	0.384045	0.000541	buffering
INPP5B	ENSG00000204084	ENSG00000204084.14	-0.198816	0.148178	-0.486601	0.000335344	0.150809	0.632034	-0.358759	0.00588928	buffering
SF3A3	ENSG00000183431	ENSG00000183431.12	-0.472609	0.0382332	-0.228935	0.000405275	-0.402446	0.605989	-0.222927	0.00888979	abundance
FHL3	ENSG00000183386	ENSG00000183386.11	1.309	0.0520179	0.310538	0.00670476	1.52441	0.307848	0.336568	0.0358925	background
UTP11	ENSG00000183520	ENSG00000183520.12	-0.364454	0.0181727	0.0934488	0.103152	-0.285473	0.236223	0.000721424	0.994811	background
RRAGC	ENSG00000116954	ENSG00000116954.8	0.0200077	0.960388	0.234114	0.00125983	-0.631853	0.561887	0.232996	0.00443691	buffering
MYCBP	ENSG00000214114	ENSG00000214114.9	-0.937608	0.0372353	-0.379937	3.49915e-05	-1.18646	0.560695	-0.389166	0.00111456	abundance
ENSG00000274944	ENSG00000274944	ENSG00000274944.4	-0.897753	0.0270886	-0.331678	0.000559467	-1.46344	0.20827	-0.395074	0.00441362	abundance
RHBDL2	ENSG00000158315	ENSG00000158315.11	0.173009	0.441867	0.202122	0.300889	0.146641	0.701035	0.178144	0.441168	background
AKIRIN1	ENSG00000174574	ENSG00000174574.16	0.0277895	0.887473	0.125307	0.0169599	-0.165717	0.68842	0.122645	0.0428844	background
NDUFS5	ENSG00000168653	ENSG00000168653.11	0.0191942	0.923034	-0.181441	0.00444297	0.199607	0.663532	-0.183231	0.0128494	buffering
MACF1	ENSG00000127603	ENSG00000127603.32	0.24819	0.0260001	0.445543	1.2717e-05	0.160988	0.597333	0.385747	0.0133896	abundance
PABPC4	ENSG00000090621	ENSG00000090621.15	-0.179083	0.0877369	-0.129902	0.00451197	-0.244644	0.32383	-0.151236	0.025869	background
HPCAL4	ENSG00000116983	ENSG00000116983.13	0.735053	0.0487545	-0.671513	1.39073e-05	-0.171898	0.926974	-0.606539	0.000791584	buffering
PPIE	ENSG00000084072	ENSG00000084072.17	-0.0295297	0.836919	-0.41592	2.23321e-05	0.187932	0.768846	-0.412647	0.000260174	buffering
TRIT1	ENSG00000043514	ENSG00000043514.17	-0.0109982	0.94036	-0.508072	6.79324e-06	-0.69903	0.191178	-0.511976	4.35171e-05	buffering
MYCL	ENSG00000116990	ENSG00000116990.12	0.215221	0.475053	-0.0292296	0.749068	0.257643	0.533241	-0.0616988	0.525568	background
MFSD2A	ENSG00000168389	ENSG00000168389.18	0.301943	0.43013	0.435398	0.00180298	0.680727	0.50248	0.460774	0.00472433	buffering
CAP1	ENSG00000131236	ENSG00000131236.18	0.114864	0.331847	-0.0894166	0.0531869	0.161745	0.500296	-0.100401	0.0949075	background
PPT1	ENSG00000131238	ENSG00000131238.18	-0.445967	0.00483286	-0.205796	0.000389542	-0.577967	0.172093	-0.249238	0.0157689	abundance
RLF	ENSG00000117000	ENSG00000117000.9	-0.295252	0.0239462	-0.782061	2.46547e-07	0.421309	0.495721	-0.663476	0.000114113	abundance
ZMPSTE24	ENSG00000084073	ENSG00000084073.10	-0.0386066	0.838299	0.0820954	0.11584	0.137047	0.636824	0.0752814	0.177679	background
COL9A2	ENSG00000049089	ENSG00000049089.15	-0.329933	0.386246	0.480292	0.00395511	-0.168744	0.877201	0.462677	0.0156218	buffering
SMAP2	ENSG00000084070	ENSG00000084070.12	-0.221333	0.284677	-0.607067	1.00981e-06	-0.181973	0.925577	-0.606277	3.96959e-05	buffering
ZFP69B	ENSG00000187801	ENSG00000187801.15	-0.0830381	0.633026	0.0165536	0.820578	-0.0835695	0.775604	0.0171579	0.850031	background
EXO5	ENSG00000164002	ENSG00000164002.12	-0.203817	0.404747	-0.27796	0.0037085	0.145952	0.815639	-0.246688	0.016211	buffering
ZNF684	ENSG00000117010	ENSG00000117010.17	0.0284063	0.882064	-0.379487	0.148636	0.102378	0.745696	-0.398095	0.152339	background
RIMS3	ENSG00000117016	ENSG00000117016.10	-0.324447	0.537863	-0.154546	0.0921788	-0.109511	0.91915	-0.139836	0.178225	background
NFYC	ENSG00000066136	ENSG00000066136.21	-0.286961	0.0443834	0.421218	5.47444e-06	-0.63958	0.366844	0.45501	0.000238529	buffering
KCNQ4	ENSG00000117013	ENSG00000117013.17	0.825829	0.0264792	0.422376	0.00191617	1.31914	0.145502	0.554176	0.00657401	abundance
CTPS1	ENSG00000171793	ENSG00000171793.17	-0.283736	0.0516537	-0.115238	0.00943748	-0.102276	0.775474	-0.0855293	0.13447	background
SCMH1	ENSG00000010803	ENSG00000010803.17	-0.0847312	0.677223	0.224381	0.00275282	-0.433267	0.365608	0.237893	0.00505477	buffering
FOXO6	ENSG00000204060	ENSG00000204060.8	-0.229144	0.495807	-0.258657	0.098387	-0.221601	0.724807	-0.256909	0.15822	background
EDN2	ENSG00000127129	ENSG00000127129.10	-0.0767647	0.859894	-1.16969	5.38305e-07	1.91561	0.527281	-1.16285	1.0312e-05	buffering
HIVEP3	ENSG00000127124	ENSG00000127124.16	0.11056	0.699176	0.130019	0.322124	0.162102	0.728097	0.142554	0.335313	background
FOXJ3	ENSG00000198815	ENSG00000198815.9	-0.538045	0.0115362	-0.266762	0.000646385	-0.811374	0.154418	-0.340307	0.00723194	abundance
RIMKLA	ENSG00000177181	ENSG00000177181.15	-0.321604	0.121273	-0.932697	4.46992e-07	-0.14293	0.938186	-0.923981	3.45704e-05	buffering
PPCS	ENSG00000127125	ENSG00000127125.9	-0.294671	0.0391651	0.0194518	0.724264	-0.301007	0.196596	0.0457289	0.62509	background
CCDC30	ENSG00000186409	ENSG00000186409.19	-0.0418574	0.92851	0.69287	0.00203132	0.143138	0.913953	0.690398	0.00590901	buffering
PPIH	ENSG00000171960	ENSG00000171960.12	-0.24952	0.06062	-0.463401	1.45318e-05	0.00518945	0.991478	-0.414514	0.00137208	buffering
YBX1	ENSG00000065978	ENSG00000065978.19	-0.0552719	0.81313	-0.285241	0.000212166	0.680356	0.353294	-0.278199	0.00101416	buffering
P3H1	ENSG00000117385	ENSG00000117385.16	-0.179817	0.274673	0.125965	0.0293045	-0.369383	0.258665	0.158443	0.0260568	background
C1orf50	ENSG00000164008	ENSG00000164008.17	-0.235595	0.3972	0.20938	0.024431	-0.148214	0.814586	0.198429	0.068558	background
ENSG00000283580	ENSG00000283580	ENSG00000283580.4	0.319709	0.172887	0.136549	0.166895	0.316218	0.425464	0.134636	0.301719	background
SVBP	ENSG00000177868	ENSG00000177868.12	0.349795	0.46002	-0.356731	0.01967	0.794108	0.382326	-0.401995	0.0201784	buffering
ERMAP	ENSG00000164010	ENSG00000164010.15	-0.119582	0.744877	0.728952	0.00167503	0.209355	0.841633	0.711257	0.00519743	buffering
ZNF691	ENSG00000164011	ENSG00000164011.18	0.749627	0.00603833	0.0347906	0.63058	0.750014	0.0924296	0.0360652	0.824228	translation
SLC2A1	ENSG00000117394	ENSG00000117394.24	-0.353005	0.171495	-0.808668	4.15766e-07	-1.46012	0.484612	-0.83505	1.72517e-05	buffering
EBNA1BP2	ENSG00000117395	ENSG00000117395.13	-0.313374	0.0532813	-0.0546482	0.241052	-0.396104	0.156096	-0.104534	0.123027	background
CFAP57	ENSG00000243710	ENSG00000243710.8	-0.100847	0.789276	0.283333	0.344229	0.0405681	0.945738	0.238638	0.426414	background
TMEM125	ENSG00000179178	ENSG00000179178.11	0.7067	0.235171	0.143987	0.0417439	-0.11251	0.917862	0.0932387	0.190934	background
C1orf210	ENSG00000253313	ENSG00000253313.6	-0.182872	0.452912	-0.195866	0.0691788	-0.339541	0.419827	-0.229902	0.0616319	background
CDC20	ENSG00000117399	ENSG00000117399.14	-0.406158	0.0524488	0.0723572	0.17331	-0.47816	0.187956	0.104267	0.185455	background
ELOVL1	ENSG00000066322	ENSG00000066322.15	0.273593	0.174114	0.10194	0.0614033	0.161944	0.678687	0.0811504	0.235287	background
MED8	ENSG00000159479	ENSG00000159479.17	-0.179569	0.0802458	-0.258164	0.0014387	-0.151077	0.484208	-0.224871	0.0808781	background
SZT2	ENSG00000198198	ENSG00000198198.17	0.183112	0.158792	0.178907	0.00471588	0.264606	0.384672	0.200006	0.0182597	buffering
PTPRF	ENSG00000142949	ENSG00000142949.17	0.33386	0.0169021	0.129611	0.0192679	0.378574	0.165988	0.16752	0.10765	abundance
KDM4A	ENSG00000066135	ENSG00000066135.13	0.260041	0.0218012	0.0210129	0.703658	0.271253	0.163139	0.201368	0.0959345	background
ENSG00000284989	ENSG00000284989	ENSG00000284989.1	0.148129	0.250142	-0.0757969	0.156273	0.0853407	0.719224	-0.0451297	0.504718	background
ST3GAL3	ENSG00000126091	ENSG00000126091.21	-0.239036	0.368817	-0.398219	0.00459735	-0.555075	0.359393	-0.444756	0.00690656	buffering
IPO13	ENSG00000117408	ENSG00000117408.11	0.385897	0.0833796	0.215034	0.00518636	0.153701	0.773302	0.170477	0.068132	background
DPH2	ENSG00000132768	ENSG00000132768.14	-0.456027	0.0115247	0.358736	0.000265777	-0.239748	0.581076	0.267432	0.0541237	background
ATP6V0B	ENSG00000117410	ENSG00000117410.14	-0.209066	0.154853	-0.0456769	0.531288	-0.20122	0.400104	-0.0314065	0.767656	background
B4GALT2	ENSG00000117411	ENSG00000117411.18	0.0700761	0.855292	-0.199227	0.00442824	0.214589	0.84457	-0.200437	0.0137868	buffering
CCDC24	ENSG00000159214	ENSG00000159214.13	0.753585	0.025525	-0.159612	0.144102	0.742161	0.179961	-0.150196	0.410713	background
SLC6A9	ENSG00000196517	ENSG00000196517.13	0.118697	0.704497	0.0974707	0.0636683	0.362895	0.526059	0.104364	0.0902977	background
DMAP1	ENSG00000178028	ENSG00000178028.14	0.3737	0.111206	0.0983168	0.0312608	0.336147	0.523627	0.0947858	0.116832	background
ERI3	ENSG00000117419	ENSG00000117419.16	-0.344261	0.0283602	-0.00593568	0.942588	-0.350621	0.126541	-0.217081	0.0312363	translation
RNF220	ENSG00000187147	ENSG00000187147.19	-0.27503	0.142743	-0.0656037	0.306742	-0.34315	0.25948	-0.108996	0.191759	background
TMEM53	ENSG00000126106	ENSG00000126106.14	0.554658	0.0453977	0.280822	0.0324804	0.735001	0.163139	0.392626	0.0443809	background
KIF2C	ENSG00000142945	ENSG00000142945.13	-0.64475	0.00371054	-0.458859	1.13776e-05	-0.347171	0.663059	-0.398846	0.00750468	abundance
RPS8	ENSG00000142937	ENSG00000142937.12	0.177873	0.279065	-0.238569	0.000193957	0.452964	0.501843	-0.24966	0.00158503	buffering
PLK3	ENSG00000173846	ENSG00000173846.14	-0.239934	0.30638	-0.591461	0.00264117	-0.10726	0.874951	-0.558482	0.0139347	buffering
BTBD19	ENSG00000222009	ENSG00000222009.10	-0.836335	0.16311	0.486547	0.429593	-0.900596	0.327834	0.63913	0.423926	background
PTCH2	ENSG00000117425	ENSG00000117425.15	0.310585	0.281829	1.00336	0.00617772	0.659276	0.294744	1.16899	0.00708566	buffering
EIF2B3	ENSG00000070785	ENSG00000070785.17	-0.244832	0.119991	-0.351052	6.3981e-05	-0.277165	0.665322	-0.354377	0.00133997	buffering
HECTD3	ENSG00000126107	ENSG00000126107.15	0.0695333	0.634193	-0.0424946	0.490224	0.0923777	0.709082	-0.0524025	0.469759	background
UROD	ENSG00000126088	ENSG00000126088.14	-0.207015	0.195153	-0.159741	0.00418707	-0.287681	0.502584	-0.168393	0.0182221	buffering
ZSWIM5	ENSG00000162415	ENSG00000162415.7	0.18638	0.414836	0.366842	0.0140012	0.199578	0.695964	0.369893	0.03543	background
MUTYH	ENSG00000132781	ENSG00000132781.22	-0.310903	0.164948	-0.304421	0.00144701	-0.42439	0.492412	-0.319958	0.00800938	buffering
ENSG00000288208	ENSG00000288208	ENSG00000288208.1	0.0165088	0.946543	-0.212117	0.0145379	-0.130929	0.803526	-0.210474	0.0301941	background
TOE1	ENSG00000132773	ENSG00000132773.12	-0.39041	0.0917108	0.38074	8.05974e-05	-0.509115	0.580163	0.390326	0.00146278	buffering
TESK2	ENSG00000070759	ENSG00000070759.17	0.69558	0.0499277	0.157322	0.156433	0.715419	0.224967	0.16989	0.3136	background
CCDC163	ENSG00000280670	ENSG00000280670.3	-0.0644339	0.836801	0.0186723	0.826064	-0.0640625	0.906144	0.0185617	0.856525	background
MMACHC	ENSG00000132763	ENSG00000132763.15	-0.305878	0.44632	0.291373	0.000970045	1.01255	0.255284	0.253451	0.00263261	buffering
PRDX1	ENSG00000117450	ENSG00000117450.15	-0.145593	0.546326	-0.475511	8.13655e-07	1.77905	0.447	-0.467794	3.29462e-05	buffering
AKR1A1	ENSG00000117448	ENSG00000117448.14	-0.111208	0.507205	0.0173967	0.760727	-0.0830841	0.744606	-0.00581956	0.930868	background
NASP	ENSG00000132780	ENSG00000132780.17	-0.716218	0.00363267	-0.599474	9.05059e-07	0.370826	0.767583	-0.494864	0.000695668	abundance
CCDC17	ENSG00000159588	ENSG00000159588.15	-0.322964	0.348292	-0.16432	0.519442	-0.338437	0.526673	-0.185629	0.549523	background
GPBP1L1	ENSG00000159592	ENSG00000159592.11	0.27218	0.0264854	-0.294679	8.47355e-05	0.220626	0.527348	-0.275851	0.012505	buffering
TMEM69	ENSG00000159596	ENSG00000159596.7	-0.431366	0.420008	-0.203383	0.00676125	-0.366359	0.803777	-0.201467	0.0232849	buffering
IPP	ENSG00000197429	ENSG00000197429.11	-0.12132	0.351923	-0.136048	0.0589109	-0.173235	0.483011	-0.158046	0.0791268	background
MAST2	ENSG00000086015	ENSG00000086015.23	0.141498	0.325213	-0.16112	0.0104315	0.0171413	0.963263	-0.14031	0.0546386	background
PIK3R3	ENSG00000117461	ENSG00000117461.15	0.387355	0.0239462	0.92838	8.50951e-09	0.06512	0.981757	0.921408	3.56439e-06	abundance
P3R3URF-PIK3R3	ENSG00000278139	ENSG00000278139.1	0.403989	0.0409651	0.949619	4.42789e-07	0.963892	0.460055	0.99793	4.52866e-05	abundance
TSPAN1	ENSG00000117472	ENSG00000117472.10	0.462838	0.0959667	0.325622	0.000287272	0.123744	0.911411	0.298745	0.00556836	buffering
POMGNT1	ENSG00000085998	ENSG00000085998.15	0.247399	0.132056	-0.0346235	0.536861	0.25614	0.338106	-0.0439247	0.57911	background
RAD54L	ENSG00000085999	ENSG00000085999.13	-0.618693	0.0183649	-1.44687	5.02874e-09	-1.67333	0.626076	-1.47873	3.06306e-06	abundance
LRRC41	ENSG00000132128	ENSG00000132128.18	0.298003	0.0407439	0.475784	1.04813e-05	0.0642505	0.926188	0.436085	0.00122049	abundance
UQCRH	ENSG00000173660	ENSG00000173660.12	-0.243493	0.339649	-0.345147	0.000132891	-0.767235	0.427753	-0.364302	0.000773348	buffering
NSUN4	ENSG00000117481	ENSG00000117481.12	0.0438587	0.77334	0.0972253	0.0954288	0.0740332	0.806366	0.0999286	0.14798	background
FAAH	ENSG00000117480	ENSG00000117480.16	0.158301	0.421412	-0.112535	0.0879402	0.0518696	0.901643	-0.0940446	0.217212	background
MKNK1	ENSG00000079277	ENSG00000079277.22	0.240687	0.162167	0.396708	0.000664807	0.589821	0.201627	0.473409	0.00131705	buffering
ATPAF1	ENSG00000123472	ENSG00000123472.13	-0.300873	0.0237227	-0.384912	1.64943e-05	-0.1963	0.691962	-0.360379	0.00316607	abundance
EFCAB14	ENSG00000159658	ENSG00000159658.15	0.127952	0.508025	0.0671694	0.104572	-0.0372622	0.928894	0.0579503	0.248703	background
PDZK1IP1	ENSG00000162366	ENSG00000162366.8	0.835303	0.00700528	0.190501	0.00649485	1.07201	0.119366	0.261055	0.034338	translation
STIL	ENSG00000123473	ENSG00000123473.17	-0.547535	0.0253657	-0.360254	0.000439797	-0.934594	0.177941	-0.44595	0.00330767	abundance
CMPK1	ENSG00000162368	ENSG00000162368.15	-0.515588	0.0115194	-0.22836	0.00557988	-0.647118	0.139862	-0.303841	0.0369973	abundance
TRABD2B	ENSG00000269113	ENSG00000269113.4	0.947446	0.0656615	1.41539	0.000220192	1.84397	0.249817	1.63389	0.00137208	buffering
SPATA6	ENSG00000132122	ENSG00000132122.12	0.226832	0.39419	-0.0463069	0.815943	0.260627	0.443515	-0.160246	0.384553	background
BEND5	ENSG00000162373	ENSG00000162373.13	0.466257	0.46002	-1.84063	0.000439955	0.0364361	0.986189	-1.79403	0.00243283	buffering
FAF1	ENSG00000185104	ENSG00000185104.21	-0.270594	0.0213013	-0.450495	2.0769e-05	-0.280645	0.376489	-0.457579	0.00910336	abundance
CDKN2C	ENSG00000123080	ENSG00000123080.12	-0.307933	0.519441	-0.20133	0.0118352	-0.350239	0.767556	-0.202792	0.0308838	background
RNF11	ENSG00000123091	ENSG00000123091.5	0.590407	0.0208878	0.0925918	0.192907	0.616157	0.14616	0.114154	0.353695	background
TTC39A	ENSG00000085831	ENSG00000085831.16	0.423727	0.00795227	0.394285	0.000295623	0.0380945	0.889018	0.081261	0.423057	abundance
EPS15	ENSG00000085832	ENSG00000085832.18	-0.0685509	0.506365	0.0350032	0.461736	-0.0876607	0.641938	0.0531158	0.368845	background
OSBPL9	ENSG00000117859	ENSG00000117859.19	0.119706	0.381535	-0.102185	0.0886457	0.157376	0.541678	-0.113827	0.129458	background
NRDC	ENSG00000078618	ENSG00000078618.23	0.00869851	0.950032	-0.199966	0.00061862	0.00785039	0.986141	-0.199961	0.00398189	buffering
RAB3B	ENSG00000169213	ENSG00000169213.7	0.568392	0.0047372	0.313759	7.57561e-05	0.766911	0.21973	0.360325	0.00607658	abundance
TXNDC12	ENSG00000117862	ENSG00000117862.14	-0.199502	0.325717	-0.263758	0.000486125	-0.697061	0.272283	-0.29058	0.00143508	buffering
ENSG00000285839	ENSG00000285839	ENSG00000285839.1	0.628235	0.270194	-0.22249	0.00449596	0.939471	0.527868	-0.233691	0.0146981	buffering
KTI12	ENSG00000198841	ENSG00000198841.4	0.295899	0.223121	0.193936	0.0141994	0.313875	0.560646	0.196621	0.0461676	background
BTF3L4	ENSG00000134717	ENSG00000134717.18	0.224516	0.510933	-0.0781407	0.11006	0.289313	0.660403	-0.081025	0.178472	background
ZFYVE9	ENSG00000157077	ENSG00000157077.16	0.0872637	0.386688	-0.0253493	0.627442	0.0744868	0.689447	0.0061545	0.932117	background
CC2D1B	ENSG00000154222	ENSG00000154222.15	0.113268	0.522633	0.274147	0.0244592	0.0425147	0.91849	0.256756	0.063199	background
ORC1	ENSG00000085840	ENSG00000085840.13	-0.913519	0.000775525	-0.949323	2.1058e-07	-0.940198	0.453704	-0.955366	0.00134973	abundance
PRPF38A	ENSG00000134748	ENSG00000134748.13	-0.205142	0.209279	-0.187763	0.0035054	-0.482311	0.233937	-0.223675	0.00588928	buffering
TUT4	ENSG00000134744	ENSG00000134744.14	-0.137636	0.384107	-0.0953331	0.115026	-0.140298	0.638148	-0.0960214	0.202186	background
COA7	ENSG00000162377	ENSG00000162377.6	-0.0923204	0.655785	0.646221	2.71154e-06	-0.645547	0.611025	0.654352	4.54037e-05	buffering
ZYG11B	ENSG00000162378	ENSG00000162378.13	-0.368845	0.265865	-0.236971	0.0018651	-0.451073	0.650693	-0.241018	0.00933688	buffering
ZYG11A	ENSG00000203995	ENSG00000203995.11	-0.258284	0.453022	-0.457425	0.0204529	0.226767	0.700644	-0.362654	0.0455736	background
ECHDC2	ENSG00000121310	ENSG00000121310.17	0.409057	0.0797234	0.192633	0.00528279	0.479234	0.391382	0.203456	0.0288116	background
SCP2	ENSG00000116171	ENSG00000116171.19	-0.249011	0.0393923	-0.133265	0.0147805	-0.31107	0.202195	-0.180587	0.0535531	abundance
CPT2	ENSG00000157184	ENSG00000157184.7	-0.545022	0.0368905	-0.408268	3.00287e-05	-1.4088	0.189274	-0.473959	0.000344623	abundance
CZIB	ENSG00000162384	ENSG00000162384.14	-0.0712847	0.764341	0.176881	0.0279111	0.0996989	0.843679	0.16827	0.0574658	background
MAGOH	ENSG00000162385	ENSG00000162385.11	-0.606	0.0501691	-0.311129	0.00105917	-0.498151	0.556405	-0.296023	0.0180403	buffering
LRP8	ENSG00000157193	ENSG00000157193.18	0.161995	0.264215	-0.125628	0.062664	0.0614203	0.83392	-0.0878961	0.263072	background
NDC1	ENSG00000058804	ENSG00000058804.12	-0.797845	0.0113038	-0.565991	5.9715e-07	-0.786634	0.762944	-0.565643	0.000112831	abundance
YIPF1	ENSG00000058799	ENSG00000058799.15	0.0957564	0.559516	0.042553	0.478241	0.128813	0.627849	0.0552187	0.433392	background
DIO1	ENSG00000211452	ENSG00000211452.12	1.67566	0.0205144	-0.202704	0.55236	1.81272	0.100999	-0.648896	0.226862	translation
HSPB11	ENSG00000081870	ENSG00000081870.12	-0.540244	0.0756462	-0.346203	0.00123	-0.720508	0.379325	-0.372743	0.0089911	buffering
LRRC42	ENSG00000116212	ENSG00000116212.16	-0.210232	0.131283	-0.525703	4.07461e-06	0.195655	0.799778	-0.491132	0.000212234	buffering
TMEM59	ENSG00000116209	ENSG00000116209.12	-0.134435	0.309717	-0.176897	0.013553	-0.225896	0.414779	-0.202569	0.0244081	buffering
TCEANC2	ENSG00000116205	ENSG00000116205.14	-0.119325	0.601852	-0.1606	0.0286687	0.188326	0.627551	-0.136745	0.0613162	background
ENSG00000256407	ENSG00000256407	ENSG00000256407.2	0.353637	0.492404	-0.248505	0.115795	0.0947994	0.923896	-0.207646	0.227227	background
CYB5RL	ENSG00000215883	ENSG00000215883.11	-0.299065	0.553374	-0.094445	0.102649	-0.414085	0.659721	-0.0986334	0.156168	background
MRPL37	ENSG00000116221	ENSG00000116221.15	-0.319352	0.0141993	-0.471105	1.2939e-06	-0.840096	0.178065	-0.550773	0.000125904	abundance
SSBP3	ENSG00000157216	ENSG00000157216.17	-0.0350124	0.882024	0.312019	3.80718e-05	0.363045	0.770268	0.310686	0.000452821	buffering
ACOT11	ENSG00000162390	ENSG00000162390.18	0.586705	0.00839407	0.503113	4.83773e-05	0.329832	0.626951	0.427981	0.0140246	abundance
MROH7	ENSG00000184313	ENSG00000184313.20	0.327391	0.519441	1.52	0.00249359	-0.595609	0.593505	1.36277	0.00612704	buffering
MROH7-TTC4	ENSG00000271723	ENSG00000271723.5	-0.194669	0.325592	0.174989	0.00636685	-0.0305155	0.957583	0.16073	0.0324005	background
TTC4	ENSG00000243725	ENSG00000243725.7	-0.12369	0.409472	0.152645	0.0133195	0.0356941	0.92316	0.131221	0.057991	background
PARS2	ENSG00000162396	ENSG00000162396.6	-0.579174	0.028574	-0.283421	0.0230533	-0.22027	0.522192	-0.0400768	0.77889	background
DHCR24	ENSG00000116133	ENSG00000116133.13	0.158316	0.178642	0.0181605	0.613375	0.171578	0.399128	0.0258733	0.606158	background
USP24	ENSG00000162402	ENSG00000162402.15	-0.0106125	0.944109	0.162812	0.00881869	-0.0629782	0.860394	0.163536	0.02426	buffering
ENSG00000284686	ENSG00000284686	ENSG00000284686.1	0.436363	0.108708	0.553732	0.0114412	0.287325	0.60846	0.4678	0.0872563	background
PLPP3	ENSG00000162407	ENSG00000162407.9	0.254266	0.43794	0.451844	0.000141509	0.0687161	0.96257	0.445494	0.00116051	buffering
PRKAA2	ENSG00000162409	ENSG00000162409.12	-0.382764	0.0111577	-0.233088	0.00360045	-0.376924	0.208775	-0.227351	0.13447	abundance
OMA1	ENSG00000162600	ENSG00000162600.12	0.0522292	0.802963	0.0610067	0.341214	0.162502	0.562066	0.0723231	0.263848	background
TACSTD2	ENSG00000184292	ENSG00000184292.7	-0.0681195	0.767554	0.691031	0.000275047	-0.859286	0.131474	0.72724	0.000130189	translation
MYSM1	ENSG00000162601	ENSG00000162601.12	0.0108682	0.954203	-0.0193528	0.783936	0.0143915	0.96495	-0.0197649	0.817284	background
JUN	ENSG00000177606	ENSG00000177606.9	0.326956	0.115559	-0.490323	8.87616e-05	0.82017	0.259919	-0.553789	0.000553686	buffering
FGGY	ENSG00000172456	ENSG00000172456.18	0.454245	0.0388455	0.234705	0.0429485	0.31554	0.374448	0.117057	0.482401	background
HOOK1	ENSG00000134709	ENSG00000134709.13	-0.303258	0.0732501	0.0132094	0.827355	-0.302738	0.261511	0.0111868	0.907501	background
CYP2J2	ENSG00000134716	ENSG00000134716.11	0.174477	0.500404	0.468556	0.00391151	-0.15889	0.803215	0.425243	0.012871	buffering
NFIA	ENSG00000162599	ENSG00000162599.18	0.0683483	0.610452	0.430706	0.00028326	0.375585	0.279053	0.464113	0.000499968	buffering
TM2D1	ENSG00000162604	ENSG00000162604.13	-0.142531	0.367848	-0.0136418	0.862765	-0.149623	0.550595	-0.0385127	0.684704	background
PATJ	ENSG00000132849	ENSG00000132849.22	-0.110653	0.346905	-0.212261	0.00174256	0.05796	0.855699	-0.182172	0.015658	buffering
USP1	ENSG00000162607	ENSG00000162607.13	-0.682967	0.0140312	-0.401265	8.66648e-06	-0.875498	0.544127	-0.41185	0.00065567	abundance
DOCK7	ENSG00000116641	ENSG00000116641.18	-0.293465	0.0567098	-0.287006	0.000223136	-0.128571	0.807011	-0.257747	0.00877346	buffering
ATG4C	ENSG00000125703	ENSG00000125703.15	-0.152394	0.198775	0.0121154	0.911359	-0.150836	0.454658	-0.0235702	0.882033	background
ITGB3BP	ENSG00000142856	ENSG00000142856.18	-0.698909	0.0942663	-0.2681	0.0119906	-0.511452	0.561507	-0.236543	0.0823915	background
ALG6	ENSG00000088035	ENSG00000088035.18	-0.211009	0.471841	0.304794	0.00887233	-0.192385	0.791914	0.302928	0.0253095	background
EFCAB7	ENSG00000203965	ENSG00000203965.13	-0.240085	0.448068	-0.37599	0.000224816	-0.943408	0.373904	-0.398311	0.000828579	buffering
PGM1	ENSG00000079739	ENSG00000079739.17	0.039654	0.82936	-0.548104	5.58837e-06	0.185927	0.871494	-0.549464	9.25947e-05	buffering
ROR1	ENSG00000185483	ENSG00000185483.13	-0.0421216	0.803552	0.223767	0.00348934	-0.0111148	0.980925	0.222649	0.0119675	buffering
CACHD1	ENSG00000158966	ENSG00000158966.16	-0.125129	0.409285	0.681654	0.0622181	-0.214077	0.423585	0.836293	0.0470468	background
RAVER2	ENSG00000162437	ENSG00000162437.15	-0.0108736	0.943056	0.00707698	0.913072	-0.00934297	0.971878	0.00636311	0.937323	background
JAK1	ENSG00000162434	ENSG00000162434.14	0.415401	0.0160719	0.0684659	0.653973	0.414812	0.137953	0.0608713	0.856591	translation
AK4	ENSG00000162433	ENSG00000162433.15	-0.506519	0.0130218	-0.621796	1.11119e-07	0.562625	0.823732	-0.598033	2.56491e-05	abundance
DNAJC6	ENSG00000116675	ENSG00000116675.16	0.946294	0.0223529	0.334669	0.00326917	1.98257	0.0230177	0.574402	0.000168061	translation
LEPROT	ENSG00000213625	ENSG00000213625.9	0.40726	0.041039	0.603509	1.81073e-05	0.596532	0.460055	0.634666	0.000777356	abundance
LEPR	ENSG00000116678	ENSG00000116678.20	-0.448583	0.265865	0.104881	0.368647	-0.328524	0.583819	0.0527861	0.711095	background
PDE4B	ENSG00000184588	ENSG00000184588.18	0.048057	0.955683	-0.0355927	0.962079	0.029914	0.979502	-0.011826	0.988183	background
DNAI4	ENSG00000152763	ENSG00000152763.17	1.35383	0.0171267	0.90719	0.0169562	1.37081	0.196827	0.92438	0.139639	abundance
MIER1	ENSG00000198160	ENSG00000198160.15	-0.0483312	0.820771	-0.176253	0.0254216	0.173695	0.652298	-0.16674	0.0440423	background
SLC35D1	ENSG00000116704	ENSG00000116704.8	-0.114738	0.810901	0.954221	0.0234699	-0.298791	0.762205	0.974079	0.0375714	background
SERBP1	ENSG00000142864	ENSG00000142864.15	-0.183681	0.131162	-0.277794	0.000178869	-0.230314	0.559823	-0.286045	0.00310204	buffering
GADD45A	ENSG00000116717	ENSG00000116717.13	-0.14789	0.531198	-0.481119	0.000101184	-0.474756	0.593239	-0.494321	0.000604353	buffering
GNG12	ENSG00000172380	ENSG00000172380.6	0.133385	0.44243	0.0732147	0.256544	0.145804	0.630385	0.0771578	0.331945	background
WLS	ENSG00000116729	ENSG00000116729.14	0.396657	0.0275421	0.201691	0.00144701	0.440864	0.345963	0.210901	0.0221807	abundance
DEPDC1	ENSG00000024526	ENSG00000024526.17	-0.372232	0.0360834	0.00272165	0.966223	-0.372359	0.184475	0.00608711	0.957584	background
LRRC40	ENSG00000066557	ENSG00000066557.6	0.0322414	0.835794	-0.149844	0.127366	-0.0362318	0.905526	-0.139498	0.18413	background
SRSF11	ENSG00000116754	ENSG00000116754.14	-0.285559	0.057252	-0.109048	0.045319	-0.311184	0.282783	-0.121154	0.141818	background
ANKRD13C	ENSG00000118454	ENSG00000118454.13	0.198148	0.210878	0.199738	0.0327844	0.147219	0.641503	0.175881	0.133153	background
CTH	ENSG00000116761	ENSG00000116761.12	-0.113389	0.487003	0.0313247	0.82971	-0.10112	0.693218	-0.0218686	0.895523	background
ZRANB2	ENSG00000132485	ENSG00000132485.14	-0.473817	0.019953	0.0878209	0.133449	-0.483328	0.165988	0.0948916	0.352517	background
FPGT-TNNI3K	ENSG00000259030	ENSG00000259030.8	-0.43459	0.13474	0.0597477	0.532193	-0.525769	0.194531	0.151878	0.168756	background
FPGT	ENSG00000254685	ENSG00000254685.8	-0.216053	0.288712	0.0882235	0.285339	-0.205175	0.547886	0.0825562	0.429853	background
CRYZ	ENSG00000116791	ENSG00000116791.14	-0.705737	0.00303568	-0.523293	4.092e-05	-0.307027	0.615592	-0.364695	0.0470468	abundance
TYW3	ENSG00000162623	ENSG00000162623.16	-0.403407	0.0556929	-0.00932803	0.881016	-0.398762	0.216112	0.0125201	0.898968	background
SLC44A5	ENSG00000137968	ENSG00000137968.17	0.928739	0.281394	2.2438	0.000132754	1.68972	0.592132	2.31798	0.000888044	buffering
ACADM	ENSG00000117054	ENSG00000117054.15	-0.617816	0.011548	-0.421954	2.48571e-05	-0.192182	0.850049	-0.366785	0.00450487	abundance
RABGGTB	ENSG00000137955	ENSG00000137955.16	-0.000639775	0.996018	-0.365395	4.60212e-05	-0.000798722	0.99837	-0.365395	0.000460538	buffering
PIGK	ENSG00000142892	ENSG00000142892.15	-0.474159	0.0253657	-0.181813	0.0112542	-0.475533	0.27192	-0.182337	0.10229	abundance
AK5	ENSG00000154027	ENSG00000154027.19	0.818001	0.0191316	0.447129	0.01198	1.34426	0.0653669	0.811717	0.00247555	translation
ZZZ3	ENSG00000036549	ENSG00000036549.13	0.131397	0.52598	0.0813056	0.156115	0.00646358	0.985531	0.0650686	0.318537	background
USP33	ENSG00000077254	ENSG00000077254.14	0.134432	0.414251	0.0920902	0.0522377	0.310363	0.327903	0.109634	0.0575522	background
MIGA1	ENSG00000180488	ENSG00000180488.17	0.214815	0.215735	0.118109	0.0586546	0.218451	0.518118	0.11907	0.139992	background
NEXN	ENSG00000162614	ENSG00000162614.19	0.229273	0.634859	1.09751	0.0409836	0.891615	0.194531	1.2983	0.00815786	buffering
FUBP1	ENSG00000162613	ENSG00000162613.18	-0.352594	0.010359	0.0927313	0.098113	-0.370239	0.132558	0.131864	0.31671	translation
DNAJB4	ENSG00000162616	ENSG00000162616.9	-0.321939	0.0628256	0.0471921	0.620448	-0.308351	0.256201	-0.00243699	0.988632	background
PTGFR	ENSG00000122420	ENSG00000122420.10	0.416985	0.144038	0.802588	7.49949e-06	-0.0657802	0.969572	0.771944	0.000233871	buffering
IFI44	ENSG00000137965	ENSG00000137965.11	0.24409	0.521663	0.771248	0.0197905	-0.232347	0.741595	0.650359	0.0408688	background
ADGRL2	ENSG00000117114	ENSG00000117114.21	0.531044	0.00274776	1.07955	2.65519e-07	-0.018379	0.981565	0.868711	0.00182075	abundance
TTLL7	ENSG00000137941	ENSG00000137941.17	0.286289	0.0704286	-0.0789936	0.146449	0.306844	0.275039	-0.0914147	0.261859	background
PRKACB	ENSG00000142875	ENSG00000142875.21	-0.643451	0.00840585	-0.00592418	0.915531	-0.644571	0.0998422	-0.0161045	0.885499	translation
SAMD13	ENSG00000203943	ENSG00000203943.9	-0.131749	0.728332	-0.505585	0.00651935	0.0314456	0.974838	-0.495737	0.0166554	buffering
DNASE2B	ENSG00000137976	ENSG00000137976.8	0.0588023	0.879193	0.642431	0.000178181	-0.635393	0.599248	0.634891	0.000721962	buffering
RPF1	ENSG00000117133	ENSG00000117133.11	-0.285113	0.182822	-0.088538	0.154804	-0.45232	0.191796	-0.139759	0.0635119	background
GNG5	ENSG00000174021	ENSG00000174021.12	-0.559923	0.0686823	-0.123625	0.0858204	-0.857607	0.11237	-0.211701	0.0259819	translation
SPATA1	ENSG00000122432	ENSG00000122432.19	0.150342	0.717128	-0.239681	0.524553	0.160856	0.812969	-0.24702	0.565248	background
CTBS	ENSG00000117151	ENSG00000117151.13	-0.298554	0.325036	-0.311054	0.00537074	-0.468787	0.521665	-0.32967	0.0142021	buffering
SSX2IP	ENSG00000117155	ENSG00000117155.17	-0.55955	0.00204617	-0.523553	5.58837e-06	-0.410682	0.450547	-0.458334	0.0168467	abundance
LPAR3	ENSG00000171517	ENSG00000171517.6	-0.674697	0.0373829	-0.416268	4.65551e-05	-1.16158	0.36712	-0.451175	0.00102141	abundance
MCOLN2	ENSG00000153898	ENSG00000153898.13	-0.0820225	0.692151	0.331937	0.0618137	-0.109819	0.787254	0.338974	0.093767	background
DNAI3	ENSG00000162643	ENSG00000162643.13	-0.408461	0.42168	0.729192	0.097334	-0.280292	0.768834	0.664992	0.188047	background
SYDE2	ENSG00000097096	ENSG00000097096.10	0.866269	0.00408645	0.385493	0.188244	0.81109	0.0941391	0.0479654	0.949563	translation
C1orf52	ENSG00000162642	ENSG00000162642.14	-0.0299992	0.850017	0.203618	0.00732762	-0.0264696	0.947931	0.203483	0.0203292	buffering
BCL10	ENSG00000142867	ENSG00000142867.14	0.273353	0.121544	-0.0501952	0.485997	0.307419	0.273985	-0.0946458	0.328221	background
DDAH1	ENSG00000153904	ENSG00000153904.21	-0.198546	0.333398	-0.110054	0.0564647	-0.232699	0.569588	-0.114625	0.111399	background
CCN1	ENSG00000142871	ENSG00000142871.18	0.195028	0.51809	0.129282	0.160723	0.217905	0.681413	0.133088	0.221395	background
ZNHIT6	ENSG00000117174	ENSG00000117174.11	-0.344349	0.0739149	0.465009	0.000354284	-0.556647	0.322797	0.520308	0.00316053	buffering
COL24A1	ENSG00000171502	ENSG00000171502.15	0.595814	0.0706948	0.0657046	0.903512	0.606471	0.205071	0.427101	0.558755	background
ODF2L	ENSG00000122417	ENSG00000122417.16	0.0687789	0.547221	0.349179	0.000898144	0.289334	0.252766	0.397974	0.000768819	buffering
SH3GLB1	ENSG00000097033	ENSG00000097033.15	-0.252807	0.175126	0.236233	0.00410966	0.0486763	0.918423	0.180852	0.0397665	background
SELENOF	ENSG00000183291	ENSG00000183291.18	-0.0720374	0.729148	-0.0564667	0.22497	-0.0808946	0.839304	-0.056984	0.321486	background
HS2ST1	ENSG00000153936	ENSG00000153936.18	-0.139622	0.302805	0.0914476	0.0348135	-0.291329	0.31256	0.109541	0.0477887	background
ENSG00000267561	ENSG00000267561	ENSG00000267561.2	-0.154352	0.252368	0.152196	0.0363663	-0.106066	0.701409	0.131652	0.146308	background
LMO4	ENSG00000143013	ENSG00000143013.13	0.222943	0.459175	0.712709	9.44856e-07	-1.53287	0.466434	0.692651	2.26071e-05	buffering
PKN2	ENSG00000065243	ENSG00000065243.20	-0.222998	0.196327	-0.138296	0.036119	-0.294375	0.387784	-0.156965	0.0676788	background
GTF2B	ENSG00000137947	ENSG00000137947.12	0.0184714	0.925151	0.299032	0.00430026	0.220701	0.583554	0.303229	0.00825606	buffering
KYAT3	ENSG00000137944	ENSG00000137944.18	-0.232189	0.338907	0.0795148	0.411707	-0.229046	0.558838	0.0776633	0.520257	background
RBMXL1	ENSG00000213516	ENSG00000213516.10	0.272935	0.0534004	0.583285	6.53673e-05	0.180884	0.689705	0.544281	0.00481774	buffering
GBP2	ENSG00000162645	ENSG00000162645.13	1.14316	0.00613522	1.10776	0.00158933	1.22979	0.182532	1.19826	0.0532667	abundance
LRRC8B	ENSG00000197147	ENSG00000197147.15	-0.000220964	0.999507	0.516468	4.08538e-05	0.285091	0.826556	0.516458	0.000336911	buffering
LRRC8C	ENSG00000171488	ENSG00000171488.15	0.420835	0.233257	0.326212	0.0163807	1.1636	0.0610343	0.468552	0.000502956	translation
ENSG00000271949	ENSG00000271949	ENSG00000271949.1	-0.447129	0.458297	0.520508	0.000619715	-0.25304	0.910646	0.514061	0.00325502	buffering
LRRC8D	ENSG00000171492	ENSG00000171492.14	0.200639	0.348225	0.396571	7.35073e-05	0.178643	0.860544	0.395569	0.000824965	buffering
ZNF326	ENSG00000162664	ENSG00000162664.17	-0.242973	0.0566976	0.420921	0.000152428	-0.508875	0.149005	0.546543	0.000828579	buffering
ZNF644	ENSG00000122482	ENSG00000122482.22	-0.121965	0.454524	0.306835	0.00341786	0.113616	0.768708	0.268952	0.0140471	buffering
HFM1	ENSG00000162669	ENSG00000162669.16	0.10969	0.768412	0.0411949	0.934069	0.103613	0.863351	0.00527682	0.99295	background
CDC7	ENSG00000097046	ENSG00000097046.13	-0.429116	0.00507311	-0.431132	0.000143485	-0.453575	0.199035	-0.457022	0.0430628	abundance
TGFBR3	ENSG00000069702	ENSG00000069702.11	0.198149	0.323578	-0.111386	0.0734418	0.119229	0.768708	-0.0974087	0.195725	background
EPHX4	ENSG00000172031	ENSG00000172031.7	-1.04844	0.0236747	-0.259488	0.14397	-0.72103	0.207687	0.0717089	0.770479	background
BTBD8	ENSG00000189195	ENSG00000189195.15	0.249028	0.344969	-0.454401	0.000304067	-0.860041	0.123559	-0.376057	0.00038052	translation
GLMN	ENSG00000174842	ENSG00000174842.17	-0.452554	0.0175154	-0.0744215	0.4817	-0.490834	0.111431	-0.242925	0.192326	translation
RPAP2	ENSG00000122484	ENSG00000122484.9	-0.162899	0.330715	0.364092	0.00254061	-0.114799	0.803485	0.353452	0.0132621	buffering
EVI5	ENSG00000067208	ENSG00000067208.17	0.330398	0.027216	0.0351398	0.656606	0.327971	0.178065	0.0196012	0.903502	background
RPL5	ENSG00000122406	ENSG00000122406.14	-0.0556768	0.623234	-0.335324	2.08103e-05	0.235999	0.60087	-0.324434	0.000333604	buffering
DIPK1A	ENSG00000154511	ENSG00000154511.12	-0.555162	0.0593117	-0.380581	0.0100329	-0.22949	0.681053	-0.24187	0.168864	background
MTF2	ENSG00000143033	ENSG00000143033.18	-0.244715	0.085393	-0.279722	0.00156205	-0.338716	0.335453	-0.314509	0.0111712	buffering
TMED5	ENSG00000117500	ENSG00000117500.13	-0.34243	0.0368905	0.164662	0.0250968	-0.272621	0.358698	0.117729	0.294199	background
CCDC18	ENSG00000122483	ENSG00000122483.18	-0.30455	0.0828165	0.0044628	0.964178	-0.302588	0.264582	-0.0575587	0.674027	background
DR1	ENSG00000117505	ENSG00000117505.13	-0.57962	0.108798	-0.154042	0.00253254	-0.673679	0.57465	-0.156896	0.0162441	buffering
FNBP1L	ENSG00000137942	ENSG00000137942.18	0.15444	0.236415	0.275596	0.000987868	0.0337932	0.932135	0.249672	0.0113556	buffering
BCAR3	ENSG00000137936	ENSG00000137936.18	-0.276652	0.373575	-0.700184	6.24395e-05	-1.48387	0.17344	-0.767202	0.000117332	buffering
DNTTIP2	ENSG00000067334	ENSG00000067334.14	-0.306767	0.037309	0.0757671	0.234824	-0.313748	0.208544	0.0869227	0.436526	background
GCLM	ENSG00000023909	ENSG00000023909.10	-0.347051	0.082086	-0.267309	0.00302738	-0.669908	0.161755	-0.347391	0.00435727	buffering
ARHGAP29	ENSG00000137962	ENSG00000137962.13	0.423637	0.0513051	0.473746	1.44275e-05	-0.238466	0.816656	0.418939	0.000831822	buffering
ABCD3	ENSG00000117528	ENSG00000117528.14	-0.00251143	0.98543	0.0276258	0.659371	0.0105085	0.966202	0.0271451	0.712182	background
F3	ENSG00000117525	ENSG00000117525.14	0.951571	0.145313	0.924776	0.0738229	0.920081	0.423297	0.899851	0.179485	background
SLC44A3	ENSG00000143036	ENSG00000143036.17	0.593546	0.0205161	0.490014	0.0340914	0.416163	0.293471	0.177204	0.622942	background
ALG14	ENSG00000172339	ENSG00000172339.10	-0.426219	0.230289	0.132916	0.168913	-0.276205	0.633602	0.0909098	0.43472	background
TLCD4	ENSG00000152078	ENSG00000152078.10	0.444654	0.188778	-0.4042	4.53117e-05	1.38228	0.345197	-0.434125	0.000368491	buffering
TLCD4-RWDD3	ENSG00000271092	ENSG00000271092.5	0.192752	0.586596	-0.279914	0.0105562	0.283105	0.735754	-0.285366	0.0240611	buffering
RWDD3	ENSG00000122481	ENSG00000122481.17	-0.295735	0.110436	-0.16306	0.175122	-0.300203	0.339383	-0.168539	0.324891	background
PTBP2	ENSG00000117569	ENSG00000117569.20	-0.18797	0.075309	0.00716196	0.954863	-0.187145	0.308686	-0.126008	0.592617	background
DPYD	ENSG00000188641	ENSG00000188641.14	1.05141	0.0188733	-0.203012	0.757045	1.07576	0.114904	-0.689875	0.537818	translation
SNX7	ENSG00000162627	ENSG00000162627.17	-0.363433	0.0620048	-0.169513	0.0993841	-0.317317	0.334477	-0.125011	0.413459	background
PALMD	ENSG00000099260	ENSG00000099260.12	0.853094	0.0027952	1.12505	4.2136e-06	0.673074	0.517335	1.05638	0.00471841	abundance
FRRS1	ENSG00000156869	ENSG00000156869.14	0.051499	0.753715	-0.314271	0.000653409	-0.233753	0.588763	-0.302777	0.00256473	buffering
AGL	ENSG00000162688	ENSG00000162688.17	-0.100297	0.440872	0.136667	0.0623	-0.184821	0.43375	0.168053	0.0521818	background
SLC35A3	ENSG00000117620	ENSG00000117620.15	-0.279505	0.263633	-0.407242	0.000737153	-0.868951	0.200392	-0.469548	0.00101432	buffering
ENSG00000283761	ENSG00000283761	ENSG00000283761.1	-0.256041	0.17334	-0.124478	0.0597091	-0.273986	0.445047	-0.12967	0.135864	background
MFSD14A	ENSG00000156875	ENSG00000156875.14	-0.176752	0.300896	-0.0883082	0.11849	-0.176109	0.580581	-0.0881531	0.2195	background
SASS6	ENSG00000156876	ENSG00000156876.10	-0.710407	0.00339966	-0.418539	4.51846e-05	-1.35818	0.0894378	-0.593629	0.000770768	translation
TRMT13	ENSG00000122435	ENSG00000122435.11	-0.279616	0.0738882	0.103497	0.152049	-0.291736	0.284569	0.115368	0.295227	background
LRRC39	ENSG00000122477	ENSG00000122477.14	0.69125	0.0675545	0.253475	0.450758	0.582393	0.258883	-0.099717	0.83332	background
DBT	ENSG00000137992	ENSG00000137992.15	-0.650992	0.0134109	-0.450487	2.27819e-06	-1.64523	0.324542	-0.489369	0.000137575	abundance
RTCA	ENSG00000137996	ENSG00000137996.13	0.0901164	0.562823	0.160315	0.00920626	0.0752655	0.856341	0.159128	0.0298883	background
CDC14A	ENSG00000079335	ENSG00000079335.21	0.00359594	0.991132	0.0691572	0.49599	0.0637432	0.904601	0.0695975	0.531917	background
EXTL2	ENSG00000162694	ENSG00000162694.14	-0.313459	0.0741712	-0.101715	0.145665	-0.149875	0.502562	0.0188502	0.806447	background
SLC30A7	ENSG00000162695	ENSG00000162695.13	-0.273165	0.085393	0.548177	6.3981e-05	0.00745337	0.989242	0.481329	0.00275807	buffering
DPH5	ENSG00000117543	ENSG00000117543.22	-0.268359	0.0573678	-0.0184575	0.682947	-0.256783	0.261372	0.00430203	0.955822	background
RNPC3	ENSG00000185946	ENSG00000185946.16	-0.335956	0.341221	0.25832	0.0685441	-0.41656	0.521385	0.277755	0.104093	background
PRMT6	ENSG00000198890	ENSG00000198890.9	-0.111938	0.547607	0.366745	0.000131534	-0.647353	0.297026	0.3881	0.000450873	buffering
VAV3	ENSG00000134215	ENSG00000134215.16	0.0610979	0.829699	-0.1682	0.48858	0.01405	0.976	-0.149751	0.572494	background
SLC25A24	ENSG00000085491	ENSG00000085491.17	-0.359845	0.082086	-0.1639	0.0551643	-0.334701	0.372416	-0.151335	0.207621	background
FAM102B	ENSG00000162636	ENSG00000162636.16	-0.392969	0.116408	-0.716416	5.46586e-06	-0.507855	0.725382	-0.723722	0.000184808	buffering
HENMT1	ENSG00000162639	ENSG00000162639.16	-0.189597	0.572358	0.0775682	0.248178	-0.0380987	0.948183	0.0617288	0.414092	background
PRPF38B	ENSG00000134186	ENSG00000134186.12	-0.233736	0.0386712	-0.00785615	0.900523	-0.232747	0.230824	0.0250495	0.855375	background
STXBP3	ENSG00000116266	ENSG00000116266.11	-0.30186	0.108314	-0.0654772	0.183817	-0.343904	0.297319	-0.0795467	0.246364	background
GPSM2	ENSG00000121957	ENSG00000121957.15	-0.282194	0.0466361	-0.446446	1.37029e-05	-0.507747	0.372416	-0.484305	0.000563825	buffering
CLCC1	ENSG00000121940	ENSG00000121940.17	0.104335	0.465362	0.16577	0.0487372	0.211214	0.410907	0.199742	0.0395357	background
WDR47	ENSG00000085433	ENSG00000085433.17	-0.323319	0.0388478	-0.524869	6.56291e-05	-0.779793	0.115609	-0.679494	0.000309747	translation
TAF13	ENSG00000197780	ENSG00000197780.11	-0.128757	0.203824	0.039475	0.647092	-0.141514	0.424152	0.152285	0.190864	background
TMEM167B	ENSG00000215717	ENSG00000215717.7	-0.260163	0.196606	-0.0535089	0.373463	-0.279174	0.392153	-0.0630128	0.428304	background
SARS1	ENSG00000031698	ENSG00000031698.13	-0.271047	0.0125398	-0.0432863	0.209994	-0.287146	0.141145	-0.163405	0.192868	background
CELSR2	ENSG00000143126	ENSG00000143126.8	0.33696	0.124174	0.186886	0.00666338	0.295285	0.575329	0.180734	0.0405442	background
PSRC1	ENSG00000134222	ENSG00000134222.16	-0.44991	0.0575001	-0.224795	0.000350159	-1.28165	0.126541	-0.274835	0.00101262	translation
SORT1	ENSG00000134243	ENSG00000134243.12	0.251475	0.0890082	0.232327	0.000677482	0.445839	0.30045	0.264608	0.00431597	buffering
PSMA5	ENSG00000143106	ENSG00000143106.13	-0.325667	0.0738882	-0.250504	0.00145863	0.0754142	0.866269	-0.17042	0.0379233	background
ATXN7L2	ENSG00000162650	ENSG00000162650.17	0.174206	0.488279	-0.111568	0.276767	0.135332	0.757854	-0.0985849	0.414629	background
AMIGO1	ENSG00000181754	ENSG00000181754.7	0.031408	0.946543	0.400457	0.000252393	0.299812	0.864246	0.40113	0.00134823	buffering
GNAI3	ENSG00000065135	ENSG00000065135.12	-0.314831	0.0788986	-0.247705	0.0002351	-0.685701	0.283913	-0.278614	0.00179568	buffering
AMPD2	ENSG00000116337	ENSG00000116337.20	0.317017	0.108017	0.0748132	0.264481	0.377555	0.247731	0.114664	0.211665	background
GSTM2	ENSG00000213366	ENSG00000213366.13	0.752674	0.198553	0.0456998	0.849432	0.790693	0.334477	0.169401	0.543531	background
GSTM3	ENSG00000134202	ENSG00000134202.12	0.272173	0.170292	-0.0833896	0.0764008	0.42461	0.268566	-0.106192	0.0840615	background
CSF1	ENSG00000184371	ENSG00000184371.14	1.96249	0.00220989	1.97103	7.21327e-06	1.5132	0.48877	1.81871	0.00731129	abundance
AHCYL1	ENSG00000168710	ENSG00000168710.18	0.189723	0.125942	0.370653	8.05914e-06	0.593569	0.340678	0.398671	0.000180045	buffering
STRIP1	ENSG00000143093	ENSG00000143093.15	0.180256	0.170387	0.175107	0.0121671	0.21656	0.441726	0.189037	0.0433824	background
RBM15	ENSG00000162775	ENSG00000162775.17	-0.188675	0.195651	-0.329176	0.00175281	-0.344187	0.338338	-0.376093	0.00538856	buffering
LAMTOR5	ENSG00000134248	ENSG00000134248.14	0.00844012	0.946543	-0.221903	0.0199248	0.0583234	0.817836	-0.224448	0.0352958	background
LRIF1	ENSG00000121931	ENSG00000121931.16	-0.00427846	0.983652	0.21316	0.00674681	0.0295247	0.953706	0.213048	0.0184474	buffering
DRAM2	ENSG00000156171	ENSG00000156171.15	-0.633949	0.0608927	-0.265468	0.0117812	-0.93626	0.188901	-0.341479	0.0208526	buffering
CEPT1	ENSG00000134255	ENSG00000134255.16	-0.51523	0.131283	-0.220292	0.00132595	-0.492479	0.649798	-0.219125	0.0106634	buffering
DENND2D	ENSG00000162777	ENSG00000162777.17	0.332339	0.142905	0.223572	0.020949	0.611633	0.167474	0.30774	0.0116901	buffering
OVGP1	ENSG00000085465	ENSG00000085465.13	0.133841	0.704413	0.236183	0.0858437	0.407236	0.453704	0.265231	0.0624944	background
WDR77	ENSG00000116455	ENSG00000116455.14	0.014094	0.944622	0.281115	0.000371779	-0.102545	0.889941	0.280542	0.00216764	buffering
ATP5PB	ENSG00000116459	ENSG00000116459.11	-0.412485	0.0607956	-0.211564	0.000212977	-0.0591262	0.958831	-0.198254	0.00463027	buffering
RAP1A	ENSG00000116473	ENSG00000116473.15	-0.552443	0.00120137	-0.272531	0.00142201	-0.628747	0.0746703	-0.460369	0.0893057	translation
INKA2	ENSG00000197852	ENSG00000197852.12	-0.575676	0.176606	-0.0423336	0.678429	-0.658548	0.258317	-0.117965	0.3058	background
DDX20	ENSG00000064703	ENSG00000064703.13	0.0664992	0.679851	0.26671	0.00730542	0.169138	0.634531	0.278007	0.0147688	buffering
KCND3	ENSG00000171385	ENSG00000171385.11	0.316851	0.469138	0.576412	0.000243842	-0.284116	0.865554	0.553577	0.00157702	buffering
CTTNBP2NL	ENSG00000143079	ENSG00000143079.15	0.137254	0.396107	0.149696	0.040314	0.198473	0.533123	0.163468	0.0663464	background
ST7L	ENSG00000007341	ENSG00000007341.19	-0.0041144	0.984277	0.358737	0.000583629	-0.0883702	0.894212	0.358945	0.00257225	buffering
CAPZA1	ENSG00000116489	ENSG00000116489.13	-0.170332	0.300582	0.0349145	0.54721	-0.139394	0.595318	0.0125189	0.871924	background
MOV10	ENSG00000155363	ENSG00000155363.19	0.146865	0.248643	0.0317513	0.651489	0.148023	0.49438	0.034622	0.721797	background
RHOC	ENSG00000155366	ENSG00000155366.17	0.27476	0.104199	0.154654	0.00685577	0.372404	0.361707	0.170969	0.0266652	background
ENSG00000271810	ENSG00000271810	ENSG00000271810.5	0.329257	0.0626473	0.118091	0.0538891	0.390639	0.246145	0.144901	0.109593	background
PPM1J	ENSG00000155367	ENSG00000155367.16	0.282374	0.601232	-0.255386	0.0156085	0.371203	0.765561	-0.258902	0.033979	background
SLC16A1	ENSG00000155380	ENSG00000155380.13	-0.335899	0.0350125	0.0983707	0.0687159	-0.323282	0.262153	0.0907935	0.297235	background
LRIG2	ENSG00000198799	ENSG00000198799.12	-0.105981	0.56711	0.147417	0.182645	-0.0796597	0.818915	0.137543	0.285162	background
MAGI3	ENSG00000081026	ENSG00000081026.19	0.0335854	0.820127	0.0455378	0.587806	-0.00531803	0.981604	0.0287159	0.724001	background
PHTF1	ENSG00000116793	ENSG00000116793.16	-0.144582	0.389486	-0.1859	0.068358	-0.275015	0.341333	-0.237511	0.0408408	background
RSBN1	ENSG00000081019	ENSG00000081019.14	-0.428143	0.00637048	-0.698019	1.11153e-05	-0.399479	0.388427	-0.678747	0.00938699	abundance
AP4B1	ENSG00000134262	ENSG00000134262.15	0.0313952	0.81329	0.290079	0.000365072	0.0421891	0.926064	0.290445	0.00218205	buffering
DCLRE1B	ENSG00000118655	ENSG00000118655.8	-0.641249	0.0434638	-0.404976	0.00145781	-0.157567	0.84457	-0.294324	0.047597	background
HIPK1	ENSG00000163349	ENSG00000163349.22	0.0641059	0.622075	-0.0192845	0.667672	0.0485528	0.839304	-0.0120135	0.838505	background
TRIM33	ENSG00000197323	ENSG00000197323.12	-0.14017	0.158874	0.0404131	0.478458	-0.123387	0.483961	-0.0318802	0.724192	background
BCAS2	ENSG00000116752	ENSG00000116752.6	-0.233216	0.067812	0.065849	0.155309	-0.21104	0.347362	0.0491892	0.499728	background
DENND2C	ENSG00000175984	ENSG00000175984.16	0.435262	0.0900617	-0.2581	0.134985	0.456366	0.294744	-0.281761	0.249558	background
NRAS	ENSG00000213281	ENSG00000213281.5	0.218191	0.241913	-0.0522563	0.407268	0.184297	0.53953	-0.0326382	0.695981	background
CSDE1	ENSG00000009307	ENSG00000009307.17	-0.107565	0.435393	-0.108673	0.0427545	-0.182319	0.508878	-0.121199	0.0674829	background
SIKE1	ENSG00000052723	ENSG00000052723.12	-0.195851	0.20034	-0.0335129	0.555397	-0.198484	0.430533	-0.0362604	0.64288	background
TSPAN2	ENSG00000134198	ENSG00000134198.10	0.770778	0.0599633	0.317428	0.570814	0.873435	0.136997	1.02197	0.151923	translation
VANGL1	ENSG00000173218	ENSG00000173218.15	0.116212	0.518594	0.489686	2.09369e-06	1.11868	0.356305	0.502422	3.90549e-05	buffering
SLC22A15	ENSG00000163393	ENSG00000163393.13	0.76049	0.0156775	0.537761	0.0137052	1.03964	0.10609	0.843289	0.0214194	translation
MAB21L3	ENSG00000173212	ENSG00000173212.5	-0.138129	0.695223	-0.921133	5.01975e-05	0.111778	0.945738	-0.913985	0.000389057	buffering
ATP1A1	ENSG00000163399	ENSG00000163399.16	0.533507	0.00329992	0.20287	0.000115044	0.708676	0.372209	0.215511	0.00435954	abundance
CD58	ENSG00000116815	ENSG00000116815.16	-0.00560624	0.990747	0.909048	0.00525853	0.14637	0.908573	0.908607	0.0122674	buffering
IGSF3	ENSG00000143061	ENSG00000143061.18	0.499444	0.147826	0.37661	5.94236e-05	0.988516	0.51548	0.393562	0.000722333	buffering
PTGFRN	ENSG00000134247	ENSG00000134247.10	0.113433	0.328263	0.159529	0.00324715	0.144511	0.637544	0.16392	0.016397	buffering
TTF2	ENSG00000116830	ENSG00000116830.12	-0.284672	0.0368521	-0.385221	4.62841e-05	-0.57909	0.191796	-0.464413	0.000819571	abundance
TRIM45	ENSG00000134253	ENSG00000134253.10	0.643688	0.0171827	-0.107903	0.532285	0.669569	0.118505	-0.237534	0.445926	translation
MAN1A2	ENSG00000198162	ENSG00000198162.12	0.215079	0.125037	0.352109	0.000221005	0.385614	0.365816	0.388282	0.00204489	buffering
TENT5C	ENSG00000183508	ENSG00000183508.5	0.0660773	0.853998	0.567515	0.000191058	-0.522211	0.657641	0.560397	0.000841895	buffering
GDAP2	ENSG00000196505	ENSG00000196505.11	-0.270231	0.205186	-0.205668	0.0078392	-0.214796	0.676552	-0.197302	0.0383648	background
WDR3	ENSG00000065183	ENSG00000065183.16	-0.310403	0.0205144	0.117607	0.0203177	-0.260387	0.289902	0.0812623	0.356915	background
WARS2	ENSG00000116874	ENSG00000116874.12	0.173508	0.433399	-0.0870387	0.198557	0.16259	0.678389	-0.0847067	0.306188	background
ZNF697	ENSG00000143067	ENSG00000143067.5	0.999714	0.00901747	0.242325	0.00156861	1.14473	0.222775	0.266265	0.0302438	abundance
PHGDH	ENSG00000092621	ENSG00000092621.13	0.0827046	0.646598	-0.514847	1.53605e-06	-0.640692	0.629544	-0.508216	4.26938e-05	buffering
HMGCS2	ENSG00000134240	ENSG00000134240.12	0.536985	0.113896	1.12903	7.28019e-06	0.76686	0.666704	1.14872	0.000213309	buffering
NOTCH2	ENSG00000134250	ENSG00000134250.21	-0.0535192	0.6282	0.432953	4.34804e-06	0.0208631	0.974054	0.430359	0.000108897	buffering
SEC22B	ENSG00000265808	ENSG00000265808.4	0.275828	0.172422	0.241729	0.000570228	0.568192	0.385668	0.26241	0.00309013	buffering
NBPF8	ENSG00000270231	ENSG00000270231.5	0.851155	0.00606532	0.0118415	0.859635	0.848306	0.089322	-0.00617006	0.967238	translation
NBPF26	ENSG00000273136	ENSG00000273136.9	0.177985	0.583953	0.408871	0.000818323	0.545412	0.562542	0.423651	0.00259417	buffering
SRGAP2C	ENSG00000171943	ENSG00000171943.12	-0.731889	0.0884088	-0.515737	3.05224e-05	-1.31613	0.487964	-0.54139	0.000544548	buffering
NBPF15	ENSG00000266338	ENSG00000266338.7	0.59072	0.0861875	0.0290004	0.759352	0.529382	0.207873	-0.0892461	0.387631	background
SRGAP2B	ENSG00000196369	ENSG00000196369.12	0.422481	0.262761	-0.319956	0.00226106	-0.0115338	0.990968	-0.288601	0.0145047	buffering
NBPF20	ENSG00000162825	ENSG00000162825.18	1.30666	0.00677782	0.671882	6.35167e-05	1.43952	0.339383	0.696069	0.00708064	abundance
GPR89A	ENSG00000117262	ENSG00000117262.19	-0.804337	0.142452	-0.0674833	0.617847	-0.822312	0.318935	-0.083651	0.647486	background
RNF115	ENSG00000265491	ENSG00000265491.5	0.158351	0.345485	0.160792	0.0683475	-0.0302762	0.91849	0.092649	0.248619	background
POLR3C	ENSG00000186141	ENSG00000186141.10	-0.341287	0.0177807	0.221728	0.0212462	-0.349584	0.187233	0.23713	0.214085	background
NUDT17	ENSG00000186364	ENSG00000186364.12	-1.50612	0.00762961	-0.4655	0.188616	-1.41539	0.111089	-0.211822	0.776005	translation
PIAS3	ENSG00000131788	ENSG00000131788.16	0.119952	0.440773	-0.0151433	0.766115	0.0949932	0.690173	0.00697429	0.911916	background
ANKRD35	ENSG00000198483	ENSG00000198483.13	-0.650483	0.216303	0.932344	0.117156	-0.749593	0.400104	1.04211	0.162598	background
ITGA10	ENSG00000143127	ENSG00000143127.13	0.58935	0.0576359	1.21799	0.0129102	1.0996	0.0788182	1.9874	0.00173276	translation
PEX11B	ENSG00000131779	ENSG00000131779.11	0.895925	0.0052075	0.134267	0.011862	0.878044	0.178065	0.13029	0.157642	abundance
ENSG00000289565	ENSG00000289565	ENSG00000289565.1	-0.376736	0.0706768	0.0501955	0.338411	-0.300914	0.333771	0.00783324	0.921419	background
RBM8A	ENSG00000265241	ENSG00000265241.8	-0.104426	0.651219	0.144491	0.0127948	0.0388496	0.949591	0.139545	0.0394902	background
ENSG00000280778	ENSG00000280778	ENSG00000280778.1	-0.6815	0.0290262	-0.51407	0.00104968	-0.523445	0.493077	-0.462946	0.0322641	abundance
LIX1L	ENSG00000271601	ENSG00000271601.4	-0.296626	0.194884	-0.554262	0.000360033	-0.227972	0.769054	-0.543184	0.00366008	buffering
ANKRD34A	ENSG00000272031	ENSG00000272031.3	0.0537916	0.941216	0.415376	0.0104783	0.339762	0.833703	0.417458	0.0209121	buffering
POLR3GL	ENSG00000121851	ENSG00000121851.13	-0.312256	0.0699059	-0.659199	0.000219802	-0.643828	0.193613	-0.798522	0.00111017	buffering
TXNIP	ENSG00000265972	ENSG00000265972.6	1.42198	0.000415132	4.73088	3.08705e-08	-0.274144	0.897968	3.6889	0.0013209	abundance
NBPF10	ENSG00000271425	ENSG00000271425.9	0.354355	0.442137	0.241587	0.106432	-0.0322048	0.967975	0.17189	0.238843	background
NBPF12	ENSG00000268043	ENSG00000268043.9	1.02557	0.0187968	0.569067	0.00403061	0.511038	0.524362	0.332769	0.199372	abundance
PRKAB2	ENSG00000131791	ENSG00000131791.8	0.179768	0.37227	0.0302346	0.765875	0.173957	0.583819	0.0189285	0.886204	background
FMO5	ENSG00000131781	ENSG00000131781.13	0.262485	0.524839	0.369433	0.144799	0.334481	0.636824	0.393518	0.177679	background
CHD1L	ENSG00000131778	ENSG00000131778.20	-0.650538	0.0217003	-0.121314	0.0457523	-0.569938	0.25692	-0.0958759	0.314248	background
BCL9	ENSG00000116128	ENSG00000116128.12	0.589846	0.00590405	0.430416	6.65165e-06	0.89216	0.343592	0.46661	0.000913923	abundance
ENSG00000288626	ENSG00000288626	ENSG00000288626.1	0.011558	0.978165	0.233988	0.101538	0.250517	0.700644	0.235907	0.114381	background
ACP6	ENSG00000162836	ENSG00000162836.12	0.128383	0.357021	0.0755212	0.427413	0.145825	0.535493	0.0996695	0.395661	background
GPR89B	ENSG00000188092	ENSG00000188092.15	-0.083307	0.893007	0.0261724	0.845888	-0.0628802	0.947931	0.0222189	0.887731	background
NBPF11	ENSG00000263956	ENSG00000263956.8	-0.00106352	0.99802	0.134524	0.381986	-0.110075	0.863818	0.1347	0.407237	background
NBPF14	ENSG00000270629	ENSG00000270629.7	0.265107	0.352186	0.0770073	0.359799	0.22995	0.618298	0.0646248	0.533576	background
PDE4DIP	ENSG00000178104	ENSG00000178104.22	0.215871	0.169781	0.12903	0.056497	0.16406	0.581975	0.108222	0.216553	background
NBPF9	ENSG00000269713	ENSG00000269713.9	0.915038	0.0108504	0.251782	0.115518	0.637192	0.14169	-0.155675	0.481642	background
ENSG00000286185	ENSG00000286185	ENSG00000286185.1	0.854166	0.175487	0.446555	0.000938617	0.958132	0.610309	0.45253	0.00628425	buffering
NBPF19	ENSG00000271383	ENSG00000271383.9	0.854166	0.175487	0.411649	0.00468645	1.03404	0.497396	0.428382	0.0182359	buffering
H2BC18	ENSG00000203814	ENSG00000203814.7	-0.634626	0.00179415	1.83974	0.00019421	-0.665307	0.138834	1.98545	0.0783738	background
H3C13	ENSG00000183598	ENSG00000183598.4	-1.01258	0.00944062	1.3798	0.0627476	-1.08653	0.114253	1.78339	0.209642	translation
H2BC21	ENSG00000184678	ENSG00000184678.11	-0.763715	0.0141281	1.25945	5.95796e-07	-1.34775	0.462887	1.32544	0.000122086	buffering
H2AC20	ENSG00000184260	ENSG00000184260.6	-0.6785	0.00223945	-0.0329826	0.915317	-0.684265	0.05891	-0.943683	0.218551	translation
H2AC21	ENSG00000184270	ENSG00000184270.6	-0.506193	0.0139477	0.364114	0.501606	-0.542461	0.105542	1.25721	0.209837	translation
BOLA1	ENSG00000178096	ENSG00000178096.9	-0.189125	0.618094	-0.203806	0.00644155	-0.125938	0.910248	-0.202094	0.0201776	buffering
SF3B4	ENSG00000143368	ENSG00000143368.10	0.00030511	0.998163	0.25434	0.00042479	-0.253583	0.48877	0.254274	0.00187139	buffering
MTMR11	ENSG00000014914	ENSG00000014914.21	0.628958	0.0147129	0.430457	0.0188155	0.455068	0.279683	0.202044	0.49343	abundance
OTUD7B	ENSG00000264522	ENSG00000264522.6	0.034951	0.8446	-0.0578966	0.239803	0.027982	0.935075	-0.0575375	0.337828	background
VPS45	ENSG00000136631	ENSG00000136631.16	-0.114194	0.47849	0.0021751	0.974707	-0.115118	0.660624	0.0131491	0.880243	background
PLEKHO1	ENSG00000023902	ENSG00000023902.14	0.026086	0.939548	0.169694	0.169417	0.287101	0.463916	0.177794	0.101552	background
ANP32E	ENSG00000143401	ENSG00000143401.15	-0.327949	0.0913741	-0.530714	4.01874e-06	0.134982	0.918431	-0.505186	0.000212234	buffering
APH1A	ENSG00000117362	ENSG00000117362.13	-0.0254613	0.915932	-0.232789	0.0127462	-0.0721168	0.899122	-0.233715	0.0281882	background
CIART	ENSG00000159208	ENSG00000159208.16	-0.337092	0.0294216	-0.849311	1.28679e-05	0.424913	0.149673	-0.524387	0.000233871	abundance
MRPS21	ENSG00000266472	ENSG00000266472.6	0.189279	0.236835	-0.024393	0.697592	0.158942	0.498902	0.0216794	0.7731	background
PRPF3	ENSG00000117360	ENSG00000117360.13	-0.204456	0.121437	-0.0275203	0.700973	-0.170732	0.336143	0.110282	0.0704266	background
RPRD2	ENSG00000163125	ENSG00000163125.16	-0.115935	0.40479	0.163902	0.0186907	-0.0453483	0.894545	0.148601	0.0697903	background
TARS2	ENSG00000143374	ENSG00000143374.18	-0.261533	0.0597719	-0.403283	9.40438e-06	-0.443006	0.50003	-0.422348	0.000410431	buffering
ADAMTSL4	ENSG00000143382	ENSG00000143382.16	-0.0130899	0.97732	0.00844626	0.969386	-0.0186266	0.977866	0.0111077	0.96491	background
MCL1	ENSG00000143384	ENSG00000143384.14	-0.0745243	0.641973	0.00580995	0.933813	-0.0740045	0.787653	0.00421057	0.962937	background
ENSA	ENSG00000143420	ENSG00000143420.19	-0.24553	0.164056	-0.10543	0.0133086	-0.440981	0.35005	-0.117764	0.0347917	background
GOLPH3L	ENSG00000143457	ENSG00000143457.11	-0.216209	0.198775	0.327967	4.48413e-05	-0.167957	0.850049	0.325494	0.000820468	buffering
CTSK	ENSG00000143387	ENSG00000143387.14	0.892378	0.0231507	0.0229852	0.89866	0.884893	0.134674	-0.0750877	0.807631	translation
ARNT	ENSG00000143437	ENSG00000143437.21	-0.146468	0.114278	-0.168442	0.0178604	-0.12244	0.480555	-0.0599791	0.707498	background
SETDB1	ENSG00000143379	ENSG00000143379.13	-0.161946	0.141682	-0.0533261	0.233945	-0.173997	0.381686	-0.0646762	0.336092	background
CERS2	ENSG00000143418	ENSG00000143418.20	-0.467974	0.0288916	-0.112357	0.00529898	-0.209164	0.799495	-0.101783	0.0505343	abundance
ANXA9	ENSG00000143412	ENSG00000143412.10	-0.382626	0.238883	-0.0416543	0.744876	-0.347722	0.452408	0.0180405	0.912065	background
MINDY1	ENSG00000143409	ENSG00000143409.18	0.341253	0.306545	0.300073	0.0137273	0.615388	0.375623	0.339578	0.0199062	buffering
PRUNE1	ENSG00000143363	ENSG00000143363.17	-0.31417	0.164948	-0.134044	0.049467	-0.384101	0.376076	-0.149723	0.0940703	background
BNIPL	ENSG00000163141	ENSG00000163141.20	-0.126079	0.761774	0.737213	0.220622	-0.250166	0.705223	0.798759	0.221594	background
CDC42SE1	ENSG00000197622	ENSG00000197622.13	0.0748783	0.654642	0.174814	0.000793742	-0.490356	0.361707	0.166577	0.00534653	buffering
GABPB2	ENSG00000143458	ENSG00000143458.12	0.267517	0.0347269	0.302598	0.00345444	0.227118	0.365837	0.250514	0.142187	abundance
SEMA6C	ENSG00000143434	ENSG00000143434.17	0.208389	0.683062	-0.0749101	0.469787	-0.0768407	0.877201	-0.0351683	0.632866	background
SCNM1	ENSG00000163156	ENSG00000163156.12	-0.0203445	0.917899	-0.108092	0.11416	-0.0501243	0.894545	-0.109119	0.168813	background
LYSMD1	ENSG00000163155	ENSG00000163155.12	-0.149293	0.478023	-0.587826	0.00099732	-0.00901726	0.988816	-0.567671	0.00489768	buffering
VPS72	ENSG00000163159	ENSG00000163159.15	-0.226266	0.057711	-0.0140597	0.767799	-0.221441	0.27192	0.0106676	0.90102	background
PIP5K1A	ENSG00000143398	ENSG00000143398.20	-0.267683	0.163292	-0.102545	0.0301348	-0.506661	0.21736	-0.129657	0.0349877	background
PSMD4	ENSG00000159352	ENSG00000159352.16	-0.161087	0.205508	-0.211624	0.00068349	-0.473371	0.191221	-0.249951	0.00173866	buffering
ZNF687	ENSG00000143373	ENSG00000143373.18	0.503693	0.0355338	-0.112911	0.0712964	0.339705	0.364632	-0.0473958	0.59998	background
PI4KB	ENSG00000143393	ENSG00000143393.17	0.195722	0.120999	0.245894	0.00140882	0.322776	0.303014	0.287669	0.00672214	buffering
RFX5	ENSG00000143390	ENSG00000143390.18	0.0966158	0.583494	0.149052	0.00157313	0.214277	0.773273	0.150691	0.0092692	buffering
SELENBP1	ENSG00000143416	ENSG00000143416.21	0.481034	0.0112579	0.535278	2.67122e-06	0.592857	0.532275	0.54877	0.000514208	abundance
PSMB4	ENSG00000159377	ENSG00000159377.11	0.140232	0.255994	-0.0894891	0.0752176	0.210352	0.368265	-0.113856	0.0836695	background
POGZ	ENSG00000143442	ENSG00000143442.24	0.0690955	0.520814	-0.085082	0.0933645	0.0442942	0.848806	-0.0763872	0.223271	background
CGN	ENSG00000143375	ENSG00000143375.15	0.40075	0.0675601	0.131982	0.052119	0.465086	0.262153	0.154831	0.114381	background
TUFT1	ENSG00000143367	ENSG00000143367.17	0.298335	0.0480184	-0.162194	0.00589585	0.390347	0.260903	-0.190409	0.0293833	background
SNX27	ENSG00000143376	ENSG00000143376.14	-0.137966	0.369723	-0.154486	0.00295023	-0.356095	0.413894	-0.16658	0.0097868	buffering
MRPL9	ENSG00000143436	ENSG00000143436.11	0.0753925	0.526924	-0.173883	0.000763831	-0.274009	0.422115	-0.159864	0.00648149	buffering
OAZ3	ENSG00000143450	ENSG00000143450.19	0.801515	0.12741	0.547578	0.00469879	0.698926	0.573383	0.529152	0.0293179	background
TDRKH	ENSG00000182134	ENSG00000182134.17	-0.07607	0.537528	-0.146045	0.0275657	-0.040358	0.890483	-0.137796	0.0793819	background
RORC	ENSG00000143365	ENSG00000143365.20	0.941687	0.0211404	0.312163	0.0015956	0.886207	0.368265	0.302911	0.0347646	abundance
THEM4	ENSG00000159445	ENSG00000159445.13	-0.517336	0.207075	0.199504	0.0154871	-0.388933	0.672278	0.187775	0.0621742	background
S100A10	ENSG00000197747	ENSG00000197747.9	0.778953	0.080597	-0.455393	0.0241455	1.18092	0.17344	-0.622527	0.0224862	buffering
S100A11	ENSG00000163191	ENSG00000163191.6	-0.530572	0.0579062	0.36198	0.000176096	-0.0909265	0.932135	0.320125	0.00569674	buffering
TCHH	ENSG00000159450	ENSG00000159450.13	0.285916	0.567723	0.998455	0.00306824	-0.406616	0.736627	0.923312	0.00850171	buffering
S100A13	ENSG00000189171	ENSG00000189171.16	0.0745744	0.520334	-0.162345	0.0656046	-0.00012643	0.999439	-0.119602	0.195541	background
CHTOP	ENSG00000160679	ENSG00000160679.14	-0.237462	0.12114	0.0435388	0.449535	-0.284942	0.24672	0.0954851	0.204176	background
SNAPIN	ENSG00000143553	ENSG00000143553.11	-0.223211	0.243684	0.083263	0.10791	-0.167308	0.645677	0.0728525	0.267809	background
ILF2	ENSG00000143621	ENSG00000143621.17	-0.556468	0.0103272	-0.213998	0.000179765	-0.436024	0.609081	-0.205214	0.00797879	abundance
INTS3	ENSG00000143624	ENSG00000143624.14	0.233744	0.30759	0.445478	1.54785e-05	1.27635	0.244463	0.475993	0.000111732	buffering
SLC27A3	ENSG00000143554	ENSG00000143554.14	-0.424761	0.520241	-0.308122	0.0167392	-0.292271	0.855005	-0.30154	0.0411993	background
GATAD2B	ENSG00000143614	ENSG00000143614.11	-0.0921875	0.65019	-0.12888	0.236693	-0.131497	0.704413	-0.140552	0.258532	background
DENND4B	ENSG00000198837	ENSG00000198837.10	-0.495806	0.0264854	-0.377981	0.000236238	-0.872116	0.191138	-0.457846	0.00240191	abundance
CRTC2	ENSG00000160741	ENSG00000160741.17	-0.0123911	0.963868	-0.311844	0.00184165	-0.054785	0.946237	-0.312033	0.00631413	buffering
SLC39A1	ENSG00000143570	ENSG00000143570.19	-0.354269	0.0652853	-0.110165	0.00804566	-0.41971	0.476033	-0.113913	0.0395692	background
ENSG00000285779	ENSG00000285779	ENSG00000285779.1	-0.930114	0.00256243	-0.0973802	0.0123652	-0.945791	0.220152	-0.0987298	0.105589	abundance
CREB3L4	ENSG00000143578	ENSG00000143578.16	0.344053	0.0575875	0.550501	2.85471e-07	0.400293	0.861062	0.551561	2.82182e-05	buffering
JTB	ENSG00000143543	ENSG00000143543.15	-0.500412	0.00414928	-0.0675837	0.336994	-0.472868	0.0978118	0.058658	0.754932	translation
ENSG00000285641	ENSG00000285641	ENSG00000285641.1	-0.201444	0.310409	-0.16497	0.00156205	0.0870265	0.913968	-0.155617	0.0122043	buffering
RAB13	ENSG00000143545	ENSG00000143545.10	-0.201444	0.310409	-0.225915	0.0003274	-0.0100757	0.990464	-0.219691	0.00335957	buffering
RPS27	ENSG00000177954	ENSG00000177954.14	-0.415213	0.0549384	-0.0209352	0.735156	-0.455799	0.140636	-0.106163	0.168756	background
TPM3	ENSG00000143549	ENSG00000143549.22	-0.112973	0.293123	-0.258937	2.99255e-05	0.217157	0.70611	-0.246678	0.000748502	buffering
C1orf43	ENSG00000143612	ENSG00000143612.21	-0.26678	0.0557716	-0.117198	0.00501899	0.00522742	0.989731	-0.0927174	0.0731665	background
UBAP2L	ENSG00000143569	ENSG00000143569.20	-0.180266	0.0762708	0.338724	2.10972e-05	-0.236342	0.45873	0.357416	0.00188913	buffering
HAX1	ENSG00000143575	ENSG00000143575.16	-0.239787	0.0780187	-0.271016	0.000134887	-0.17867	0.725176	-0.262629	0.00390241	buffering
ATP8B2	ENSG00000143515	ENSG00000143515.20	0.475583	0.0169021	0.297504	2.72043e-05	1.10397	0.23282	0.339007	0.000577156	abundance
IL6R	ENSG00000160712	ENSG00000160712.13	0.252874	0.0669342	0.442589	1.94077e-06	0.132781	0.90604	0.436285	0.000149776	buffering
UBE2Q1	ENSG00000160714	ENSG00000160714.11	0.168911	0.132222	0.0833169	0.109362	0.150523	0.465423	0.0667336	0.390323	background
ADAR	ENSG00000160710	ENSG00000160710.19	0.122557	0.269848	0.198873	0.000379067	0.214792	0.571978	0.207005	0.00344933	buffering
PMVK	ENSG00000163344	ENSG00000163344.6	-0.104839	0.544793	-0.105164	0.234584	-0.136014	0.648296	-0.117	0.260072	background
PBXIP1	ENSG00000163346	ENSG00000163346.17	0.742245	0.0158867	0.147715	0.0822582	0.873721	0.113235	0.233625	0.111051	translation
PYGO2	ENSG00000163348	ENSG00000163348.4	-0.209256	0.260697	0.018906	0.733418	-0.238267	0.382357	0.0482602	0.461949	background
SHC1	ENSG00000160691	ENSG00000160691.19	0.352237	0.0985535	-0.11895	0.00539124	0.0654037	0.935487	-0.107909	0.0428954	background
CKS1B	ENSG00000173207	ENSG00000173207.13	-0.202778	0.6062	-0.817185	1.44751e-06	0.354871	0.913953	-0.812248	3.46477e-05	buffering
FLAD1	ENSG00000160688	ENSG00000160688.19	-0.137175	0.563162	0.0711433	0.143282	-0.415094	0.222635	0.0900812	0.08843	background
ZBTB7B	ENSG00000160685	ENSG00000160685.14	-0.0319904	0.885636	0.00181597	0.979951	-0.030073	0.931736	-0.00280721	0.974425	background
DCST2	ENSG00000163354	ENSG00000163354.15	0.135715	0.64468	-0.194605	0.0477682	0.464777	0.319903	-0.223462	0.0275647	background
DCST1	ENSG00000163357	ENSG00000163357.11	0.402155	0.539016	-0.628636	0.0209722	1.18798	0.310085	-0.718643	0.0132861	buffering
ADAM15	ENSG00000143537	ENSG00000143537.14	0.106816	0.546866	-0.145028	0.0607113	0.205054	0.527281	-0.162097	0.0708938	background
EFNA4	ENSG00000243364	ENSG00000243364.8	-0.17646	0.219956	0.086393	0.283984	-0.226182	0.341333	0.139938	0.167325	background
ENSG00000251246	ENSG00000251246	ENSG00000251246.1	-0.113817	0.528339	-0.639415	5.68693e-06	0.219137	0.839304	-0.628685	0.000102154	buffering
EFNA3	ENSG00000143590	ENSG00000143590.14	-0.0887767	0.600993	-0.69782	1.80984e-06	0.37703	0.72874	-0.687264	3.96959e-05	buffering
EFNA1	ENSG00000169242	ENSG00000169242.12	-0.47645	0.0123307	-1.28236	2.99588e-09	1.68495	0.478098	-1.2125	2.12472e-06	abundance
SLC50A1	ENSG00000169241	ENSG00000169241.19	-0.401718	0.0509046	-0.329164	4.6182e-05	0.598705	0.340182	-0.256807	0.00167509	buffering
DPM3	ENSG00000179085	ENSG00000179085.8	0.338964	0.306899	-0.253325	0.0499738	0.746455	0.17358	-0.344982	0.0130632	buffering
KRTCAP2	ENSG00000163463	ENSG00000163463.13	-0.000799541	0.995625	-0.0967374	0.264146	-0.0108434	0.96896	-0.0967981	0.330522	background
ENSG00000273088	ENSG00000273088	ENSG00000273088.2	-0.0166429	0.910153	-0.106026	0.218511	-0.021781	0.936317	-0.106634	0.282648	background
TRIM46	ENSG00000163462	ENSG00000163462.19	0.0722966	0.669595	0.0223558	0.85344	0.0649856	0.820945	0.00413478	0.978045	background
THBS3	ENSG00000169231	ENSG00000169231.13	0.667411	0.0163611	0.157714	0.096695	0.581416	0.187519	0.0805634	0.631577	background
MTX1	ENSG00000173171	ENSG00000173171.15	0.220185	0.233627	-0.0626268	0.486368	0.210938	0.477079	-0.0518326	0.664467	background
GBA	ENSG00000177628	ENSG00000177628.16	0.0289047	0.963868	0.171206	0.0265193	-0.247116	0.85945	0.17052	0.0518279	background
SCAMP3	ENSG00000116521	ENSG00000116521.12	-0.515253	0.0357255	0.269085	0.00220053	-0.477957	0.414863	0.260376	0.035162	background
CLK2	ENSG00000176444	ENSG00000176444.20	0.294324	0.419865	-0.353698	0.00165448	0.689387	0.484304	-0.375116	0.00452264	buffering
FDPS	ENSG00000160752	ENSG00000160752.15	-0.370094	0.0522083	-0.463599	1.94077e-06	0.472106	0.72866	-0.433155	0.000149187	buffering
RUSC1	ENSG00000160753	ENSG00000160753.17	-0.435932	0.0416103	-0.117497	0.102021	-0.534861	0.158751	-0.17923	0.103979	background
ASH1L	ENSG00000116539	ENSG00000116539.14	-0.0865374	0.458732	0.347702	0.000139402	-0.163175	0.666704	0.356959	0.00114582	buffering
MSTO1	ENSG00000125459	ENSG00000125459.18	0.327864	0.0934679	0.527459	1.34688e-06	0.552798	0.724242	0.534633	7.43764e-05	buffering
YY1AP1	ENSG00000163374	ENSG00000163374.21	-0.160666	0.127255	-0.0893999	0.118361	-0.1789	0.357501	-0.117758	0.201927	background
DAP3	ENSG00000132676	ENSG00000132676.16	-0.294341	0.0561483	-0.279248	0.000137935	-0.266952	0.631144	-0.275602	0.00408847	buffering
GON4L	ENSG00000116580	ENSG00000116580.20	-0.0442667	0.748398	0.095503	0.0798993	-0.0280969	0.925796	0.0938678	0.149801	background
RIT1	ENSG00000143622	ENSG00000143622.12	0.101081	0.494659	-0.508754	1.02389e-05	0.669524	0.30279	-0.532951	8.56687e-05	buffering
KHDC4	ENSG00000132680	ENSG00000132680.11	0.155229	0.1364	0.111125	0.120449	0.143975	0.449956	0.0854934	0.468003	background
ARHGEF2	ENSG00000116584	ENSG00000116584.22	0.342506	0.0139848	0.0418596	0.452471	0.333831	0.146219	0.00672931	0.961814	background
SSR2	ENSG00000163479	ENSG00000163479.14	-0.0437755	0.798053	0.353412	5.89246e-06	0.437473	0.741924	0.351544	0.000141165	buffering
UBQLN4	ENSG00000160803	ENSG00000160803.8	0.235017	0.389617	-0.0406083	0.424866	0.211677	0.635975	-0.0364901	0.573576	background
LAMTOR2	ENSG00000116586	ENSG00000116586.12	-0.211816	0.220165	-0.0311139	0.525135	-0.162621	0.536618	-0.00411399	0.951932	background
RAB25	ENSG00000132698	ENSG00000132698.15	-0.15573	0.574819	0.180332	0.00410858	-0.373956	0.621555	0.186282	0.0126813	buffering
MEX3A	ENSG00000254726	ENSG00000254726.3	0.218161	0.494612	0.144452	0.020121	0.756069	0.208775	0.16842	0.0155632	buffering
LMNA	ENSG00000160789	ENSG00000160789.25	0.29441	0.0672522	0.0983878	0.059782	0.305664	0.317856	0.102727	0.179624	background
SEMA4A	ENSG00000196189	ENSG00000196189.14	0.0921588	0.58342	0.428541	0.000124943	0.187907	0.769332	0.433719	0.000860829	buffering
SLC25A44	ENSG00000160785	ENSG00000160785.14	-0.0117696	0.947013	0.353926	0.000121784	-0.16733	0.799383	0.35477	0.000827211	buffering
PMF1-BGLAP	ENSG00000260238	ENSG00000260238.6	0.0418206	0.886817	-0.206139	0.0111022	-0.481091	0.309535	-0.198063	0.0121254	buffering
PMF1	ENSG00000160783	ENSG00000160783.19	-0.183371	0.411696	-0.172372	0.0185929	-0.601564	0.136701	-0.216579	0.00561382	translation
BGLAP	ENSG00000242252	ENSG00000242252.2	-0.678801	0.0928393	0.0915819	0.576316	-0.52766	0.205701	-0.160591	0.273432	background
PAQR6	ENSG00000160781	ENSG00000160781.17	0.791392	0.0259009	0.717829	0.000196219	0.624196	0.556097	0.676641	0.00968269	abundance
SMG5	ENSG00000198952	ENSG00000198952.8	0.341933	0.0531187	0.233216	0.00191255	0.514471	0.252219	0.275468	0.0102992	buffering
TMEM79	ENSG00000163472	ENSG00000163472.19	0.405021	0.246577	1.12533	1.87681e-06	0.698602	0.774945	1.13602	5.34155e-05	buffering
GLMP	ENSG00000198715	ENSG00000198715.13	1.27366	0.0115247	0.72318	5.97049e-07	3.19471	0.335453	0.782795	7.17571e-05	abundance
CCT3	ENSG00000163468	ENSG00000163468.15	-0.372641	0.0115247	-0.0944949	0.0297902	-0.456102	0.131745	-0.138754	0.0772237	translation
RHBG	ENSG00000132677	ENSG00000132677.13	-0.195282	0.747253	0.220744	0.285485	-0.297503	0.763254	0.234786	0.310292	background
MEF2D	ENSG00000116604	ENSG00000116604.19	-0.233869	0.370017	-0.254277	0.00147831	-0.374825	0.632034	-0.261767	0.00636839	buffering
IQGAP3	ENSG00000183856	ENSG00000183856.11	0.0259867	0.85576	-0.343713	0.000379377	-0.0388085	0.934052	-0.341776	0.00203844	buffering
NAXE	ENSG00000163382	ENSG00000163382.13	-0.0598318	0.665239	-0.098661	0.136062	-0.0433908	0.880339	-0.0949814	0.225318	background
GPATCH4	ENSG00000160818	ENSG00000160818.17	-0.0494282	0.810578	0.551554	2.65137e-06	1.02228	0.376445	0.54481	3.96959e-05	buffering
NES	ENSG00000132688	ENSG00000132688.11	-0.0495669	0.804804	-0.283688	0.000217717	-0.410112	0.557102	-0.28815	0.00120531	buffering
ISG20L2	ENSG00000143319	ENSG00000143319.18	0.0491029	0.796579	0.168171	0.00316212	0.186854	0.734515	0.170462	0.0117487	buffering
METTL25B	ENSG00000143303	ENSG00000143303.12	-0.197086	0.53402	-0.143328	0.101312	-0.495301	0.297559	-0.178303	0.0496143	background
MRPL24	ENSG00000143314	ENSG00000143314.12	-0.103262	0.567325	-0.142959	0.00396443	0.0473078	0.939908	-0.138974	0.0192608	buffering
HDGF	ENSG00000143321	ENSG00000143321.19	-0.247869	0.234211	-0.280412	3.89677e-05	0.267855	0.841699	-0.270475	0.00075527	buffering
PRCC	ENSG00000143294	ENSG00000143294.15	0.132149	0.462554	0.115689	0.0255031	0.350732	0.339582	0.132084	0.0337285	background
ARHGEF11	ENSG00000132694	ENSG00000132694.20	0.383788	0.0191316	0.288404	0.00118367	0.34414	0.352516	0.267665	0.053818	abundance
ETV3	ENSG00000117036	ENSG00000117036.12	0.0260486	0.893826	-0.207302	0.00925529	-0.207451	0.576006	-0.201761	0.0176133	buffering
KIRREL1	ENSG00000183853	ENSG00000183853.18	-0.168057	0.508852	0.149071	0.0503984	-0.178356	0.734033	0.150149	0.0970054	background
IFI16	ENSG00000163565	ENSG00000163565.20	1.21979	0.0309835	0.15133	0.755651	1.16159	0.141073	-0.398887	0.577885	background
DUSP23	ENSG00000158716	ENSG00000158716.9	-0.137409	0.648189	-0.179444	0.165641	-0.35381	0.394269	-0.219317	0.0856891	background
CFAP45	ENSG00000213085	ENSG00000213085.10	-0.58342	0.0214818	-1.78481	5.4523e-06	-0.180444	0.887354	-1.63864	0.000965843	abundance
TAGLN2	ENSG00000158710	ENSG00000158710.15	0.0964641	0.586977	-0.140975	0.0166808	0.0619728	0.894545	-0.138672	0.0474709	background
IGSF9	ENSG00000085552	ENSG00000085552.18	0.590267	0.0105591	1.13019	8.6334e-06	0.300803	0.740416	1.01808	0.00307935	abundance
PIGM	ENSG00000143315	ENSG00000143315.8	-0.0568304	0.885796	1.00891	1.5472e-07	-1.41312	0.712109	1.01114	5.11588e-06	buffering
IGSF8	ENSG00000162729	ENSG00000162729.14	-0.214201	0.29425	-0.146338	0.0200878	-0.0668395	0.896428	-0.128375	0.0836695	background
PEA15	ENSG00000162734	ENSG00000162734.13	-0.109017	0.541398	0.0684235	0.0780732	-0.283459	0.43914	0.0752892	0.124036	background
DCAF8	ENSG00000132716	ENSG00000132716.19	0.378417	0.0453828	0.233963	0.000245074	-0.0355905	0.962373	0.1987	0.00891609	buffering
ENSG00000258465	ENSG00000258465	ENSG00000258465.8	0.341779	0.104121	0.10539	0.0210632	0.226491	0.650501	0.0942648	0.112171	background
PEX19	ENSG00000162735	ENSG00000162735.19	0.127243	0.339574	-0.182405	0.000354456	0.299895	0.632034	-0.187043	0.00316053	buffering
COPA	ENSG00000122218	ENSG00000122218.17	0.0313716	0.737998	0.0372256	0.383067	0.0280363	0.889719	0.0341376	0.539398	background
NCSTN	ENSG00000162736	ENSG00000162736.18	0.244728	0.13395	0.317072	0.00017696	-0.0415071	0.947281	0.284118	0.00379906	buffering
VANGL2	ENSG00000162738	ENSG00000162738.8	0.596373	0.178641	0.701667	0.00447373	0.663515	0.532927	0.717378	0.0190376	buffering
F11R	ENSG00000158769	ENSG00000158769.19	0.553349	0.00612287	0.130218	0.0405576	0.595422	0.11237	0.168564	0.197117	translation
ENSG00000270149	ENSG00000270149	ENSG00000270149.5	0.545402	0.159018	0.169979	0.00286913	1.05072	0.354938	0.187275	0.00992275	buffering
TSTD1	ENSG00000215845	ENSG00000215845.11	0.340344	0.0282908	-0.0201552	0.851234	0.333055	0.170632	0.118044	0.516708	background
USF1	ENSG00000158773	ENSG00000158773.14	0.0119781	0.963868	-0.0553267	0.328149	-0.0968782	0.809089	-0.0540399	0.390833	background
ARHGAP30	ENSG00000186517	ENSG00000186517.14	0.660275	0.267073	0.00738262	0.994539	0.659383	0.43914	-0.382842	0.79699	background
NECTIN4	ENSG00000143217	ENSG00000143217.9	0.70122	0.0422856	0.241951	0.0168289	0.953751	0.175588	0.317267	0.0334439	abundance
KLHDC9	ENSG00000162755	ENSG00000162755.14	-0.645412	0.0514375	-0.273685	0.0267641	-0.572969	0.350618	-0.243309	0.166241	background
PFDN2	ENSG00000143256	ENSG00000143256.5	-0.346646	0.0303708	-0.487786	2.66114e-05	-0.478263	0.400104	-0.519059	0.00155564	abundance
NIT1	ENSG00000158793	ENSG00000158793.14	-0.159038	0.519251	0.128878	0.155147	-0.258229	0.529701	0.14913	0.151672	background
DEDD	ENSG00000158796	ENSG00000158796.17	0.721486	0.0264729	0.173348	0.0141078	0.816995	0.226274	0.194401	0.0712548	abundance
UFC1	ENSG00000143222	ENSG00000143222.12	0.0884593	0.421992	0.303131	0.000105292	-0.174206	0.593663	0.274696	0.00136678	buffering
USP21	ENSG00000143258	ENSG00000143258.17	-0.246898	0.290754	-0.214598	0.0156745	-0.233558	0.655076	-0.212451	0.0487805	background
PPOX	ENSG00000143224	ENSG00000143224.18	-0.304202	0.11557	-0.265466	0.0156657	-0.333239	0.397373	-0.27854	0.0594875	background
B4GALT3	ENSG00000158850	ENSG00000158850.15	-0.178682	0.389875	0.0343658	0.586946	-0.220807	0.476732	0.0568914	0.439592	background
NDUFS2	ENSG00000158864	ENSG00000158864.13	-0.362459	0.00562677	-0.38718	4.05957e-06	-0.368775	0.400104	-0.389331	0.00467749	abundance
TOMM40L	ENSG00000158882	ENSG00000158882.15	-0.416274	0.0372161	-0.00649563	0.931687	-0.426805	0.121425	-0.151062	0.0840464	translation
SDHC	ENSG00000143252	ENSG00000143252.17	-0.266142	0.168225	-0.23833	0.000837502	0.276439	0.563908	-0.190052	0.00991672	buffering
HSPA6	ENSG00000173110	ENSG00000173110.8	-1.83523	0.00078168	-1.33426	0.00046979	-1.23897	0.183442	-0.481031	0.533625	abundance
DUSP12	ENSG00000081721	ENSG00000081721.12	-0.051776	0.738038	-0.0400839	0.696261	-0.0372653	0.8947	-0.026025	0.82834	background
ATF6	ENSG00000118217	ENSG00000118217.7	-0.139192	0.401695	0.293137	0.00156071	0.0226664	0.965094	0.273599	0.00919569	buffering
NOS1AP	ENSG00000198929	ENSG00000198929.13	0.413553	0.0206113	0.254604	0.175988	0.534343	0.0777359	0.800161	0.00538856	translation
ENSG00000254706	ENSG00000254706	ENSG00000254706.3	-0.282767	0.456206	0.399418	0.0686353	-0.00658145	0.991453	0.322589	0.158025	background
C1orf226	ENSG00000239887	ENSG00000239887.6	0.295164	0.663362	0.404473	0.000907779	1.13768	0.557743	0.417202	0.00263637	buffering
UHMK1	ENSG00000152332	ENSG00000152332.16	-0.197241	0.320942	0.00358175	0.964265	-0.201045	0.484612	0.0403738	0.646251	background
UAP1	ENSG00000117143	ENSG00000117143.14	-0.221018	0.136739	-0.240278	0.000150584	-0.155266	0.820221	-0.236066	0.00262796	buffering
DDR2	ENSG00000162733	ENSG00000162733.19	0.574065	0.0138508	0.272545	0.199485	0.692658	0.0804462	0.756777	0.0383037	translation
HSD17B7	ENSG00000132196	ENSG00000132196.16	-0.106048	0.671106	-0.143333	0.151219	-0.049091	0.920326	-0.134551	0.235849	background
NUF2	ENSG00000143228	ENSG00000143228.13	-0.808294	0.00714305	-0.698376	5.47444e-06	-1.74285	0.172093	-0.834347	0.000306923	abundance
PBX1	ENSG00000185630	ENSG00000185630.20	0.258176	0.645179	0.217049	0.0191583	0.565937	0.628573	0.226417	0.0334486	background
MGST3	ENSG00000143198	ENSG00000143198.13	-0.0715506	0.69014	0.174528	0.0137776	0.0918789	0.821355	0.16385	0.0369905	background
ALDH9A1	ENSG00000143149	ENSG00000143149.13	-0.13319	0.339983	-0.0599723	0.223751	-0.172664	0.482835	-0.0731381	0.244098	background
TMCO1	ENSG00000143183	ENSG00000143183.18	-0.225529	0.118595	0.031084	0.449733	-0.145951	0.477029	-0.0134906	0.80173	background
UCK2	ENSG00000143179	ENSG00000143179.16	-0.574743	0.0174833	-0.213232	0.00257585	-0.871488	0.141373	-0.282463	0.0108787	abundance
POGK	ENSG00000143157	ENSG00000143157.12	-0.204505	0.151546	0.149044	0.00391288	-0.541396	0.139829	0.189682	0.00472383	buffering
TADA1	ENSG00000152382	ENSG00000152382.6	-0.175134	0.477263	-0.318583	0.00393638	-0.239708	0.709082	-0.324595	0.012175	buffering
ILDR2	ENSG00000143195	ENSG00000143195.13	0.108291	0.828108	0.0159494	0.951845	0.119967	0.871276	0.0432992	0.875903	background
STYXL2	ENSG00000198842	ENSG00000198842.10	0.266022	0.582269	0.0736728	0.575523	0.401107	0.515984	0.1175	0.361894	background
POU2F1	ENSG00000143190	ENSG00000143190.23	-0.207864	0.257471	-0.238252	0.00341459	0.172002	0.655403	-0.184508	0.0221583	buffering
CREG1	ENSG00000143162	ENSG00000143162.9	0.100888	0.791363	-0.0583714	0.27264	-0.0795847	0.905004	-0.0525445	0.387792	background
MPZL1	ENSG00000197965	ENSG00000197965.12	0.300481	0.0949684	0.190556	0.00279794	0.630586	0.173038	0.239793	0.00490033	buffering
ADCY10	ENSG00000143199	ENSG00000143199.18	0.0549226	0.88651	-0.0951015	0.784291	0.0487738	0.937578	-0.0909943	0.822431	background
MPC2	ENSG00000143158	ENSG00000143158.11	-0.172575	0.13138	-0.172905	0.00716654	-0.0936826	0.709169	-0.133053	0.111174	background
DCAF6	ENSG00000143164	ENSG00000143164.16	0.285368	0.0199448	0.23206	0.00273271	0.341671	0.176052	0.310069	0.0471997	abundance
GPR161	ENSG00000143147	ENSG00000143147.15	0.473887	0.0621423	0.0957242	0.228285	0.36733	0.32669	0.0224128	0.850585	background
TIPRL	ENSG00000143155	ENSG00000143155.13	-0.0923242	0.784714	0.0505127	0.497742	-0.0493796	0.931736	0.0459833	0.59754	background
SFT2D2	ENSG00000213064	ENSG00000213064.10	-0.247477	0.286524	0.336391	0.000197551	-0.610094	0.466307	0.355157	0.00120137	buffering
ATP1B1	ENSG00000143153	ENSG00000143153.14	0.312482	0.0536901	0.201943	0.00172665	0.325818	0.44134	0.20471	0.0216589	buffering
NME7	ENSG00000143156	ENSG00000143156.14	-0.359028	0.0948711	-0.11436	0.100837	-0.318954	0.391322	-0.0977934	0.311913	background
BLZF1	ENSG00000117475	ENSG00000117475.14	0.131169	0.612222	0.267067	0.00206466	-0.154665	0.838755	0.255762	0.00833324	buffering
SLC19A2	ENSG00000117479	ENSG00000117479.15	-0.470902	0.0675368	0.0243211	0.78822	-0.459219	0.235723	-0.0135876	0.923026	background
C1orf112	ENSG00000000460	ENSG00000000460.17	-0.423697	0.0980588	-0.471374	2.68752e-06	0.503746	0.79859	-0.450209	0.000130194	buffering
SELL	ENSG00000188404	ENSG00000188404.10	0.294828	0.55865	-0.0919592	0.89258	0.244265	0.601518	0.253218	0.577147	background
METTL18	ENSG00000171806	ENSG00000171806.12	0.0193792	0.956146	-0.206146	0.0586546	-0.344784	0.475227	-0.201803	0.0504568	background
SCYL3	ENSG00000000457	ENSG00000000457.14	0.263659	0.175414	-0.13209	0.304871	0.348047	0.248408	-0.243404	0.114095	background
KIFAP3	ENSG00000075945	ENSG00000075945.13	0.266148	0.0946305	0.228795	0.0192506	0.180862	0.557537	0.175307	0.173563	background
GORAB	ENSG00000120370	ENSG00000120370.14	0.264457	0.20127	0.226434	0.128328	0.29545	0.407906	0.252847	0.188749	background
FMO4	ENSG00000076258	ENSG00000076258.10	0.653671	0.00501513	0.698812	0.00478057	0.363051	0.272283	0.0431949	0.916522	abundance
PRRC2C	ENSG00000117523	ENSG00000117523.18	-0.0519985	0.635399	0.285574	0.00206573	-0.0861009	0.744606	0.293318	0.007411	buffering
VAMP4	ENSG00000117533	ENSG00000117533.15	-0.282687	0.251003	-0.0398507	0.7547	-0.275772	0.464436	-0.0233258	0.891906	background
METTL13	ENSG00000010165	ENSG00000010165.20	-0.178655	0.369338	0.343719	0.000189998	0.150907	0.84876	0.325648	0.00181745	buffering
DNM3	ENSG00000197959	ENSG00000197959.15	0.186995	0.316744	-0.568374	0.00139332	-0.162764	0.717714	-0.478314	0.00754725	buffering
PIGC	ENSG00000135845	ENSG00000135845.10	-0.420771	0.228063	0.234826	0.0174814	-0.524073	0.477248	0.249009	0.0427292	background
SUCO	ENSG00000094975	ENSG00000094975.15	0.386726	0.051182	0.373915	0.000222694	0.757006	0.216048	0.442716	0.0016261	buffering
TNFSF4	ENSG00000117586	ENSG00000117586.12	0.882161	0.0566976	0.139141	0.452318	0.868575	0.21787	0.118674	0.679179	background
PRDX6	ENSG00000117592	ENSG00000117592.9	0.138551	0.208528	0.00994901	0.799606	0.135815	0.480794	0.00489737	0.933217	background
KLHL20	ENSG00000076321	ENSG00000076321.11	0.299755	0.0298877	0.0634026	0.407396	0.293347	0.196827	0.0374847	0.812978	background
CENPL	ENSG00000120334	ENSG00000120334.16	-1.13945	0.0481879	0.00602944	0.936254	-1.17241	0.0978118	0.125967	0.111365	translation
DARS2	ENSG00000117593	ENSG00000117593.12	-0.445008	0.0228258	-0.608079	1.32592e-06	-0.921397	0.415934	-0.646831	0.000130189	abundance
ZBTB37	ENSG00000185278	ENSG00000185278.16	0.796768	0.00463513	0.165911	0.0823437	0.76307	0.108017	0.120329	0.570247	translation
RC3H1	ENSG00000135870	ENSG00000135870.13	-0.0114124	0.914121	0.504353	1.15679e-05	-0.0696544	0.836206	0.506538	0.000151111	buffering
NA	ENSG00000293562	ENSG00000293562.1	-0.242538	0.690773	0.246018	0.7216	-0.239671	0.806488	0.241439	0.764441	background
RABGAP1L	ENSG00000152061	ENSG00000152061.24	0.148354	0.341221	-0.142805	0.0247574	0.232556	0.470599	-0.158415	0.0446342	background
CACYBP	ENSG00000116161	ENSG00000116161.18	-0.609133	0.00341233	-0.540542	3.41366e-07	-0.497812	0.766319	-0.534423	0.000163012	abundance
MRPS14	ENSG00000120333	ENSG00000120333.4	0.131425	0.36682	0.127349	0.133352	0.156907	0.550277	0.141332	0.178472	background
KIAA0040	ENSG00000235750	ENSG00000235750.10	0.170106	0.625705	0.11795	0.0998271	0.371837	0.525765	0.130969	0.108601	background
COP1	ENSG00000143207	ENSG00000143207.21	0.053028	0.752687	0.0229912	0.669583	0.0603098	0.838755	0.0250379	0.707138	background
RASAL2	ENSG00000075391	ENSG00000075391.18	0.162895	0.328628	0.353237	0.00215884	0.528179	0.160803	0.427448	0.00110239	buffering
TEX35	ENSG00000240021	ENSG00000240021.10	0.82029	0.180092	0.402688	0.534932	0.642287	0.41017	-0.12095	0.876139	background
RALGPS2	ENSG00000116191	ENSG00000116191.19	-0.384567	0.106119	-0.405548	0.000449632	-0.535379	0.457999	-0.428249	0.00412729	buffering
FAM20B	ENSG00000116199	ENSG00000116199.12	0.688289	0.0157409	0.0680385	0.35165	0.77423	0.0978118	0.170239	0.164265	translation
TOR3A	ENSG00000186283	ENSG00000186283.14	-0.542111	0.0449156	0.0308816	0.599458	-0.537374	0.1945	0.0260006	0.782577	background
ABL2	ENSG00000143322	ENSG00000143322.22	0.267155	0.0700771	0.124715	0.0602088	0.256802	0.341333	0.117444	0.238758	background
SOAT1	ENSG00000057252	ENSG00000057252.13	-0.478894	0.0734798	-0.0724656	0.303354	-0.443717	0.292325	-0.0514632	0.62193	background
TOR1AIP2	ENSG00000169905	ENSG00000169905.13	0.00937809	0.94336	0.251644	0.000493381	-0.0821719	0.8317	0.250607	0.00274874	buffering
TOR1AIP1	ENSG00000143337	ENSG00000143337.19	-0.347251	0.0941694	0.179478	0.0158752	-0.079669	0.850692	0.108881	0.193359	background
CEP350	ENSG00000135837	ENSG00000135837.18	-0.098313	0.382105	0.151072	0.0968626	-0.135555	0.513853	0.188814	0.0981364	background
QSOX1	ENSG00000116260	ENSG00000116260.17	0.665349	0.00158067	0.401315	2.74299e-05	0.295816	0.563685	0.257047	0.0766156	abundance
ACBD6	ENSG00000230124	ENSG00000230124.8	-0.504584	0.0123793	-0.424153	6.42709e-05	-0.85562	0.187233	-0.512929	0.00191175	abundance
XPR1	ENSG00000143324	ENSG00000143324.14	0.162712	0.415934	-0.162742	0.00123237	0.209016	0.80903	-0.163672	0.00795403	buffering
STX6	ENSG00000135823	ENSG00000135823.14	0.0396657	0.772743	-0.0373405	0.625656	0.0188009	0.939908	-0.0245435	0.776887	background
MR1	ENSG00000153029	ENSG00000153029.16	0.179933	0.649668	0.576201	0.00530904	0.112329	0.918431	0.570925	0.0145549	buffering
IER5	ENSG00000162783	ENSG00000162783.11	-0.538305	0.234266	-0.337846	0.000691696	-1.88729	0.140636	-0.396951	0.000700792	buffering
GLUL	ENSG00000135821	ENSG00000135821.20	0.391935	0.0266148	0.242883	9.7735e-05	0.221059	0.780768	0.229919	0.00415617	abundance
RNASEL	ENSG00000135828	ENSG00000135828.11	0.0110984	0.963868	0.0478976	0.723954	0.0167142	0.967981	0.0484995	0.758118	background
NPL	ENSG00000135838	ENSG00000135838.14	0.266338	0.334253	-0.0407865	0.677677	0.271458	0.525158	-0.0458073	0.711008	background
DHX9	ENSG00000135829	ENSG00000135829.17	-0.338662	0.0106057	-0.157391	0.00200574	-0.368056	0.215058	-0.172118	0.0608934	abundance
LAMC1	ENSG00000135862	ENSG00000135862.6	0.287628	0.0363823	0.51974	3.78674e-07	-0.601877	0.571157	0.482046	5.8504e-05	abundance
NMNAT2	ENSG00000157064	ENSG00000157064.11	1.07482	0.0077482	0.57711	5.27487e-05	1.28596	0.331023	0.612141	0.00482426	abundance
SMG7	ENSG00000116698	ENSG00000116698.22	0.10004	0.479123	0.145734	0.0184044	0.0387437	0.913968	0.136805	0.0612978	background
ARPC5	ENSG00000162704	ENSG00000162704.16	-0.0539041	0.708175	0.0234301	0.6062	-0.03632	0.894545	0.019034	0.742683	background
RGL1	ENSG00000143344	ENSG00000143344.16	0.405036	0.0189712	0.545767	0.000106748	0.384984	0.430152	0.536164	0.0103621	abundance
COLGALT2	ENSG00000198756	ENSG00000198756.12	0.643299	0.00485805	0.513927	0.000420356	0.767715	0.164783	0.605826	0.0245098	abundance
TSEN15	ENSG00000198860	ENSG00000198860.14	0.0683063	0.780875	-0.0299346	0.617327	0.0499418	0.909473	-0.0271821	0.709354	background
C1orf21	ENSG00000116667	ENSG00000116667.15	0.238193	0.131995	0.203833	0.00080145	0.413974	0.403933	0.220671	0.00522513	buffering
EDEM3	ENSG00000116406	ENSG00000116406.20	0.384986	0.0261038	0.896341	4.76082e-07	0.220749	0.855143	0.875728	0.000130194	abundance
NIBAN1	ENSG00000135842	ENSG00000135842.17	0.141434	0.401913	0.679337	1.84033e-07	0.405111	0.844063	0.682367	1.01205e-05	buffering
RNF2	ENSG00000121481	ENSG00000121481.12	0.0358698	0.823186	0.0377971	0.679397	0.0764666	0.716538	0.0588516	0.40832	background
TRMT1L	ENSG00000121486	ENSG00000121486.12	-0.321302	0.0545616	-0.0131558	0.831875	-0.330398	0.20508	-0.0578811	0.525651	background
SWT1	ENSG00000116668	ENSG00000116668.13	0.0208818	0.932501	0.0239159	0.821093	0.0465754	0.8947	0.0301253	0.771346	background
IVNS1ABP	ENSG00000116679	ENSG00000116679.17	-0.195479	0.137112	-0.139783	0.0182641	-0.247532	0.36712	-0.158818	0.0522618	background
TPR	ENSG00000047410	ENSG00000047410.14	-0.424426	0.0100674	-0.202327	0.0131788	-0.383279	0.19434	-0.152838	0.339064	abundance
ODR4	ENSG00000157181	ENSG00000157181.16	-0.246937	0.233695	0.0258796	0.737239	-0.227213	0.465316	-0.0054779	0.959267	background
PTGS2	ENSG00000073756	ENSG00000073756.13	-0.0027861	0.997031	1.07079	0.00687156	0.19475	0.916733	1.07063	0.0152087	buffering
PLA2G4A	ENSG00000116711	ENSG00000116711.10	-0.137875	0.646934	0.144021	0.328246	-0.151449	0.766809	0.148212	0.382515	background
RGS2	ENSG00000116741	ENSG00000116741.8	1.27123	0.00224847	1.39919	3.99976e-06	0.654635	0.667633	1.20196	0.00630855	abundance
UCHL5	ENSG00000116750	ENSG00000116750.14	-0.390149	0.0529944	-0.0579382	0.310458	-0.492604	0.131474	-0.133324	0.089737	translation
RO60	ENSG00000116747	ENSG00000116747.13	-0.143278	0.299144	0.0316899	0.637297	-0.162885	0.465997	0.0636067	0.435334	background
GLRX2	ENSG00000023572	ENSG00000023572.10	-0.299558	0.251033	0.308951	0.00183757	0.0303696	0.969589	0.275815	0.0132999	buffering
CDC73	ENSG00000134371	ENSG00000134371.15	-0.207973	0.0865453	-0.0708491	0.187335	-0.238814	0.272518	-0.107058	0.201494	background
ENSG00000289697	ENSG00000289697	ENSG00000289697.1	0.259518	0.654905	0.569602	0.067292	0.467096	0.655076	0.602137	0.0844635	background
CFHR3	ENSG00000116785	ENSG00000116785.15	-0.222743	0.752346	0.616121	0.1103	0.146696	0.911521	0.564816	0.160713	background
ASPM	ENSG00000066279	ENSG00000066279.19	-0.626325	0.00691683	-0.205018	0.00477124	-0.513508	0.2563	-0.155069	0.208678	abundance
ZBTB41	ENSG00000177888	ENSG00000177888.8	-0.0124555	0.942377	0.00794371	0.91503	-0.0141829	0.961579	0.00875139	0.92235	background
DENND1B	ENSG00000213047	ENSG00000213047.13	0.186639	0.344046	0.106047	0.156373	0.245059	0.471624	0.124268	0.17499	background
LHX9	ENSG00000143355	ENSG00000143355.16	-0.0862705	0.89265	-0.386698	0.0330729	-0.161001	0.908047	-0.388372	0.0563352	background
NEK7	ENSG00000151414	ENSG00000151414.15	-0.396647	0.0707446	-0.170281	0.0516906	-0.442809	0.278791	-0.193191	0.126348	background
NR5A2	ENSG00000116833	ENSG00000116833.14	0.424907	0.315034	0.949286	0.0827362	0.533991	0.476033	1.04731	0.112203	background
ZNF281	ENSG00000162702	ENSG00000162702.8	-0.287086	0.277519	0.334874	0.000372251	-0.617861	0.483812	0.353627	0.00198781	buffering
KIF14	ENSG00000118193	ENSG00000118193.12	-0.567102	0.00669949	-0.409045	3.9353e-05	-0.23133	0.72972	-0.329503	0.0151129	abundance
DDX59	ENSG00000118197	ENSG00000118197.14	-0.29517	0.117641	-0.324965	0.0100246	-0.199669	0.615938	-0.278775	0.0806497	background
CAMSAP2	ENSG00000118200	ENSG00000118200.16	0.13762	0.251573	-0.00954475	0.899228	0.140417	0.48877	-0.0385234	0.694784	background
INAVA	ENSG00000163362	ENSG00000163362.11	0.318882	0.502017	0.765959	6.28181e-06	-0.00434636	0.998415	0.761471	0.000103208	buffering
KIF21B	ENSG00000116852	ENSG00000116852.15	-0.316222	0.550732	0.738812	0.0219731	0.201549	0.855005	0.651944	0.0483263	background
TMEM9	ENSG00000116857	ENSG00000116857.17	-0.149779	0.37851	-0.182234	0.0203636	-0.325054	0.331978	-0.216207	0.0198221	buffering
TNNT2	ENSG00000118194	ENSG00000118194.22	-0.25317	0.701948	0.283063	0.535666	-0.0164967	0.983497	0.151779	0.707558	background
LAD1	ENSG00000159166	ENSG00000159166.15	-0.154492	0.229901	0.319334	8.33058e-05	-0.161814	0.754692	0.320101	0.00134516	buffering
PHLDA3	ENSG00000174307	ENSG00000174307.7	-0.97858	0.0130916	-0.371512	0.000348822	-1.47312	0.191221	-0.445673	0.00531171	abundance
CSRP1	ENSG00000159176	ENSG00000159176.14	0.177741	0.0930855	0.0259199	0.577596	0.181457	0.333249	0.0389012	0.62735	background
NAV1	ENSG00000134369	ENSG00000134369.17	-0.0563659	0.770245	-0.261187	0.001225	-0.0114357	0.984056	-0.259949	0.00536691	buffering
IPO9	ENSG00000198700	ENSG00000198700.10	-0.335853	0.00864971	-0.306764	1.04083e-05	-0.310442	0.533792	-0.301972	0.00305593	abundance
SHISA4	ENSG00000198892	ENSG00000198892.7	-0.325732	0.742119	0.211616	0.00650059	0.164308	0.952084	0.2081	0.0192568	buffering
LMOD1	ENSG00000163431	ENSG00000163431.14	1.38861	0.0184179	0.242805	0.307639	1.26048	0.144533	0.0229279	0.960724	background
TIMM17A	ENSG00000134375	ENSG00000134375.11	0.0577064	0.671372	0.0577575	0.411861	0.0423083	0.871716	0.0504459	0.547521	background
RNPEP	ENSG00000176393	ENSG00000176393.11	-0.128109	0.397486	-0.130666	0.0468917	-0.212399	0.463916	-0.149681	0.0615195	background
ELF3	ENSG00000163435	ENSG00000163435.16	0.279453	0.182933	-0.814186	2.30309e-07	-0.167187	0.941448	-0.803582	1.64207e-05	buffering
ARL8A	ENSG00000143862	ENSG00000143862.8	0.20901	0.148661	-0.0245496	0.717667	0.201124	0.38704	-0.00194495	0.98597	background
UBE2T	ENSG00000077152	ENSG00000077152.12	-0.604993	0.00307845	-0.680661	1.89488e-07	-1.32578	0.321885	-0.743614	9.25947e-05	abundance
PPP1R12B	ENSG00000077157	ENSG00000077157.23	0.242477	0.0577511	-0.0010907	0.988486	0.241881	0.241273	0.105721	0.342876	background
KDM5B	ENSG00000117139	ENSG00000117139.18	0.520476	0.00774714	0.343319	1.71625e-05	0.731366	0.37007	0.367359	0.00154226	abundance
RABIF	ENSG00000183155	ENSG00000183155.5	-0.0138719	0.97143	0.6776	0.000121827	0.866497	0.469885	0.675438	0.000429889	buffering
KLHL12	ENSG00000117153	ENSG00000117153.16	0.0205401	0.871853	-0.144944	0.00374579	-0.0387185	0.91849	-0.143842	0.0163903	buffering
ADIPOR1	ENSG00000159346	ENSG00000159346.13	-0.536774	0.0674751	-0.246978	0.000101201	-0.49388	0.752087	-0.245833	0.00201209	buffering
CYB5R1	ENSG00000159348	ENSG00000159348.13	0.33137	0.151459	0.355378	2.4355e-05	-0.309326	0.80919	0.334224	0.000598706	buffering
TMEM183A	ENSG00000163444	ENSG00000163444.12	-0.940626	0.033335	-0.199417	0.000542873	-0.218838	0.906884	-0.176448	0.0132789	abundance
PPFIA4	ENSG00000143847	ENSG00000143847.16	-0.341225	0.137455	-1.36183	4.09849e-07	-1.4012	0.378014	-1.42963	1.44511e-05	buffering
CHI3L1	ENSG00000133048	ENSG00000133048.13	-1.49718	0.0195399	1.31321	0.00282679	-1.91058	0.188901	1.57399	0.0220774	buffering
BTG2	ENSG00000159388	ENSG00000159388.6	0.425415	0.299997	0.302895	1.83553e-05	0.0873161	0.979863	0.300969	0.000372586	buffering
ATP2B4	ENSG00000058668	ENSG00000058668.16	0.284827	0.0341036	0.246296	4.68694e-05	0.105319	0.888463	0.233186	0.00230167	abundance
ZBED6	ENSG00000257315	ENSG00000257315.4	0.285719	0.0464464	0.192633	0.00375693	0.228914	0.472251	0.170417	0.0723214	background
ZC3H11A	ENSG00000058673	ENSG00000058673.17	-0.00861996	0.945124	0.193966	0.0033366	0.00918678	0.976662	0.193631	0.012094	buffering
SNRPE	ENSG00000182004	ENSG00000182004.13	-0.135844	0.38453	-0.413113	0.000194117	-0.297387	0.563478	-0.430076	0.00119426	buffering
SOX13	ENSG00000143842	ENSG00000143842.15	-0.241823	0.327532	-0.157541	0.0205378	-0.0336087	0.95522	-0.136367	0.0806	background
PLEKHA6	ENSG00000143850	ENSG00000143850.17	0.641418	0.010359	0.744549	4.93935e-07	0.789745	0.633694	0.755461	0.000148223	abundance
PPP1R15B	ENSG00000158615	ENSG00000158615.10	-0.33642	0.0183541	-0.0697693	0.192031	-0.307799	0.188901	-0.0211776	0.851588	background
PIK3C2B	ENSG00000133056	ENSG00000133056.14	0.00848491	0.960062	0.352152	0.000675259	0.0775834	0.880419	0.35275	0.0028312	buffering
MDM4	ENSG00000198625	ENSG00000198625.14	0.155822	0.235459	-0.0902207	0.0937828	0.113194	0.653141	-0.0734057	0.291868	background
NFASC	ENSG00000163531	ENSG00000163531.17	0.318621	0.37499	1.03407	2.39153e-05	-0.270908	0.884029	1.00206	0.000295499	buffering
TMEM81	ENSG00000174529	ENSG00000174529.7	0.342296	0.230337	-0.726999	0.0168982	0.468852	0.419746	-0.801371	0.0337978	background
RBBP5	ENSG00000117222	ENSG00000117222.14	-0.172937	0.151361	-0.265362	0.00565606	-0.158865	0.544322	-0.255947	0.0474436	background
DSTYK	ENSG00000133059	ENSG00000133059.18	-0.0434667	0.698158	0.254491	0.00288971	-0.090823	0.729478	0.26247	0.00870203	buffering
[truncated: 11,485 more rows]
