# Supplementary material for: EZH2 crosstalk with RNA methylation promotes prostate cancer progression through modulation of m6A autoregulation pathway
Source: J Clin Invest. 2025 Nov 18;136(2):e195840. doi: 10.1172/JCI195840 (PMC12807473; doi:10.1172/JCI195840)
Supplement: Supplemental table 3 [file jci-136-195840-s159.xlsx]

## Sheet: Overview
	Supplementary Table 3				Detailed information of the overlapping genes with diminished TE upon both EPZ6438 treatment and YTHDF1 deficiency
	Sheet-1: siYTHDF1_EPZ_ribo_overlap_gene				Overlapping genes in translation groups. Last column shows whether m6A detected in this gene
	Sheet-2: overlap_genes_nanopore_m6a				Nanopore m6A positions for overlapped genes
	Sheet-3: overlap_genes_merip				MeRIP m6A positions for overlapped genes

## Sheet: siYTHDF1_EPZ_ribo_overlap_gene
gene_id	gene_name	m6A_detected
ENSG00000180098	TRNAU1AP	TRUE
ENSG00000156876	SASS6	FALSE
ENSG00000116473	RAP1A	TRUE
ENSG00000285053	TBCE	TRUE
ENSG00000115808	STRN	FALSE
ENSG00000115484	CCT4	TRUE
ENSG00000258881	ENSG00000258881	FALSE
ENSG00000152102	FAM168B	TRUE
ENSG00000115233	PSMD14	TRUE
ENSG00000138382	METTL5	TRUE
ENSG00000075975	MKRN2	TRUE
ENSG00000151092	NGLY1	TRUE
ENSG00000016864	GLT8D1	TRUE
ENSG00000169379	ARL13B	TRUE
ENSG00000175110	MRPS22	TRUE
ENSG00000114744	COMMD2	TRUE
ENSG00000109332	UBE2D3	TRUE
ENSG00000138802	SEC24B	TRUE
ENSG00000164040	PGRMC2	TRUE
ENSG00000164162	ANAPC10	FALSE
ENSG00000145592	RPL37	TRUE
ENSG00000035499	DEPDC1B	FALSE
ENSG00000197860	SGTB	FALSE
ENSG00000134057	CCNB1	TRUE
ENSG00000152422	XRCC4	FALSE
ENSG00000145782	ATG12	TRUE
ENSG00000177879	AP3S1	TRUE
ENSG00000152700	SAR1B	TRUE
ENSG00000183258	DDX41	TRUE
ENSG00000180573	H2AC6	TRUE
ENSG00000197238	H4C11	FALSE
ENSG00000001084	GCLC	TRUE
ENSG00000106355	LSM5	TRUE
ENSG00000106245	BUD31	TRUE
ENSG00000003989	SLC7A2	FALSE
ENSG00000198363	ASPH	TRUE
ENSG00000104472	CHRAC1	TRUE
ENSG00000135018	UBQLN1	TRUE
ENSG00000136897	MRPL50	TRUE
ENSG00000095209	TMEM38B	TRUE
ENSG00000119326	CTNNAL1	TRUE
ENSG00000148488	ST8SIA6	FALSE
ENSG00000203837	PNLIPRP3	FALSE
ENSG00000166483	WEE1	FALSE
ENSG00000137714	FDX1	TRUE
ENSG00000149548	CCDC15	FALSE
ENSG00000111254	AKAP3	FALSE
ENSG00000123358	NR4A1	FALSE
ENSG00000198270	TMEM116	FALSE
ENSG00000152193	OBI1	FALSE
ENSG00000214274	ANG	TRUE
ENSG00000150527	MIA2	FALSE
ENSG00000089775	ZBTB25	FALSE
ENSG00000137824	RMDN3	TRUE
ENSG00000137767	SQOR	TRUE
ENSG00000137876	RSL24D1	TRUE
ENSG00000213918	DNASE1	FALSE
ENSG00000167394	ZNF668	TRUE
ENSG00000166548	TK2	TRUE
ENSG00000197566	ZNF624	FALSE
ENSG00000265303	ENSG00000265303	FALSE
ENSG00000153982	GDPD1	FALSE
ENSG00000108588	CCDC47	TRUE
ENSG00000101654	RNMT	TRUE
ENSG00000141452	RMC1	TRUE
ENSG00000105708	ZNF14	TRUE
ENSG00000180479	ZNF571	TRUE
ENSG00000157540	DYRK1A	TRUE
ENSG00000196419	XRCC6	TRUE
ENSG00000198088	NUP62CL	FALSE

## Sheet: overlap_genes_nanopore_m6a
gene_name	stoichiometry_1	m6a_seq	chrm	genomic_pos
MKRN2	0.727273	CATGACAGA	chr3	12582197
MKRN2	0.588235	ACAAACACC	chr3	12582521
MKRN2	0.956522	AAAAACAAA	chr3	12582555
MKRN2	0.5625	GTTAACAAA	chr3	12582774
MKRN2	0.571429	TATGACCAC	chr3	12570076
MKRN2	0.526316	GAAAACTAA	chr3	12570195
MKRN2	0.545455	ACTAACTCA	chr3	12570199
CHRAC1	0.608696	TCTAACACT	chr8	140515891
CHRAC1	0.634146	ATAAACAGC	chr8	140515649
BUD31	0.626087	GGTGACCTG	chr7	99410061
CCDC47	0.933333	TCAGACAGT	chr17	63746783
CCDC47	0.609375	GATAACCAG	chr17	63746519
CCDC47	0.704225	TTAAACCAA	chr17	63746495
CCDC47	0.723776	AAAGACTGA	chr17	63746469
CCDC47	0.900621	ACGAACCAG	chr17	63746186
CCDC47	0.766871	GAAAACAGC	chr17	63745613
CCDC47	0.522936	TGTAACTGC	chr17	63745589
CCDC47	0.661765	TGTAACTTA	chr17	63745308
CCDC47	0.858407	ATGAACTAC	chr17	63745290
CCDC47	0.703704	ATTGACAAA	chr17	63745260
CCDC47	0.712707	GAAAACCAA	chr17	63765946
CCDC47	0.544118	GGTGACTGG	chr17	63764133
CCDC47	0.627451	AAAAACAGT	chr17	63764084
CCNB1	0.62645	CATGACTGT	chr5	69177524
CCNB1	0.785288	CATGACTGT	chr5	69174380
CCNB1	0.634783	TGTGACTGA	chr5	69174988
CCNB1	0.764493	TCAGACAGA	chr5	69175020
FDX1	0.694444	TATGACTAT	chr11	110462945
FDX1	0.797297	CTTAACTTC	chr11	110463020
FDX1	0.756098	TTTGACTAA	chr11	110463133
FDX1	0.791667	TATAACAGA	chr11	110463240
FDX1	0.917647	AATAACAGT	chr11	110435850
FDX1	0.746269	TATGACTGT	chr11	110462403
FDX1	0.823529	TATGACTAG	chr11	110462573
FDX1	0.813008	CATAACTAC	chr11	110462605
SQOR	0.666667	AGTGACTGA	chr15	45662075
SQOR	0.767857	GTTAACTAC	chr15	45676219
RMDN3	0.571429	CATGACTTG	chr15	40736518
RMDN3	0.611111	CATAACTTG	chr15	40736186
RMDN3	0.5625	AATGACAGC	chr15	40735986
RMDN3	0.625	TAAAACAAT	chr15	40735953
RMDN3	0.555556	ATAAACCAA	chr15	40735902
RSL24D1	0.778761	TCAAACAGA	chr15	55185394
RSL24D1	0.511848	ATGAACAGA	chr15	55185365
GLT8D1	0.7	TATAACTAA	chr3	52695458
GLT8D1	0.705882	AGTAACAGT	chr3	52694778
GLT8D1	0.607143	CCAGACAGA	chr3	52694676
GLT8D1	0.547619	ACAGACTAT	chr3	52694672
GLT8D1	0.918367	ATAGACTAT	chr3	52694665
GLT8D1	0.515152	AATGACTGG	chr3	52694608
GLT8D1	0.9	TATGACAGA	chr3	52700473
GLT8D1	0.744186	CATAACTTC	chr3	52700303
GLT8D1	0.918919	ATAAACAGC	chr3	52697796
RMC1	0.729167	CGTGACCAG	chr18	23524144
RMC1	0.911765	TCAGACAGA	chr18	23527810
RMC1	0.714286	CATGACAAC	chr18	23530484
RMC1	0.833333	TCAAACAGA	chr18	23531659
RMC1	0.702128	GATGACAAA	chr18	23506978
RMC1	0.947368	CATAACAGA	chr18	23509253
RPL37	0.714286	AAGGACTTA	chr5	40827719
RPL37	0.52	CTTGACCTG	chr5	40827527
RPL37	0.612903	GAAAACAGT	chr5	40827458
RPL37	0.612903	TATGACCTC	chr5	40827148
RPL37	0.9375	GATGACAAA	chr5	40826815
RPL37	0.65625	AGTAACTCC	chr5	40826513
RPL37	0.785714	AATGACCAG	chr5	40826394
RPL37	0.565217	AAAAACTGA	chr5	40826336
NGLY1	1	CTAAACAGC	chr3	25729271
NGLY1	0.526316	CGTGACCTG	chr3	25764250
PGRMC2	0.644444	TGAAACCAG	chr4	128270656
PGRMC2	0.820513	GTTAACTGC	chr4	128270429
PGRMC2	0.511111	AAAAACAAA	chr4	128270337
PGRMC2	0.637931	GTAAACAAC	chr4	128271306
PGRMC2	0.807692	ACAGACTGT	chr4	128271255
PGRMC2	0.62	AAAAACATT	chr4	128271214
MRPS22	0.552632	ATTGACCAG	chr3	139352774
H2AC6	0.957447	TCAAACAGT	chr6	26138675
H2AC6	0.577778	TTTGACAGG	chr6	26124630
H2AC6	0.781818	AAAAACATT	chr6	26138198
AP3S1	0.636986	GAAAACATT	chr5	115913928
AP3S1	0.522388	TATGACTTT	chr5	115913936
AP3S1	0.585106	GGTAACTGG	chr5	115913971
AP3S1	0.705882	TCTGACTCA	chr5	115914042
CTNNAL1	0.612245	GGTGACTGG	chr9	108970413
CTNNAL1	0.57971	GATGACAAG	chr9	108943803
CTNNAL1	0.745455	CCAGACAGT	chr9	108943744
CTNNAL1	0.612245	GAAAACAAT	chr9	108942662
CTNNAL1	0.8125	CTAAACAAG	chr9	108999074
CTNNAL1	0.775	TTAAACAGA	chr9	108992656
CTNNAL1	0.54902	CCTAACTGC	chr9	108983296
CTNNAL1	0.767857	AAAAACAAA	chr9	108983275
CTNNAL1	0.789474	TGTGACTGA	chr9	108983216
CTNNAL1	0.784314	GTAAACCGA	chr9	108983205
DDX41	0.612903	TGTGACCAT	chr5	177513400
DDX41	0.618182	TATGACATG	chr5	177512522
DDX41	0.567164	CTGGACAGA	chr5	177511712
ANG	0.6	CAGAACAGT	chr14	20694075
ANG	0.555556	TTTGACAAC	chr14	20694144
ANG	0.884615	GATAACTCC	chr14	20693644
ANG	1	GATGACAGA	chr14	20693704
ANG	0.666667	CCTGACCTC	chr14	20693742
ANG	0.586207	GAAAACAAG	chr14	20693812
RMDN3	0.822581	CATAACTTG	chr15	40736186
RMDN3	0.709091	TAAAACAAT	chr15	40735953
RMDN3	0.702128	ATAAACCAA	chr15	40735902
RMDN3	0.603774	TCTGACAAA	chr15	40745215
UBE2D3	0.571429	TCAGACCTC	chr4	102797317
UBE2D3	0.583333	AATAACTGC	chr4	102797222
UBE2D3	0.736842	TAAAACCAT	chr4	102797093
UBE2D3	0.545455	CATAACTGA	chr4	102796927
UBE2D3	0.714286	TCAAACACC	chr4	102796799
UBE2D3	0.647059	TCAAACCAC	chr4	102802570
UBE2D3	0.866667	ATTAACAGT	chr4	102801522
UBE2D3	0.818182	TAAAACAGA	chr4	102799420
XRCC6	0.557692	CTTGACCAG	chr22	41636540
XRCC6	0.619048	GAAAACCAA	chr22	41647014
XRCC6	0.627907	AGTGACAGC	chr22	41658257
XRCC6	0.603825	AGTGACAGC	chr22	41658257
XRCC6	0.53178	CTTGACCAG	chr22	41636540
XRCC6	0.63745	GAAAACCAA	chr22	41647014
RAP1A	0.555556	GATAACTTT	chr1	111712859
RAP1A	0.653333	ATTGACTTC	chr1	111712876
RAP1A	0.745455	CTAAACCAA	chr1	111713032
RAP1A	0.911111	TTAAACAGA	chr1	111691349
RAP1A	0.589286	TCTGACAGT	chr1	111695341
RAP1A	0.677419	TATGACCCA	chr1	111695381
RAP1A	0.576471	TATGACCTG	chr1	111709159
RAP1A	0.87037	TCAGACAGA	chr1	111709169
RAP1A	0.618182	TATAACAGA	chr1	111712646
RAP1A	0.584416	CTTGACTCT	chr1	111712667
TRNAU1AP	0.508197	TTAAACTGA	chr1	28561360
TRNAU1AP	0.698795	GATAACAGC	chr1	28561395
TRNAU1AP	0.568966	TATGACCAG	chr1	28571274
TRNAU1AP	0.679245	TGTGACTGA	chr1	28577523
TRNAU1AP	0.717949	AATGACTGT	chr1	28577744
TMEM38B	0.638298	GGTGACAGA	chr9	105774198
TMEM38B	0.660714	CTTGACTTA	chr9	105774869
TMEM38B	0.93617	AAAAACACA	chr9	105774894
TMEM38B	0.678571	AAAAACAAA	chr9	105775311
TMEM38B	0.545455	ATAAACACC	chr9	105775532
TMEM38B	0.672727	CATGACCTA	chr9	105721563
TMEM38B	0.509434	AGTGACCAG	chr9	105721628
TMEM38B	0.673913	GGTAACCCT	chr9	105748086
TMEM38B	0.528302	GATGACTAC	chr9	105773877
MRPL50	0.610526	TGAGACAGT	chr9	101390822
MRPL50	0.582031	ATGAACTCA	chr9	101390517
MRPL50	0.581301	ATGGACAAA	chr9	101390297
MRPL50	0.882353	ACGGACTTT	chr9	101390286
MRPL50	0.768041	GTGGACAGT	chr9	101398544
MRPL50	0.654971	ACTGACAGT	chr9	101390015
UBQLN1	0.855072	AATAACTGA	chr9	83669280
UBQLN1	0.793651	ATAAACAAA	chr9	83661677
UBQLN1	0.69697	AAAAACATC	chr9	83661543
UBQLN1	0.631579	GCAAACAAT	chr9	83661358
UBQLN1	0.571429	CAAAACACC	chr9	83661243
UBQLN1	0.707317	TGTAACTAA	chr9	83661234
UBQLN1	0.533333	ACAAACATC	chr9	83661154
UBQLN1	0.681159	TTTAACAGG	chr9	83660916
UBQLN1	0.619048	AAAAACAAA	chr9	83660550
UBQLN1	0.742857	CCTAACTCC	chr9	83660465
UBQLN1	0.525	AAAAACTTC	chr9	83660068
UBQLN1	0.757576	CATAACTAA	chr9	83660021
UBQLN1	0.686747	TAAAACACA	chr9	83686014
UBQLN1	0.523077	TGAGACAGT	chr9	83679868
ASPH	0.785714	AGTAACTGC	chr8	61637998
ASPH	0.733333	AAAAACTCC	chr8	61583956
ASPH	0.526316	AATGACAAT	chr8	61562769
ASPH	0.682927	CTTGACTTG	chr8	61503252
ASPH	0.757576	CATGACAGC	chr8	61503141
ASPH	0.884615	TTAAACATC	chr8	61502190
ASPH	0.516129	GCTAACTAG	chr8	61502021
ASPH	0.589744	ATGAACAAA	chr8	61501959
ASPH	0.692308	AAAAACAAA	chr8	61501873
ASPH	0.894737	GAAAACATC	chr8	61501727
ASPH	0.621622	AATAACTGA	chr8	61501591
ASPH	0.894737	TATGACCAG	chr8	61500895
ASPH	0.684211	ATTAACTCT	chr8	61500848
FAM168B	0.6	CCTGACCAC	chr2	131050713
FAM168B	0.978261	GTAAACAGC	chr2	131050601
FAM168B	0.538462	TGTAACTTA	chr2	131050083
FAM168B	0.541667	GGAGACAGA	chr2	131048444
FAM168B	0.576923	CATGACAGG	chr2	131048367
FAM168B	0.527778	TGTAACTAA	chr2	131048210
METTL5	0.707317	TATGACCTG	chr2	169812494
CCT4	0.773643	AAAAACAGT	chr2	61872561
CCT4	0.524366	ACGAACACT	chr2	61872249
CCT4	0.905433	GATAACTGA	chr2	61868683
CCT4	0.711304	TGAAACAAT	chr2	61868543
CCT4	0.696429	AAAAACTAA	chr2	61868456
CCT4	0.779614	AAAAACTAA	chr2	61868446
CCT4	0.541414	TGAAACAAA	chr2	61883492
CCT4	0.501217	CTTGACTGA	chr2	61878946
CCT4	0.552469	AGTGACAGA	chr2	61878915
CCT4	0.691781	ATTGACCCA	chr2	61877450
CCT4	0.55641	GATGACTGT	chr2	61877038
CCT4	0.559913	CAAAACAGA	chr2	61876925
UBE2D3	0.511905	TCAGACCTC	chr4	102797317
UBE2D3	0.53012	AATAACTGC	chr4	102797222
UBE2D3	0.663866	TAAAACCAT	chr4	102797093
UBE2D3	0.638554	TCAAACACC	chr4	102796799
UBE2D3	0.6	CTTGACCTG	chr4	102796402
UBE2D3	0.6	CTTGACAGC	chr4	102796206
UBE2D3	0.680851	AAAAACAAC	chr4	102796192
UBE2D3	0.653846	AGTGACTTA	chr4	102796107
UBE2D3	0.571429	TCAAACCAC	chr4	102802570
UBE2D3	0.634409	ATTAACAGT	chr4	102801522
UBE2D3	0.662338	TAAAACAGA	chr4	102799420
UBE2D3	0.574468	TAAAACCAT	chr4	102797093
UBE2D3	0.555556	CATAACTGA	chr4	102796927
UBE2D3	0.675	TCAAACACC	chr4	102796799
UBE2D3	0.578947	CTTGACCTG	chr4	102796402
UBE2D3	0.75	AAAAACAAC	chr4	102796192
UBE2D3	0.538462	TTTGACAAT	chr4	102802602
UBE2D3	0.586957	TCAAACCAC	chr4	102802570
UBE2D3	0.605263	TAAAACAGA	chr4	102799420
UBE2D3	0.514286	TCAGACCTC	chr4	102797317
UBE2D3	0.625	AATAACTGC	chr4	102797222
UBE2D3	0.636364	TAAAACAGA	chr4	102799420
UBE2D3	0.585714	TAAAACCAT	chr4	102797093
UBE2D3	0.6	CATAACTGA	chr4	102796927
UBE2D3	0.745098	TCAAACACC	chr4	102796799
UBE2D3	0.806452	GTTGACACA	chr4	102796414
UBE2D3	0.575758	CTTGACCTG	chr4	102796402
UBE2D3	0.617647	AAAAACAAC	chr4	102796192
UBE2D3	0.565217	AGTGACTTA	chr4	102796107
UBE2D3	0.695652	GGTGACTTA	chr4	102796011
UBE2D3	0.659091	TCAAACCAC	chr4	102802570
UBE2D3	0.565217	ATTAACAGT	chr4	102801522
XRCC6	0.555556	GATGACCAG	chr22	41653664
XRCC6	0.821429	AGTGACAGC	chr22	41658257
XRCC6	0.612903	GAAAACCAA	chr22	41647014
SAR1B	0.527919	TGAAACTAT	chr5	134606636
SAR1B	0.547445	TAAAACAAA	chr5	134606448
SAR1B	0.744186	AATGACAGG	chr5	134605997
SAR1B	0.789474	TAAAACAGC	chr5	134605866
SAR1B	0.835227	AAAAACAAC	chr5	134620996
SAR1B	0.9375	CATGACTGA	chr5	134603238
SAR1B	0.73913	AAAAACAGT	chr5	134602950
SAR1B	0.611765	AATGACAGA	chr5	134608494
SAR1B	0.571429	TGTGACTCT	chr5	134602487
SAR1B	0.533333	AGTGACTGG	chr5	134602466
SAR1B	0.608696	TAAAACCGT	chr5	134602449
SAR1B	0.636364	TTAAACAGA	chr5	134602232
SAR1B	0.53125	TCTGACCTC	chr5	134601834
SAR1B	0.559783	CATAACTTG	chr5	134606879
SAR1B	0.813765	ATAGACTTT	chr5	134606864
SAR1B	0.646465	TCTGACATC	chr5	134606708
CCDC47	0.565217	CCTGACACT	chr17	63752773
CCDC47	0.533333	GCAAACAAA	chr17	63752102
CCDC47	0.904762	TCAGACAGT	chr17	63746783
CCDC47	0.8	GATAACCAG	chr17	63746519
CCDC47	0.545455	TTAAACCAA	chr17	63746495
CCDC47	0.567568	AAAGACTGA	chr17	63746469
CCDC47	0.714286	GGTGACTGG	chr17	63764133
BUD31	0.559809	GGTGACCTG	chr7	99410061
XRCC6	0.75	AGTGACAGC	chr22	41658257
XRCC6	0.671875	GAAAACCAA	chr22	41647014
XRCC6	0.517857	AGTGACAGC	chr22	41658257
XRCC6	0.645161	CTTGACCAG	chr22	41636540
FAM168B	0.611111	TGTAACTAA	chr2	131048210
PSMD14	0.704	GTAAACACA	chr2	161395149
PSMD14	0.689895	TTAAACAAG	chr2	161385555
PSMD14	0.980707	CTAAACAGA	chr2	161391123
PSMD14	0.535865	ATTAACTAT	chr2	161391150
METTL5	0.58427	CATAACACT	chr2	169822033
METTL5	0.526882	TATGACCTG	chr2	169812494
XRCC6	0.56	AGTGACAGC	chr22	41658257
XRCC6	0.625	GAAAACCAA	chr22	41647014
LSM5	0.889518	CTTGACTTA	chr7	32487247
LSM5	0.859649	TTAAACAAC	chr7	32486857
UBE2D3	0.642487	TAAAACCAT	chr4	102797093
UBE2D3	0.604167	CATAACTGA	chr4	102796927
UBE2D3	0.706294	TCAAACACC	chr4	102796799
UBE2D3	0.529412	CTTGACCTG	chr4	102796402
UBE2D3	0.711111	CTTGACAGC	chr4	102796206
UBE2D3	0.688312	AAAAACAAC	chr4	102796192
UBE2D3	0.711538	GGTGACTTA	chr4	102796011
UBE2D3	0.61809	TCAAACCAC	chr4	102802570
UBE2D3	0.630058	ATTAACAGT	chr4	102801522
UBE2D3	0.656051	TAAAACAGA	chr4	102799420
UBE2D3	0.545455	AATAACTGC	chr4	102797222
CCT4	0.923077	TTGGACTTG	chr2	61888182
COMMD2	0.636364	GGTGACAGA	chr3	149741101
COMMD2	0.513514	AATGACTAT	chr3	149740841
COMMD2	0.532258	TTAAACAAA	chr3	149750793
COMMD2	0.869048	TTAAACCAG	chr3	149741686
COMMD2	0.828571	GCAGACAGA	chr3	149741622
MRPS22	0.542857	AATGACTCA	chr3	139347024
SAR1B	0.769231	TTTGACTGG	chr5	134648235
SAR1B	0.885714	GAGGACTCA	chr5	134648227
SAR1B	0.846154	CATAACTTG	chr5	134606879
SAR1B	0.904762	ATAGACTTT	chr5	134606864
SAR1B	0.517241	CCTGACAGC	chr5	134648659
SAR1B	0.589744	TGGGACTGA	chr5	134648472
SAR1B	0.615385	ACTGACAGT	chr5	134648468
SAR1B	1	AATGACAGA	chr5	134608494
SAR1B	0.714286	ATAGACTTT	chr5	134606864
SAR1B	0.7	TCTGACATC	chr5	134606708
SAR1B	0.647059	TAAAACAAA	chr5	134606448
ATG12	0.815789	ACGAACCAT	chr5	115837690
ATG12	0.522388	ATTGACTTC	chr5	115837671
ATG12	0.726027	AGAGACTTA	chr5	115831716
ATG12	0.666667	ATGGACTCA	chr5	115831641
ATG12	0.621622	TAAGACTGT	chr5	115831512
ATG12	0.789474	AATGACTGA	chr5	115831476
ASPH	0.589286	ATTAACACT	chr8	61625879
ASPH	0.53125	ACTAACTGT	chr8	61625873
ASPH	0.628571	AGTAACTGC	chr8	61637998
PGRMC2	0.617021	GTAAACAAC	chr4	128271306
PGRMC2	0.9	ACAGACTGT	chr4	128271255
PGRMC2	0.701754	AAAAACATT	chr4	128271214
PGRMC2	0.722222	TGAAACCAG	chr4	128270656
PGRMC2	0.941176	GTTAACTGC	chr4	128270429
PGRMC2	0.606061	AAAAACAAA	chr4	128270337
CCT4	0.714286	AAAAACAGT	chr2	61872561
CCT4	0.795918	GATAACTGA	chr2	61868683
CCT4	0.57971	TGAAACAAT	chr2	61868543
CCT4	0.568182	AAAAACTAA	chr2	61868456
CCT4	0.590909	AAAAACTAA	chr2	61868446
CCT4	0.757576	ATTGACCCA	chr2	61877450
CCT4	0.541667	GATGACTGT	chr2	61877038
TK2	0.615385	ATTAACTCC	chr16	66511997
RSL24D1	0.68	TCAAACAGA	chr15	55185394
RSL24D1	0.607143	ATGAACAGA	chr15	55185365
PGRMC2	0.529412	CGTGACCAA	chr4	128287400
PGRMC2	0.55	ATAAACAGG	chr4	128271325
PGRMC2	0.681818	GTAAACAAC	chr4	128271306
PGRMC2	0.847826	ACAGACTGT	chr4	128271255
PGRMC2	0.789474	AAAAACATT	chr4	128271214
PGRMC2	0.709677	TGAAACCAG	chr4	128270656
PGRMC2	0.84375	GTTAACTGC	chr4	128270429
PGRMC2	0.666667	AAAAACAAA	chr4	128270337
UBE2D3	0.909091	CATAACTGA	chr4	102796927
TBCE	0.8	TGTAACACA	chr1	235330035
TBCE	0.857143	TTAGACTCT	chr1	235330182
TBCE	0.769231	AAAGACATT	chr1	235329572
GCLC	0.75	CTGAACTAC	chr6	53500077
GCLC	0.52381	CCTGACTAC	chr6	53498913
GCLC	0.863636	CATAACTGA	chr6	53498890
GCLC	0.678571	ACTGACTCA	chr6	53498769
GCLC	0.647059	ACGAACTGG	chr6	53498721
GCLC	0.555556	ATGAACTGG	chr6	53498512
GCLC	0.62963	ATAAACAAG	chr6	53516127
DDX41	0.6	TGTGACCAT	chr5	177513400
DDX41	0.806452	TATGACATG	chr5	177512522
DDX41	0.724138	CTGGACAGA	chr5	177511712
DDX41	0.518519	CAAAACCAG	chr5	177515933
MRPS22	0.527778	AATGACTCA	chr3	139347024
MRPS22	0.590909	TTTGACACC	chr3	139350290
RAP1A	0.684211	ATTGACTTC	chr1	111712876
RAP1A	0.666667	CTAAACCAA	chr1	111713032
RAP1A	0.6	TCTGACAGT	chr1	111695341
RAP1A	0.625	TATGACCCA	chr1	111695381
RAP1A	0.6	TATGACCTG	chr1	111709159
RAP1A	0.818182	TCAGACAGA	chr1	111709169

## Sheet: overlap_genes_merip
gene	seqnames	start	end	score	signalValue	qValue
TRNAU1AP	chr1	28577606	28577714	18	2.24393	1.82681
RMDN3	chr15	40744951	40745102	32	1.91538	3.2065
RMDN3	chr15	40751394	40751484	14	1.6314	1.49066
RMDN3	chr15	40754664	40754743	21	2.07808	2.10563
ZNF668	chr16	31061010	31061156	105	4.2673	10.5576
ZNF668	chr16	31061265	31061476	62	3.3156	6.22405
ZNF668	chr16	31061692	31061856	40	3.01834	4.00538
TK2	chr16	66510624	66511027	76	2.96277	7.64643
RNMT	chr18	13731609	13731838	29	1.88721	2.94997
ZNF14	chr19	19710614	19710970	21	1.9854	2.14344
ZNF14	chr19	19712687	19712824	20	1.91512	2.06186
ZNF571	chr19	37564782	37564886	60	3.33367	6.08526
ZNF571	chr19	37565037	37565129	22	2.4486	2.2787
DYRK1A	chr21	37512311	37512589	54	2.32819	5.45037
DYRK1A	chr21	37513133	37513294	86	2.85386	8.67323
GLT8D1	chr3	52694661	52694758	57	2.19002	5.79206
ARL13B	chr3	94053376	94053576	102	3.33882	10.2468
UBE2D3	chr4	102809630	102809776	22	2.20601	2.27418
SEC24B	chr4	109462971	109463229	82	2.65165	8.27737
PGRMC2	chr4	128287326	128287457	26	1.92979	2.68624
ASPH	chr8	61618930	61619058	40	2.72813	4.00538
ASPH	chr8	61633634	61633767	33	2.38487	3.32177
ASPH	chr8	61637901	61638038	31	2.1088	3.18372
ASPH	chr8	61638274	61638403	38	2.56742	3.82167
ASPH	chr8	61643336	61643478	35	2.34742	3.59656
ASPH	chr8	61643897	61644042	14	1.81055	1.44008
ASPH	chr8	61644550	61644676	54	3.33058	5.48463
