# Supplementary material for: EZH2 crosstalk with RNA methylation promotes prostate cancer progression through modulation of m6A autoregulation pathway
Source: J Clin Invest. 2025 Nov 18;136(2):e195840. doi: 10.1172/JCI195840 (PMC12807473; doi:10.1172/JCI195840)
Supplement: Supporting data values [file jci-136-195840-s160.xlsx]

## Sheet: Fig1A
	PrEC	BPH-1	C4-2	PC-3	22RV1	C4-2B	DU145	LNCaP	abl	VCaP
replicate-1	0.236886	0.197246	0.511379	0.532468	0.619961	0.719935	0.338127	0.512847	0.857815	0.318573
replicate-2	0.212393	0.192026	0.537006	0.577116	0.583456	0.735551	0.326515	0.429158	0.476942	0.317172
replicate-3	0.296883	0.188875	0.438968	0.494828	0.628237	0.769054	0.302489	0.519654	0.646389	0.348138
replicate-4	0.267318	0.198969	0.496563	0.551288	0.598138	0.808095	0.376769	0.475941	0.667011	0.370095

## Sheet: Fig1C
		C4-2				PC-3
	siCTRL	siEZH2-1	siEZH2-2		siCTRL	siEZH2-1	siEZH2-2
replicate-1	0.555626	0.353677	0.289275		0.52546	0.355346	0.391584
replicate-2	0.545816	0.391518	0.288341		0.517652	0.334523	0.339195
replicate-3	0.448645	0.333789	0.351809		0.419014	0.351475	0.407802
replicate-4	0.513848	0.309897	0.31557		0.485284	0.32231	0.44097

## Sheet: Fig1D
	EV	EZH2-OE
replicate-1	0.20363	0.298351
replicate-2	0.185876	0.325163
replicate-3	0.182818	0.290641
replicate-4	0.200424	0.334632

## Sheet: Fig1F
	DMSO	DZNeP	GSK126	EPZ6438	MS1943	MS8815	MS8847	MS177
replicate-1	0.533833	0.341082	0.39292	0.444489	0.352601	0.333112	0.419441	0.458956
replicate-2	0.543142	0.349186	0.31456	0.376846	0.307327	0.333045	0.305518	0.454536
replicate-3	0.547161	0.363384	0.40973	0.462572	0.360504	0.351262	0.406314	0.415557
replicate-4	0.538588	0.240554	0.3015	0.315096	0.252006	0.303174	0.278528	0.26654

## Sheet: Fig1K
	siCTRL			siEZH2-1			siEZH2-2
	replicate-1	replicate-2	replicate-3	replicate-1	replicate-2	replicate-3	replicate-1	replicate-2	replicate-3
EEF2	3.08	2.96	2.81	2.08	1.81	1.29	1.72	1.73	2.06
HSPA8	1.11	1.19	1.15	0.76	0.74	0.75	0.61	0.65	0.66
EHF	1.65	1.51	1.56	0.46	0.48	0.48	0.35	0.38	0.38
PABPC1	0.96	1.19	1.15	0.35	0.45	0.13	0.87	0.83	0.54
SMARCA5	2.68	2.27	2.77	1.08	0.93	1.12	0.96	1.52	1.36

## Sheet: FigS1B
	DMSO	DZNeP	GSK126	EPZ6438	MS1943	MS8815	MS8847	MS177
replicate-1	0.504297	0.379391	0.31322	0.464247	0.420982	0.397675	0.401425	0.461635
replicate-2	0.51066	0.33271	0.392719	0.377984	0.343895	0.375372	0.29795	0.391982
replicate-3	0.503895	0.365259	0.423192	0.356352	0.359232	0.318244	0.314493	0.361174
replicate-4	0.504699	0.377516	0.312015	0.373631	0.400956	0.392116	0.411605	0.421651

## Sheet: FigS1E
	siCTRL			siEZH2-1			siEZH2-2
	replicate-1	replicate-2	replicate-3	replicate-1	replicate-2	replicate-3	replicate-1	replicate-2	replicate-3
EEF2	2.59	2.59	2.72	1.15	1.14	1.11	1.48	2.12	2.06
HSPA8	2.65	2.63	2.58	1.73	2.24	1.68	1.37	1.42	1.52
EHF	1.39	1.28	1.19	1.12	0.92	1.06	1.05	1.04	1.1
PABPC1	0.9	1.26	1.04	0.77	0.61	0.75	0.54	0.71	0.75
SMARCA5	2.33	2.99	2.88	2.08	1.94	2.15	1.3	1.28	0.95

## Sheet: Fig2C
			C4-2
		anti-IgG			anti-m6A
	replicate-1	replicate-2	replicate-3	replicate-1	replicate-2	replicate-3
METTL3	0.5	0.39	0.52	0.37	0.47	0.53
METTL14	0.53	0.25	0.44	3.73	3.29	3.16
WTAP	0.63	0.67	0.48	3.57	3.1	3.12
			PC-3
		anti-IgG			anti-m6A
	replicate-1	replicate-2	replicate-3	replicate-1	replicate-2	replicate-3
METTL3	0.09	0.21	0.13	0.11	0.15	0.04
METTL14	0.23	0.39	0.28	6.34	6.68	6.6
WTAP	0.14	0.23	0.08	2.21	1.94	2.47

## Sheet: Fig2E
	siCTRL				siYTHDF1				siEZH2-1				siEZH2-2
	replicate-1	replicate-2	replicate-3	replicate-4	replicate-1	replicate-2	replicate-3	replicate-4	replicate-1	replicate-2	replicate-3	replicate-4	replicate-1	replicate-2	replicate-3	replicate-4
METTL14-WT	0.72989	0.727314	0.788042	0.718573	0.590009	0.588171	0.539874	0.565672	0.464664	0.507795	0.503622	0.540282	0.475763	0.528128	0.538276	0.529872
METTL14-Mut	0.62156	0.623003	0.619847	0.548326	0.607087	0.599126	0.592676	0.61058	0.6328	0.627292	0.605274	0.63275	0.641474	0.574286	0.578412	0.57304
WTAP-WT	0.628747	0.62571	0.578921	0.608467	0.387118	0.385879	0.392456	0.368947	0.374378	0.377465	0.409371	0.412539	0.333606	0.35236	0.346016	0.355148
WTAP-Mut	0.450065	0.434431	0.436896	0.391904	0.430253	0.418226	0.402133	0.401972	0.440865	0.418628	0.46093	0.441953	0.447265	0.423676	0.385497	0.379366

## Sheet: Fig2G
			METTL14								WTAP
	DMSO			MG-132					DMSO			MG-132
	replicate-1	replicate-2	replicate-3	replicate-1	replicate-2	replicate-3			replicate-1	replicate-2	replicate-3	replicate-1	replicate-2	replicate-3
siCTRL	1	1	1	1.29172	1.27063	1.29587		siCTRL	1	1	1	1.21356	1.23633	1.26764
siEZH2	1	1	1	0.964735	1.05174	1.05681		siEZH2	1	1	1	1.04873	1.11675	1.04058
siYTHDF1	1	1	1	0.851445	1.01708	1.00168		siYTHDF1	1	1	1	1.06371	1.06133	1.00554

[truncated: 35 more sheets: Fig2H, FigS2A, FigS2B, FigS2C, FigS2E, FigS2F, FigS2G, FigS2J, FigS2K, Fig3D, Fig3G, Fig3J, Fig3M, Fig3O, FigS3D, Fig4G, Fig4H, Fig4I, Fig4K, FigS4E …]
